# Supplementary material for: Metabolic reprogramming induced by CRP deficiency or human CRP transgenic in influenza-infected mice
Source: Front Immunol. 2026 Mar 9;17:1683431. doi: 10.3389/fimmu.2026.1683431 (PMC13006326; doi:10.3389/fimmu.2026.1683431)
Supplement: Supplementary file 13 [file Table2.xlsx]

## Sheet: WT NEG
WT NEG				3dpi vs 0dpi			7dpi vs 0dpi
	ANOVA p	ANOVA q	VIP	p value	q value	FC	p value	q value	FC
(2S,3S,4S,5R,6R)-6-(3-benzoyloxy-2-hydroxypropoxy)-3,4,5-trihydroxyoxane-2-carboxylic acid	7.41e-05	0.00145014	3.0571	0.0392802	0.0666056	0.241755	2.43938e-05	0.000951359	0
3-HYDROXY-4-(SUCCIN-2-YL)-CARYOLANE delta-LACTONE	7.44e-05	0.00145014	1.5779	5.79812e-05	0.00226127	3.87754	7.44018e-05	0.00100148	4.18307
Uracil	0.000233986	0.00304182	1.1367	0.0649948	0.0938814	1.20438	7.70368e-05	0.00100148	2.07409
Dihydrojasmonic Acid	0.000594076	0.00522538	0.71775	0.000173728	0.00338769	2.47602	0.0169222	0.0221838	1.53926
gamma-Glutamyltyrosine	0.00066992	0.00522538	1.2725	0.00740161	0.0360829	1.59202	0.000203485	0.00198398	2.48829
5-[5-(acetyloxymethyl)-1,2,4a-trimethyl-7-oxo-3,4,8,8a-tetrahydro-2H-naphthalen-1-yl]-3-methylpentanoic acid	0.00115698	0.00750795	1.1612	0.000786515	0.0102247	2.22522	0.00115801	0.00415232	2.32578
Adenosine 3-monophosphate	0.00144689	0.00750795	1.1199	0.0197205	0.0404788	0.212692	0.0158397	0.0221838	3.91029
Uridine 5-monophosphate	0.00169688	0.00750795	2.2737	0.822153	0.843598	1.01225	0.000963113	0.00415232	21.5051
Pyroglutamic acid	0.00181257	0.00750795	0.90287	0.0161252	0.0402372	0.794603	0.000560037	0.00403519	0.633994
4-Pyridoxic acid	0.00192512	0.00750795	1.0846	0.0118636	0.0402372	1.44043	0.000620798	0.00403519	1.94812
N-epsilon-Acetyllysine	0.0021903	0.0077656	1.2785	0.00387091	0.0215665	1.89843	0.0010047	0.00415232	2.44233
L-(+)-Arginine	0.00288603	0.00809047	0.64549	0.327336	0.39894	1.0893	0.00402321	0.00921143	0.701064
N-Methylanthranilic Acid	0.00288884	0.00809047	1.0928	0.00327577	0.0212925	1.83047	0.00168129	0.00437136	2.019
4-Pyridoxate	0.00316437	0.00809047	1.3184	0.00984112	0.0402372	1.87298	0.00116139	0.00415232	2.79937
Guanosine 5-monophosphate	0.00343004	0.00809047	2.1989	0.611899	0.701885	1.23069	0.0016304	0.00437136	17.4015
Deoxycholic Acid	0.00350226	0.00809047	1.3017	0.775986	0.817931	0.889389	0.00269518	0.00656951	3.31787
Caffeoylquinic acid	0.00352661	0.00809047	1.6699	0.0170524	0.0402372	0.385009	0.00117117	0.00415232	0.181044
N-Formyl-L-Methionine	0.00413325	0.00895537	1.3316	0.0130391	0.0402372	0.502921	0.00149794	0.00437136	0.345565
Xanthine	0.00494582	0.00938695	2.3229	0.00244514	0.0190721	0.0139769	0.00687974	0.0141216	0.0750774
Mannose 6-phosphate	0.00496914	0.00938695	1.4237	0.0269909	0.050126	1.90959	0.00161424	0.00437136	3.61222
Hydroxysebacic acid	0.00505451	0.00938695	0.69956	0.00156697	0.015278	2.21754	0.0481913	0.0507963	1.50912
gamma-Glutamylleucine	0.0132288	0.023451	1.0839	0.0937762	0.130617	1.40025	0.00425143	0.00921143	2.17618
Docosatetraenoic acid	0.0232312	0.0346673	1.2242	0.0344728	0.0611108	1.89682	0.0100472	0.0182297	2.47893
N-Acetylaspartic acid	0.0237461	0.0346673	1.0572	0.0175393	0.0402372	0.487321	0.0161763	0.0221838	0.467034
Naringenin	0.0245522	0.0346673	3.5423	0.0476333	0.074308	0.0183892	0.00957781	0.0182297	0.00314701
Cinnamoylglycine	0.0246885	0.0346673	1.3001	0.66091	0.715986	1.05991	0.0112183	0.0182297	3.61561
Cytidine-3-monophosphate	0.0249227	0.0346673	1.4525	0.843598	0.843598	1.00684	0.0173834	0.0221838	5.78778
Indolelactic acid	0.025343	0.0346673	1.2914	0.607552	0.701885	1.13808	0.0110587	0.0182297	3.66062
Cinobufagin	0.0257782	0.0346673	3.5861	0.0428677	0.0696601	0.000138297	0.0105832	0.0182297	0
loganic acid	0.0283428	0.0368457	2.0995	0.0133208	0.0402372	10.4236	0.0343887	0.0394459	5.57945
Inosine	0.0313069	0.0393861	1.5787	0.0215086	0.0419418	0.153337	0.0221946	0.02623	0.159859
9-(2,3-dihydroxypropoxy)-9-oxononanoic acid	0.0333022	0.0405871	1.8561	0.0157609	0.0402372	17.4452	0.0389926	0.0434489	8.73948
6,10a-dihydroxy-4-(hydroxymethyl)-4,7,11b-trimethyl-1,2,3,4a,5,6,6a,7,11,11a-decahydronaphtho[2,1-f][1]benzofuran-9-one	0.0407978	0.0482156	0.62872	0.014035	0.0402372	2.49436	0.210095	0.210095	1.44681
Docosahexanoic acid	0.0447858	0.049581	1.1071	0.135817	0.182651	1.5455	0.0157783	0.0221838	2.29393
(S)-MALATE	0.0455465	0.049581	0.85827	0.141157	0.183504	1.25584	0.016018	0.0221838	1.64411
D-(+)-Malic acid	0.0484378	0.049581	0.71783	0.652812	0.715986	0.909816	0.0419568	0.0454532	1.6274
Daidzein	0.0490274	0.049581	1.3331	0.0193073	0.0404788	0.0674928	0.0850928	0.0873321	0.101054
2-Hydroxybenzaldehyde	0.0493236	0.049581	0.79362	0.0612484	0.0918727	1.34392	0.0220589	0.02623	1.54935
Pseudouridine	0.049581	0.049581	0.96329	0.292214	0.367623	1.33169	0.0176332	0.0221838	1.91723
2-Hydroxyisocaproic acid	0.056503
L-Glutamic acid	0.0583187
O-Phosphoethanolamine	0.0598863
4-Hydroxyquinoline	0.0605387
3-SULFINO-L-ALANINE	0.0607734
2-Methylglutaric acid	0.0647839
L-ASPARTATE	0.0661284
Linoelaidic acid	0.0675543
KOBUSONE	0.0680022
N-Acetylneuraminic acid	0.0685821
2-hydroxy-6-[(8Z,11Z)-pentadeca-8,11,14-trienyl]benzoic acid	0.0707107
6：2 Fluorotelomer sulfonic acid	0.0738765
Glucose	0.0802154
Cholic Acid	0.0824771
Threonine	0.0840127
3-phenyllactic acid	0.0844784
DL-3-(4-Hydroxyphenyl)lactic acid	0.0867345
N-Acetylleucine	0.0901759
Leucine	0.0929369
Methylsuccinic acid	0.0982768
Stearic acid	0.104423
Palmitic acid	0.105451
a-Linolenic acid	0.109785
16-Hydroxyhexadecanoic acid	0.113068
Difluoroacetic acid	0.117421
N2,N2-Dimethylguanosine	0.117546
3-Indoxyl sulfate	0.119544
Genistein	0.124943
Cytidine 5-monophosphate	0.125831
S-CARBOXYMETHYL-L-CYSTEINE	0.13211
2,4-Dinitrophenol	0.141377
Rauwolscine	0.143345
ALLANTOIN	0.144547
2-Mercaptobenzothiazole	0.148104
Tyr	0.151171
Azelaic acid	0.155283
Hypoxanthine	0.156273
Citrulline	0.156571
Arachidonic acid	0.159039
Uridine	0.175192
N-Isovalerylglycine	0.179975
Myristic acid	0.182517
7-ethenyl-1,4a,7-trimethyl-6-oxo-2,3,4,8,8a,9,10,10a-octahydrophenanthrene-1-carboxylic acid	0.190572
MALEIC ACID	0.193953
Paracetamol	0.200369
Dodecylbenzenesulfonic acid	0.200381
rubiadin	0.205153
Chloridazon	0.20833
Delphinidin-3-O-(6-O-alpha-rhamnopyranosyl-beta-glucopyranoside)	0.214422
Matairesinol	0.219283
Phenylacetylglycine	0.226361
Tryptophan	0.2439
2-hydroxy-4-methoxy-3,5-bis(3-methylbut-2-enyl)-6-pentylbenzoic acid	0.244981
Citric acid	0.245219
(1R,4Z,9S)-4-(hydroxymethyl)-11,11-dimethyl-8-methylidenebicyclo[7.2.0]undec-4-en-3-one	0.249371
3-HYDROXYBUTANOIC ACID	0.253388
Glutathione (oxidized)	0.264786
LITHOCHOL-11-ENIC ACID	0.272993
sulfonic acid	0.287884
D-(+)-Pantothenic acid	0.293166
2-[(2S,4aR,8aS)-2-hydroxy-4a-methyl-8-methylidene-3,4,5,6,7,8a-hexahydro-1H-naphthalen-2-yl]prop-2-enoic acid	0.298994
(1S,3R,4S,5R)-3,5-bis({[(2E)-3-(3,4-dihydroxyphenyl)prop-2-enoyl]oxy})-1,4-dihydroxycyclohexane-1-carboxylic acid	0.306923
4-ethenyl-2-hydroxy-1,4,4a-trimethyl-5-oxospiro[2,3,4,7,8,8a-hexahydronaphthalene-6,1-cyclopentane]-1-carboxylic acid	0.311204
N-alpha-Acetyl-L-ornithine	0.322845
Methylmalonic acid	0.323655
18b-glycyrrhetinic acid	0.350499
Guanosine	0.351736
L-Tyrosine	0.353612
Phthalic acid	0.367962
(3S)-5-[(1R,2R,8aS)-2-hydroxy-2,5,5,8a-tetramethyl-3,4,4a,6,7,8-hexahydro-1H-naphthalen-1-yl]-3-methylpentanoic acid	0.369398
L-Histidine	0.370917
Dinoseb	0.374425
y-Linolenic acid	0.378205
N-ACETYL-DL-METHIONINE	0.37993
taxifolin	0.38022
4-Hydroxy-6-methyl-2-pyrone	0.380474
(2E,4E)-12-hydroxy-13-(hydroxymethyl)-3,5,7-trimethyltetradeca-2,4-dienedioic acid	0.388438
2-Hydroxy-3-methylbutyric acid	0.388938
Xanthosine	0.410548
Valine	0.445917
Adenosine Monophosphate	0.446044
Pentadecanoic acid	0.456172
4-Nitrophenol	0.459682
3-Phenoxybenzoic acid	0.46325
Kaempferol-3-O-rutinoside	0.46325
Aconitic Acid	0.481525
2-Hydroxyphenylacetic acid	0.50863
Hydroxymethylglutaric acid	0.512357
Glycocholic Acid	0.536704
Pyridoxine	0.538361
Taurine	0.540206
Mesaconic acid	0.570685
Monoisobutyl phthalate	0.571037
Protocatechuic acid	0.593088
Oleic acid	0.606438
Pygenic acid B	0.611648
7-ethenyl-1,4a,7-trimethyl-3,4,6,8,8a,9,10,10a-octahydro-2H-phenanthrene-1-carboxylic acid	0.618607
CITRATE	0.638012
3-Hydroxy-3-methylglutaric acid	0.654421
9-Trans-Palmitelaidic acid	0.666355
Apigenin	0.670149
Phenylbenzimidazolesulfonic acid	0.682454
Cyanidin-3-glucoside	0.687742
Meglutol	0.69069
5-[(8aS)-2,5,5,8a-tetramethyl-3-oxo-4a,6,7,8-tetrahydro-4H-naphthalen-1-yl]-3-methylpentanoic acid	0.6957
Hyperoside	0.70207
Phenylacetylglutamine	0.718296
4-Methyl-2-oxovaleric Acid	0.718576
Heptadecanoic acid	0.736518
N-Acetylaspartylglutamic acid	0.741253
Lysine	0.742888
Pantothenate	0.753542
Baicalein	0.760793
10-Hydroxydecanoic acid	0.803569
Formononetin	0.807278
3Beta-Hydroxy-23,24-Bisnorchol-5-Enic Acid	0.812711
3-Hydroxyvaleric acid	0.814342
Purine	0.824537
Trifluoroacetic acid	0.827332
L-(-)-Phenylalanine	0.836464
Avocadyne Acetate	0.848916
3,4-DIHYDROXYBENZOIC ACID	0.890104
Folic acid	0.911412
Linoleic acid	0.924616
(1r,3R,4s,5S)-4-{[(2E)-3-(3,4-Dihydroxyphenyl)-2-propenoyl]oxy}-1,3,5-trihydroxycyclohexanecarboxylic acid	0.942619
L-Tryptophan	0.967184
apigenin-7-O-glucuronide	0.967825
aurapten	0.985797

## Sheet: WT POS
WT POS				3dpi vs 0dpi			7dpi vs 0dpi
	ANOVA p	ANOVA q	VIP	p value	q value	FC	p value	q value	FC
Guanosine 5-monophosphate	1.11e-07	5.10882e-06	1.9973	8.17138e-06	0.000375884	0.0700019	3.10336e-06	0.000142755	29.8176
Cytidine 5-monophosphate	9.83e-05	0.00226171	2.0523	0.164307	0.285362	0.527471	0.000151593	0.00174332	9.86714
Trigonelline	0.000250078	0.00285674	1.83	0.00478296	0.0200015	1.84908	7.3152e-05	0.00125161	3.70736
Proline	0.000273946	0.00285674	1.7298	0.00391666	0.0199823	1.79898	8.16269e-05	0.00125161	3.20611
Glutathione (oxidized)	0.000310516	0.00285674	3.7648	0.908027	0.942427	0.609112	0.000220093	0.00202485	378.612
Ornithine	0.00115057	0.00806169	2.2577	0.0211514	0.0512087	2.87005	0.000341311	0.00261672	9.08146
Adenosine 3-monophosphate	0.00142276	0.00806169	0.83865	0.00400957	0.0199823	0.153968	0.103396	0.113244	3.97915
N-Acetylphenylalanine	0.00157526	0.00806169	1.0692	0.645499	0.755352	0.955662	0.000793036	0.0040533	0.567828
Pyridoxine	0.00163993	0.00806169	1.0411	0.014265	0.0440212	0.796765	0.000507885	0.00333753	0.636265
Streptomycin	0.00185861	0.00806169	1.6048	0.247326	0.36302	0.774247	0.000686808	0.00394914	0.314917
5-Aminovaleric acid betaine	0.00201028	0.00806169	2.286	0.00182939	0.0199823	6.50702	0.00142553	0.00504419	8.05378
Androstenedione	0.00221713	0.00806169	1.3898	0.00391463	0.0199823	1.81736	0.00101682	0.00467738	2.31233
(2-oxo-2,3-dihydro-1H-indol-3-yl)acetic acid	0.00237951	0.00806169	1.5735	0.703537	0.789335	1.02755	0.00122661	0.00504419	3.38077
Isocurcumenol	0.00245356	0.00806169	1.2329	0.00288096	0.0199823	1.71028	0.00140982	0.00504419	1.91688
cuminyl alcohol	0.00338587	0.0103833	0.44902	0.00119729	0.0199823	1.73868	0.228037	0.23827	1.16256
Arginine	0.00403248	0.0115934	1.1295	0.92194	0.942427	0.995086	0.0023953	0.00752834	0.522265
Kynurenine	0.00526435	0.0134817	1.6679	0.611596	0.755352	1.05286	0.00245489	0.00752834	3.83791
8-[3-oxo-2-[(E)-pent-2-enyl]cyclopenten-1-yl]octanoic acid	0.00531244	0.0134817	0.35906	0.00278616	0.0199823	2.17552	0.771081	0.771081	1.11272
Hypoxanthine	0.00556851	0.0134817	1.8536	0.00181839	0.0199823	0.0243765	0.0288997	0.0369274	0.089489
Vasicinone	0.00813965	0.0187212	0.82774	0.653788	0.755352	0.95378	0.00710086	0.0152745	1.52747
methyl jasmonate	0.00871689	0.0190941	1.4001	0.00434397	0.0199823	2.82485	0.0111504	0.0197276	2.43986
N-Methylanthranilic Acid	0.0100203	0.0204152	1.0163	0.0543104	0.124914	0.795784	0.00325245	0.00935079	0.638246
2-methoxy-4-pentadecylbenzoic acid	0.0102076	0.0204152	1.8256	0.656828	0.755352	1.10576	0.00478482	0.0110051	5.38238
N-epsilon-Acetyllysine	0.0110129	0.021108	1.6112	0.0688348	0.143927	1.65811	0.00353936	0.00957711	3.32725
Triethanolamine	0.0116072	0.0213572	1.2753	0.382456	0.53312	0.831982	0.00442027	0.0107017	0.483441
Arachidonic_acid	0.0126027	0.0222972	1.3745	0.0999725	0.191614	1.41681	0.00403613	0.0103146	2.36714
Indolelactic acid	0.0153236	0.0261068	1.2897	0.986321	0.986321	0.980174	0.00920876	0.0184175	2.59199
FOLIC ACID	0.0205877	0.0338227	0.88176	0.0103715	0.0379074	0.633588	0.0230792	0.0321711	0.663869
S-Adenosyl-homocysteine	0.0219354	0.034794	1.3437	0.184267	0.292286	0.720191	0.00730518	0.0152745	0.447517
Darutigenol	0.0230174	0.0352933	0.58663	0.425536	0.575725	1.08242	0.0287765	0.0369274	0.77734
beta-uridine	0.0284872	0.0388032	0.88235	0.0144114	0.0440212	0.613366	0.0303372	0.0377165	0.631593
Threonine	0.0291053	0.0388032	0.75707	0.572028	0.730925	1.07234	0.0283612	0.0369274	0.681454
Glutamine	0.029273	0.0388032	1.7757	0.180525	0.292286	0.590637	0.00984329	0.0185357	0.26032
HEPES	0.0296048	0.0388032	1.5485	0.882816	0.942427	0.940159	0.015935	0.0244336	0.41009
N2,N2-Dimethylguanosine	0.029793	0.0388032	1.1922	0.200079	0.306788	0.757766	0.0100737	0.0185357	0.512774
4-Hydroxy-6-methyl-2-pyrone	0.0303677	0.0388032	0.57618	0.010713	0.0379074	0.701709	0.0880854	0.101298	0.793928
Propionylcarnitine	0.0361329	0.0446909	1.424	0.167495	0.285362	0.666167	0.0122975	0.0209513	0.426197
Norethindrone	0.0378866	0.0446909	1.1844	0.0615334	0.134787	1.508	0.0153984	0.024425	2.0009
N-Acetylputrescine	0.0378901	0.0446909	1.0794	0.156827	0.285362	1.28483	0.012967	0.0213029	1.73965
(5E)-2-heptyl-3,4,7-trihydroxy-2,3,4,7,8,9-hexahydrooxecin-10-one	0.041342	0.0469018	0.40592	0.0908216	0.181643	1.46627	0.23309	0.23827	0.807612
5-S-Methylthioadenosine	0.0430104	0.0469018	1.3923	0.882824	0.942427	0.962969	0.0228848	0.0321711	0.412556
7,8-dimethylalloxazine	0.0435706	0.0469018	0.69028	0.0163335	0.0440212	1.52863	0.0917685	0.10296	1.33729
Biliverdin	0.043843	0.0469018	1.1355	0.5281	0.694074	0.676886	0.0458856	0.0555458	2.41915
Curcumenol	0.0450615	0.0471097	0.84847	0.0172257	0.0440212	1.7814	0.0875557	0.101298	1.53992
Daidzein	0.0464344	0.0474005	1.6005	0.0165081	0.0440212	0.0333279	0.131337	0.1405	0.097428
(E)-3-[4-(imidazol-1-ylmethyl)phenyl]prop-2-enoic acid	0.0474005	0.0474005	3.1815	0.252535	0.36302	19.7799	0.0165989	0.0246306	69.1432
Acetylcarnitine	0.0559586
(7E,13E)-9,15-dihydroxy-4,10,16-trimethyl-1,5,11-trioxacyclohexadeca-7,13-diene-2,6,12-trione	0.0566553
(2E,6E,10Z)-12-hydroxy-10-(hydroxymethyl)-6-methyl-2-(4-methylpent-3-enyl)dodeca-2,6,10-trienoic acid	0.0600638
L-Histidine	0.0652373
N-Methylaniline	0.065873
Palmitoylcarnitine	0.066279
Tyrosine	0.0676323
methyl 2-((2-methyl-4-oxo-3-phenoxy-4H-chromen-7-yl)oxy)acetate	0.0695602
Monoisobutyl phthalate	0.0752191
Stearoyl Ethanolamide	0.0761353
gamma-Glutamyltyrosine	0.0768155
Corticosterone	0.0779237
L-Tryptophan	0.0794762
Cytosine	0.0823359
Hippuric acid	0.0826252
Glutamic acid	0.0836
Cholest-4,6-Dien-3-One	0.0864124
(2R)-2-[(2R,5S)-5-[(2S)-2-hydroxybutyl]oxolan-2-yl]propanoic acid	0.0884735
3-(2,4-dihydroxyphenyl)-7-hydroxy-6,8-bis(3-methylbut-2-enyl)-2,3-dihydrochromen-4-one	0.0895289
Dioctyl Phthalate	0.0903163
Nobiletin	0.0912196
1-(4-oxo-4h-chromen-3-yl)-2,3,4,9-tetrahydro-1h-beta-carboline-3-carboxylic acid	0.0988982
7-hydroxy-1,4a-dimethyl-9-oxo-7-propan-2-yl-2,3,4,4b,5,6,10,10a-octahydrophenanthrene-1-carboxylic acid	0.102231
Viridiflorine	0.104128
LAUROYLCARNITINE	0.104939
4-Hydroxybenzoylcholine	0.10897
7-(4-hydroxyphenyl)-2,2,10,10-tetramethyl-11,12-dihydro-2H-dipyrano[2,3-f：2,3-h]chromen-8(10H)-one	0.109014
Melibiose	0.109391
Cholesterol	0.109907
taurohyocholic acid	0.111004
taurocholic acid	0.111239
INDOLE	0.111724
PSEUDO-ANISATIN	0.1185
5-[5-hydroxy-3-(hydroxymethyl)pentyl]-8a-(hydroxymethyl)-5,6-dimethyl-3,4,4a,6,7,8-hexahydronaphthalene-1-carboxylic acid	0.119171
L-Pyroglutamic acid	0.120414
1-Benzylimidazole	0.134289
Galaxolidone	0.139176
3-Indolepropionic acid	0.142759
L-5-Oxoproline	0.146666
columbianetin	0.146894
Oleanoic Acid	0.147728
Phenylalanine	0.14779
3,4-Dihydrocoumarin	0.150949
1,5-dimethyl-1-vinyl-4-hexenyl acetate	0.150955
Methyl Deoxycholate	0.151023
Cafestol	0.152363
Indoline	0.154321
sn-Glycero-3-phosphocholine	0.157751
Leucine	0.160378
L-Carnitine	0.16267
Sulfamethazine	0.164561
5-(2-oxohexahydro-1H-thieno[3,4-d]imidazol-4-yl)pentanoic acid	0.168446
Cytidine	0.16934
C18_Sphingosine	0.172105
18：1(2S-OH) Ceramide	0.178065
2-Aminoacetophenone	0.178953
(3S)-5-[(1S,8aR)-2,5,5,8a-tetramethyl-4-oxo-4a,6,7,8-tetrahydro-1H-naphthalen-1-yl]-3-methylpentanoic acid	0.180122
Benzoylcholine	0.185492
Carveol	0.186792
Thiamine	0.187602
Indoleacetic acid	0.18883
betaine	0.194666
inosine	0.196967
alpha-Naphthoflavone	0.19851
N,N-Dimethyldodecylamine N-oxide	0.19952
(4-methylcyclohex-3-ene-1,1-diyl)dimethanol	0.208895
Abietic acid	0.21759
4-Hydroxyquinoline	0.223791
Epigallocatechin	0.224816
2-[(2R,8R,8aS)-2,4,4,7,8a-pentamethylspiro[2,3,4a,5-tetrahydro-1H-naphthalene-8,5-oxolane]-2-yl]acetic acid	0.229395
D-(+)-Pantothenic acid	0.233188
Sodium Tetradecyl Sulfate	0.233666
N-Butylbenzenesulfonamide	0.236561
2-Methylindole	0.253334
2-Phenylacetamide	0.262029
7-Oxocholesterol	0.263002
Cholic acid	0.266549
Niacin	0.280689
Ceratodictyol	0.282538
(4aR,5aS,9R)-9-ethynyl-9a,11b-dimethylhexadecahydrocyclopenta[1,2]phenanthro[8a,9-b]oxirene-3,9-diol	0.2848
6-Shogaol	0.286084
Valine	0.287554
falcarindiol	0.290365
Citric acid	0.293672
L-Valine	0.304483
N-Phenyl-2-naphthylamine	0.308223
N-(4-((6aR,8aS)-4-hydroxy-6a,8a,9-trimethyl-3,4,5,6,6a,6b,7,8,8a,8b,11a,12,12a,12b-tetradecahydro-1H-naphtho[2,1：4,5]indeno[2,1-b]furan-10-yl)-2-methylbutyl)acetamide	0.311503
Chenodeoxycholic acid	0.321228
Indole-3-carboxyaldehyde	0.327875
Xanthine	0.339373
2-acetoxy-4-pentadecylbenzoic acid	0.342461
Pterostilbene	0.350079
Lauryl diethanolamide	0.359156
N2-Methylguanosine	0.361968
Glycocholic Acid	0.376168
all-trans-Retinoic acid	0.39714
COTININE	0.39862
Phosphocholine	0.403399
tauroursodeoxycholic acid	0.407338
pregn-4-ene-3,20-dione	0.43013
suberosin	0.436575
taurodeoxycholic acid	0.447278
L-(+)-Lysine	0.466858
1-Methyladenosine	0.470659
Di(2-ethylhexyl)phthalate (DEHP)	0.473069
5-Hydroxyindole-3-acetic acid	0.476737
N-Cyclohexyl-2-benzothiazol-amine	0.481438
FA 18：3+1O	0.487084
Phloroglucinol	0.494695
Butyric acid	0.497069
N-Oleoylethanolamine	0.497097
Dodemorph	0.511078
L-Pipecolic acid	0.540264
Riboflavin	0.541837
Jasmonic Acid	0.542795
linolenic acid	0.545153
NEPSILON,NEPSILON,NEPSILON-TRIMETHYLLYSINE	0.554739
Oxypeucedanin hydrate	0.563
N,N-Acetylhistidine	0.563251
Lysine	0.565463
Uracil	0.566699
Loliolide	0.56859
Sanguinarine	0.57305
Pyridoxamine	0.591583
Choline	0.592707
2-Aminobenzoic acid-N	0.593877
Proline betaine	0.599238
Wulignan A1	0.608505
3-Guanidinopropionic acid	0.611002
Pantothenic acid	0.624522
Chrysin	0.638833
(5E)-6,10-dimethyl-5,9-undecadien-2-one	0.65668
1,4a-dimethyl-6-methylidene-5-[(2E)-3-methylpenta-2,4-dienyl]-3,4,5,7,8,8a-hexahydro-2H-naphthalene-1-carboxylic acid	0.65915
dihydroalbocycline	0.682672
(E)-5-(1,2,4a,5-tetramethyl-7-oxo-3,4,8,8a-tetrahydro-2H-naphthalen-1-yl)-3-methylpent-2-enoic acid	0.687513
5-Hydroxy-3-indoleacetic acid	0.688091
Erucamide	0.704457
Taurine	0.708524
2-(2-hydroxybut-3-en-2-yl)-3a,6,6,9a-tetramethyl-2,4,5,5a,7,8,9,9b-octahydro-1H-benzo[e][1]benzofuran-4,5-diol	0.728618
7-methoxy-2-methyl-3-phenyl-4H-chromen-4-one	0.755949
(-)-Riboflavin	0.757984
3-Aminoacetophenone	0.763907
Muurolladie-3-One	0.76422
Pestalotin	0.767013
(2Z)-2-[(E)-6-(hydroxymethyl)-2,4,8,10-tetramethyldodec-2-enylidene]-4-methylpentanedioic acid	0.774587
2-Aminophenol	0.787593
L-(-)-Phenylalanine	0.788549
Urocanic acid	0.789111
Methionine	0.796598
Sabinene	0.832958
Testosterone	0.841917
Uric acid	0.85611
Hexylamine	0.863362
Xanthosine	0.867253
Umbelliferone	0.867524
monoolein	0.872163
(E)-4-[(1R,2S,3S,4R,8aS)-2,3,4-trihydroxy-2,5,5,8a-tetramethyl-3,4,4a,6,7,8-hexahydro-1H-naphthalen-1-yl]but-3-en-2-one	0.891948
2-(4-oxoquinazolin-3(4H)-yl)ethyl isobutyrate	0.91888
Nicotinamide	0.921221
Isatin	0.934165
2-Acetylpyrazine	0.944996
Indole-3-carbinol	0.983722

## Sheet: WT COMBINED
			3dpi vs 0dpi			7dpi vs 0dpi
NEG	ANOVA q	VIP	p value	q value	FC	p value	q value	FC
(2S,3S,4S,5R,6R)-6-(3-benzoyloxy-2-hydroxypropoxy)-3,4,5-trihydroxyoxane-2-carboxylic acid	0.00145014	3.0571	0.0392802	0.0666056	0.241755	2.43938e-05	0.000951359	0
3-HYDROXY-4-(SUCCIN-2-YL)-CARYOLANE delta-LACTONE	0.00145014	1.5779	5.79812e-05	0.00226127	3.87754	7.44018e-05	0.00100148	4.18307
Uracil	0.00304182	1.1367	0.0649948	0.0938814	1.20438	7.70368e-05	0.00100148	2.07409
gamma-Glutamyltyrosine	0.00522538	1.2725	0.00740161	0.0360829	1.59202	0.000203485	0.00198398	2.48829
5-[5-(acetyloxymethyl)-1,2,4a-trimethyl-7-oxo-3,4,8,8a-tetrahydro-2H-naphthalen-1-yl]-3-methylpentanoic acid	0.00750795	1.1612	0.000786515	0.0102247	2.22522	0.00115801	0.00415232	2.32578
Adenosine 3-monophosphate	0.00750795	1.1199	0.0197205	0.0404788	0.212692	0.0158397	0.0221838	3.91029
Uridine 5-monophosphate	0.00750795	2.2737	0.822153	0.843598	1.01225	0.000963113	0.00415232	21.5051
4-Pyridoxic acid	0.00750795	1.0846	0.0118636	0.0402372	1.44043	0.000620798	0.00403519	1.94812
N-epsilon-Acetyllysine	0.0077656	1.2785	0.00387091	0.0215665	1.89843	0.0010047	0.00415232	2.44233
N-Methylanthranilic Acid	0.00809047	1.0928	0.00327577	0.0212925	1.83047	0.00168129	0.00437136	2.019
4-Pyridoxate	0.00809047	1.3184	0.00984112	0.0402372	1.87298	0.00116139	0.00415232	2.79937
Deoxycholic Acid	0.00809047	1.3017	0.775986	0.817931	0.889389	0.00269518	0.00656951	3.31787
Caffeoylquinic acid	0.00809047	1.6699	0.0170524	0.0402372	0.385009	0.00117117	0.00415232	0.181044
N-Formyl-L-Methionine	0.00895537	1.3316	0.0130391	0.0402372	0.502921	0.00149794	0.00437136	0.345565
Xanthine	0.00938695	2.3229	0.00244514	0.0190721	0.0139769	0.00687974	0.0141216	0.0750774
Mannose 6-phosphate	0.00938695	1.4237	0.0269909	0.050126	1.90959	0.00161424	0.00437136	3.61222
gamma-Glutamylleucine	0.023451	1.0839	0.0937762	0.130617	1.40025	0.00425143	0.00921143	2.17618
Docosatetraenoic acid	0.0346673	1.2242	0.0344728	0.0611108	1.89682	0.0100472	0.0182297	2.47893
N-Acetylaspartic acid	0.0346673	1.0572	0.0175393	0.0402372	0.487321	0.0161763	0.0221838	0.467034
Naringenin	0.0346673	3.5423	0.0476333	0.074308	0.0183892	0.00957781	0.0182297	0.00314701
Cinnamoylglycine	0.0346673	1.3001	0.66091	0.715986	1.05991	0.0112183	0.0182297	3.61561
Cytidine-3-monophosphate	0.0346673	1.4525	0.843598	0.843598	1.00684	0.0173834	0.0221838	5.78778
Cinobufagin	0.0346673	3.5861	0.0428677	0.0696601	0.000138297	0.0105832	0.0182297	0
loganic acid	0.0368457	2.0995	0.0133208	0.0402372	10.4236	0.0343887	0.0394459	5.57945
Inosine	0.0393861	1.5787	0.0215086	0.0419418	0.153337	0.0221946	0.02623	0.159859
9-(2,3-dihydroxypropoxy)-9-oxononanoic acid	0.0405871	1.8561	0.0157609	0.0402372	17.4452	0.0389926	0.0434489	8.73948
Docosahexanoic acid	0.049581	1.1071	0.135817	0.182651	1.5455	0.0157783	0.0221838	2.29393
Daidzein	0.049581	1.3331	0.0193073	0.0404788	0.0674928	0.0850928	0.0873321	0.101054
			3dpi vs 0dpi			7dpi vs 0dpi
POS	ANOVA q	VIP	p value	q value	FC	p value	q value	FC
Guanosine 5-monophosphate	5.10882e-06	1.9973	8.17138e-06	0.000375884	0.0700019	3.10336e-06	0.000142755	29.8176
Cytidine 5-monophosphate	0.00226171	2.0523	0.164307	0.285362	0.527471	0.000151593	0.00174332	9.86714
Trigonelline	0.00285674	1.83	0.00478296	0.0200015	1.84908	7.3152e-05	0.00125161	3.70736
Proline	0.00285674	1.7298	0.00391666	0.0199823	1.79898	8.16269e-05	0.00125161	3.20611
Glutathione (oxidized)	0.00285674	3.7648	0.908027	0.942427	0.609112	0.000220093	0.00202485	378.612
Ornithine	0.00806169	2.2577	0.0211514	0.0512087	2.87005	0.000341311	0.00261672	9.08146
N-Acetylphenylalanine	0.00806169	1.0692	0.645499	0.755352	0.955662	0.000793036	0.0040533	0.567828
Pyridoxine	0.00806169	1.0411	0.014265	0.0440212	0.796765	0.000507885	0.00333753	0.636265
Streptomycin	0.00806169	1.6048	0.247326	0.36302	0.774247	0.000686808	0.00394914	0.314917
5-Aminovaleric acid betaine	0.00806169	2.286	0.00182939	0.0199823	6.50702	0.00142553	0.00504419	8.05378
Androstenedione	0.00806169	1.3898	0.00391463	0.0199823	1.81736	0.00101682	0.00467738	2.31233
(2-oxo-2,3-dihydro-1H-indol-3-yl)acetic acid	0.00806169	1.5735	0.703537	0.789335	1.02755	0.00122661	0.00504419	3.38077
Isocurcumenol	0.00806169	1.2329	0.00288096	0.0199823	1.71028	0.00140982	0.00504419	1.91688
Arginine	0.0115934	1.1295	0.92194	0.942427	0.995086	0.0023953	0.00752834	0.522265
Kynurenine	0.0134817	1.6679	0.611596	0.755352	1.05286	0.00245489	0.00752834	3.83791
Hypoxanthine	0.0134817	1.8536	0.00181839	0.0199823	0.0243765	0.0288997	0.0369274	0.089489
methyl jasmonate	0.0190941	1.4001	0.00434397	0.0199823	2.82485	0.0111504	0.0197276	2.43986
2-methoxy-4-pentadecylbenzoic acid	0.0204152	1.8256	0.656828	0.755352	1.10576	0.00478482	0.0110051	5.38238
Triethanolamine	0.0213572	1.2753	0.382456	0.53312	0.831982	0.00442027	0.0107017	0.483441
Arachidonic_acid	0.0222972	1.3745	0.0999725	0.191614	1.41681	0.00403613	0.0103146	2.36714
Indolelactic acid	0.0261068	1.2897	0.986321	0.986321	0.980174	0.00920876	0.0184175	2.59199
S-Adenosyl-homocysteine	0.034794	1.3437	0.184267	0.292286	0.720191	0.00730518	0.0152745	0.447517
Glutamine	0.0388032	1.7757	0.180525	0.292286	0.590637	0.00984329	0.0185357	0.26032
HEPES	0.0388032	1.5485	0.882816	0.942427	0.940159	0.015935	0.0244336	0.41009
N2,N2-Dimethylguanosine	0.0388032	1.1922	0.200079	0.306788	0.757766	0.0100737	0.0185357	0.512774
Propionylcarnitine	0.0446909	1.424	0.167495	0.285362	0.666167	0.0122975	0.0209513	0.426197
Norethindrone	0.0446909	1.1844	0.0615334	0.134787	1.508	0.0153984	0.024425	2.0009
N-Acetylputrescine	0.0446909	1.0794	0.156827	0.285362	1.28483	0.012967	0.0213029	1.73965
5-S-Methylthioadenosine	0.0469018	1.3923	0.882824	0.942427	0.962969	0.0228848	0.0321711	0.412556
(E)-3-[4-(imidazol-1-ylmethyl)phenyl]prop-2-enoic acid	0.0474005	3.1815	0.252535	0.36302	19.7799	0.0165989	0.0246306	69.1432

## Sheet: KI NEG
KI NEG				3dpi vs 0dpi			7dpi vs 0dpi
	ANOVA p	ANOVA q	VIP	p value	q value	FC	p value	q value	FC
N-Acetylaspartic acid	8.8e-07	1.67212e-05	1.8675	3.20451e-06	6.08856e-05	0.325082	3.3431e-07	6.35189e-06	0.259964
2-Methylglutaric acid	8.71e-05	0.000827757	1.7044	0.0174197	0.0206859	3.0877	0.00153052	0.00726999	0.214942
Xanthine	0.000132466	0.00083895	3.0065	8.75471e-05	0.000831697	0.00420057	0.000134604	0.00127873	0.0076594
3-HYDROXY-4-(SUCCIN-2-YL)-CARYOLANE delta-LACTONE	0.00192173	0.00837379	1.3579	0.000989035	0.00469792	3.4946	0.00219904	0.00835635	2.98362
2-hydroxy-6-[(8Z,11Z)-pentadeca-8,11,14-trienyl]benzoic acid	0.00220363	0.00837379	0.49457	0.000879027	0.00469792	4.40192	0.254096	0.286864	1.29819
Hypoxanthine	0.00383895	0.0121567	1.4508	0.00997616	0.0180965	0.467	0.00131988	0.00726999	0.37868
Myristic acid	0.00491592	0.0133432	1.5161	0.580561	0.580561	0.895331	0.00264899	0.00838845	0.366904
Inosine	0.00617354	0.0146622	1.5894	0.00387364	0.0116	0.152978	0.00480686	0.0130472	0.183138
2-hydroxy-4-methoxy-3,5-bis(3-methylbut-2-enyl)-6-pentylbenzoic acid	0.00876086	0.0184951	1.3581	0.00329233	0.0116	4.88125	0.0156525	0.0297398	3.15518
Adenosine 3-monophosphate	0.0119673	0.0216798	0.49189	0.0102229	0.0180965	0.14798	0.927999	0.927999	0.659176
Daidzein	0.013315	0.0216798	0.6508	0.0047434	0.0116	0.0603896	0.253875	0.286864	0.572949
4-Hydroxyquinoline	0.0136925	0.0216798	0.70518	0.00488421	0.0116	1.70216	0.0271386	0.0468758	1.43474
2-Hydroxyisocaproic acid	0.0186924	0.0273197	1.1768	0.0104769	0.0180965	2.67019	0.0147106	0.0297398	2.265
gamma-Glutamyltyrosine	0.0273771	0.0357811	0.89046	0.0118087	0.0186634	1.82275	0.0308676	0.0488737	1.56373
N-Acetylneuraminic acid	0.0282482	0.0357811	0.62153	0.0852212	0.0952472	1.33764	0.256668	0.286864	0.75042
Genistein	0.0351308	0.0408028	1.2012	0.0165917	0.0206859	0.0188487	0.593875	0.626868	0.570462
Cinobufagin	0.0365078	0.0408028	2.6396	0.0136209	0.0186634	0.000506558	0.0569741	0.0832698	0.0128728
Naringenin	0.0415249	0.0415326	1.5943	0.013752	0.0186634	0.00395138	0.149305	0.202628	0.0333903
N-Methylanthranilic Acid	0.0415326	0.0415326	1.0761	0.223437	0.23585	1.24633	0.0141447	0.0297398	1.69157
(3S)-5-[(1R,2R,8aS)-2-hydroxy-2,5,5,8a-tetramethyl-3,4,4a,6,7,8-hexahydro-1H-naphthalen-1-yl]-3-methylpentanoic acid	0.0531799
2-Hydroxy-3-methylbutyric acid	0.0554236
L-(+)-Arginine	0.0593535
Cytidine-3-monophosphate	0.0600152
Uridine 5-monophosphate	0.0616082
gamma-Glutamylleucine	0.0678221
CITRATE	0.0704617
16-Hydroxyhexadecanoic acid	0.0773328
Guanosine	0.0887925
Docosatetraenoic acid	0.0900952
3Beta-Hydroxy-23,24-Bisnorchol-5-Enic Acid	0.0974141
Dihydrojasmonic Acid	0.0985509
2-[(2S,4aR,8aS)-2-hydroxy-4a-methyl-8-methylidene-3,4,5,6,7,8a-hexahydro-1H-naphthalen-2-yl]prop-2-enoic acid	0.109796
O-Phosphoethanolamine	0.110411
4-Pyridoxic acid	0.111507
3,4-DIHYDROXYBENZOIC ACID	0.120018
Citric acid	0.124432
Monoisobutyl phthalate	0.13632
Tyr	0.136609
4-Hydroxy-6-methyl-2-pyrone	0.143593
5-[(8aS)-2,5,5,8a-tetramethyl-3-oxo-4a,6,7,8-tetrahydro-4H-naphthalen-1-yl]-3-methylpentanoic acid	0.145873
Methylmalonic acid	0.147057
Linoelaidic acid	0.152105
Glycocholic Acid	0.155575
5-[5-(acetyloxymethyl)-1,2,4a-trimethyl-7-oxo-3,4,8,8a-tetrahydro-2H-naphthalen-1-yl]-3-methylpentanoic acid	0.160369
4-ethenyl-2-hydroxy-1,4,4a-trimethyl-5-oxospiro[2,3,4,7,8,8a-hexahydronaphthalene-6,1-cyclopentane]-1-carboxylic acid	0.163856
Cholic Acid	0.168944
Guanosine 5-monophosphate	0.172663
4-Pyridoxate	0.180085
Aconitic Acid	0.181594
N-epsilon-Acetyllysine	0.184139
18b-glycyrrhetinic acid	0.189827
Difluoroacetic acid	0.191871
taxifolin	0.199668
2-Hydroxyphenylacetic acid	0.208727
(1r,3R,4s,5S)-4-{[(2E)-3-(3,4-Dihydroxyphenyl)-2-propenoyl]oxy}-1,3,5-trihydroxycyclohexanecarboxylic acid	0.210316
3-Hydroxyvaleric acid	0.212006
(1S,3R,4S,5R)-3,5-bis({[(2E)-3-(3,4-dihydroxyphenyl)prop-2-enoyl]oxy})-1,4-dihydroxycyclohexane-1-carboxylic acid	0.219179
Cytidine 5-monophosphate	0.226556
DL-3-(4-Hydroxyphenyl)lactic acid	0.226557
(2S,3S,4S,5R,6R)-6-(3-benzoyloxy-2-hydroxypropoxy)-3,4,5-trihydroxyoxane-2-carboxylic acid	0.227272
Uridine	0.230461
Taurine	0.239021
Arachidonic acid	0.258439
7-ethenyl-1,4a,7-trimethyl-6-oxo-2,3,4,8,8a,9,10,10a-octahydrophenanthrene-1-carboxylic acid	0.27402
Stearic acid	0.278937
Citrulline	0.281967
S-CARBOXYMETHYL-L-CYSTEINE	0.282628
Protocatechuic acid	0.291648
Pseudouridine	0.305778
Docosahexanoic acid	0.310493
KOBUSONE	0.313974
N-Acetylaspartylglutamic acid	0.314006
Purine	0.31434
2-Hydroxybenzaldehyde	0.322673
6,10a-dihydroxy-4-(hydroxymethyl)-4,7,11b-trimethyl-1,2,3,4a,5,6,6a,7,11,11a-decahydronaphtho[2,1-f][1]benzofuran-9-one	0.327366
Rauwolscine	0.328837
Glutathione (oxidized)	0.336807
Hyperoside	0.339019
Indolelactic acid	0.342592
Kaempferol-3-O-rutinoside	0.354093
Hydroxysebacic acid	0.354595
4-Methyl-2-oxovaleric Acid	0.355638
Apigenin	0.357347
Leucine	0.360355
Matairesinol	0.362359
L-ASPARTATE	0.363968
N-ACETYL-DL-METHIONINE	0.365671
L-Tyrosine	0.370595
Valine	0.373945
Cinnamoylglycine	0.373958
N2,N2-Dimethylguanosine	0.376616
Pyridoxine	0.380463
Meglutol	0.380666
Baicalein	0.389112
9-Trans-Palmitelaidic acid	0.390795
Pygenic acid B	0.393897
Caffeoylquinic acid	0.398823
Folic acid	0.419722
apigenin-7-O-glucuronide	0.424649
Lysine	0.425342
y-Linolenic acid	0.427126
3-Hydroxy-3-methylglutaric acid	0.432351
Phenylacetylglycine	0.43958
(1R,4Z,9S)-4-(hydroxymethyl)-11,11-dimethyl-8-methylidenebicyclo[7.2.0]undec-4-en-3-one	0.453881
Formononetin	0.457042
Glucose	0.462937
Uracil	0.466112
D-(+)-Malic acid	0.479208
L-Glutamic acid	0.482644
2,4-Dinitrophenol	0.483434
Hydroxymethylglutaric acid	0.48803
Azelaic acid	0.491768
Phenylacetylglutamine	0.496878
Avocadyne Acetate	0.501129
Pantothenate	0.502039
3-HYDROXYBUTANOIC ACID	0.50355
Chloridazon	0.512391
rubiadin	0.517899
N-alpha-Acetyl-L-ornithine	0.527326
Linoleic acid	0.52972
3-Phenoxybenzoic acid	0.547041
Methylsuccinic acid	0.550361
Dinoseb	0.558057
3-Indoxyl sulfate	0.560547
Paracetamol	0.562765
L-Tryptophan	0.571946
Tryptophan	0.5764
Pyroglutamic acid	0.577988
(2E,4E)-12-hydroxy-13-(hydroxymethyl)-3,5,7-trimethyltetradeca-2,4-dienedioic acid	0.591708
Delphinidin-3-O-(6-O-alpha-rhamnopyranosyl-beta-glucopyranoside)	0.591804
(S)-MALATE	0.605227
loganic acid	0.609589
N-Acetylleucine	0.617619
Adenosine Monophosphate	0.625081
Palmitic acid	0.626102
6：2 Fluorotelomer sulfonic acid	0.627283
10-Hydroxydecanoic acid	0.654575
L-Histidine	0.659276
9-(2,3-dihydroxypropoxy)-9-oxononanoic acid	0.660191
MALEIC ACID	0.665706
Cyanidin-3-glucoside	0.690861
a-Linolenic acid	0.71389
N-Isovalerylglycine	0.715172
N-Formyl-L-Methionine	0.720829
3-phenyllactic acid	0.725001
LITHOCHOL-11-ENIC ACID	0.725669
7-ethenyl-1,4a,7-trimethyl-3,4,6,8,8a,9,10,10a-octahydro-2H-phenanthrene-1-carboxylic acid	0.730506
Pentadecanoic acid	0.734338
Threonine	0.753293
Phenylbenzimidazolesulfonic acid	0.758118
Xanthosine	0.766563
L-(-)-Phenylalanine	0.786818
Mesaconic acid	0.804613
D-(+)-Pantothenic acid	0.837812
sulfonic acid	0.847332
4-Nitrophenol	0.870645
3-SULFINO-L-ALANINE	0.880373
Phthalic acid	0.892207
Trifluoroacetic acid	0.916673
Deoxycholic Acid	0.949462
ALLANTOIN	0.951396
2-Mercaptobenzothiazole	0.975559
Heptadecanoic acid	0.975807
Mannose 6-phosphate	0.979198
aurapten	0.981163
Dodecylbenzenesulfonic acid	0.981421
Oleic acid	0.989825

## Sheet: KI POS
KI POS				3dpi vs 0dpi			7dpi vs 0dpi
	ANOVA p	ANOVA q	VIP	p value	q value	FC	p value	q value	FC
S-Adenosyl-homocysteine	3.61e-05	0.0015531	1.8487	0.000549323	0.023259	0.498942	9.81618e-06	0.000422096	0.338536
NEPSILON,NEPSILON,NEPSILON-TRIMETHYLLYSINE	0.00243262	0.0253332	1.4828	0.113964	0.144131	0.767377	0.000786993	0.0112802	0.462939
5-S-Methylthioadenosine	0.00255119	0.0253332	1.5954	0.0314721	0.0483322	0.617209	0.000727118	0.0112802	0.412059
Hypoxanthine	0.0032307	0.0253332	2.7253	0.00210396	0.023259	0.00573056	0.00257663	0.0159332	0.00796099
Sanguinarine	0.00378004	0.0253332	2.4704	0.00558762	0.023259	5.62094	0.00161094	0.015671	7.09283
Adenosine 3-monophosphate	0.00435992	0.0253332	0.79503	0.00574459	0.023259	0.0701674	0.647715	0.723617	0.664769
Cytidine	0.00567254	0.0253332	1.9056	0.0187586	0.0336092	2.45375	0.00182221	0.015671	3.29429
Melibiose	0.00631245	0.0253332	1.3202	0.785823	0.837325	1.01199	0.00411958	0.0177142	0.520514
cuminyl alcohol	0.00651494	0.0253332	0.70019	0.00200152	0.023259	3.3049	0.101472	0.155832	1.604
2-Aminobenzoic acid-N	0.00689775	0.0253332	2.6613	0.444563	0.511932	1.68303	0.00314283	0.0165045	7.86463
Daidzein	0.00759144	0.0253332	0.5968	0.0048275	0.023259	0.0169348	0.774485	0.832571	0.733786
Glutamine	0.00823845	0.0253332	2.1532	0.0298851	0.0475948	0.278567	0.00259378	0.0159332	0.230809
Hexylamine	0.00856876	0.0253332	0.24774	0.00641907	0.023259	2.78449	0.936491	0.949015	1.08259
Kynurenine	0.00905236	0.0253332	1.9252	0.752272	0.829428	0.882646	0.00554914	0.0216921	3.59569
gamma-Glutamyltyrosine	0.00943954	0.0253332	1.2926	0.00402627	0.023259	3.15574	0.0124342	0.0314512	2.65013
(2-oxo-2,3-dihydro-1H-indol-3-yl)acetic acid	0.010472	0.0253332	1.773	0.798379	0.837325	0.893594	0.00666055	0.0219717	3.07663
Glutathione (oxidized)	0.0106804	0.0253332	3.7431	0.231567	0.284497	0	0.036524	0.0691006	0.0670013
inosine	0.0107284	0.0253332	3.9207	0.00738417	0.023259	0.00362425	0.00715357	0.0219717	0.000908996
Ornithine	0.0111937	0.0253332	1.9816	0.0489193	0.0701177	2.1037	0.00345443	0.0165045	3.58156
7-(4-hydroxyphenyl)-2,2,10,10-tetramethyl-11,12-dihydro-2H-dipyrano[2,3-f：2,3-h]chromen-8(10H)-one	0.0124969	0.0254899	1.7165	0.00847611	0.023259	4.66217	0.00832246	0.0223666	5.053
all-trans-Retinoic acid	0.0127629	0.0254899	0.42445	0.0264181	0.0436915	1.50198	0.388301	0.513952	0.858893
Epigallocatechin	0.0134876	0.0254899	1.272	0.0187482	0.0336092	4.41e-05	0.579768	0.673785	0.0444695
(2E,6E,10Z)-12-hydroxy-10-(hydroxymethyl)-6-methyl-2-(4-methylpent-3-enyl)dodeca-2,6,10-trienoic acid	0.0136341	0.0254899	0.48615	0.00509195	0.023259	2.91128	0.299879	0.429826	1.33964
Curcumenol	0.0160428	0.0276308	1.2076	0.00710951	0.023259	2.83106	0.0183538	0.0394608	2.27773
5-Aminovaleric acid betaine	0.0166751	0.0276308	1.8048	0.00782171	0.023259	3.6602	0.0171821	0.0388859	2.58989
Guanosine 5-monophosphate	0.0171229	0.0276308	2.4952	0.367711	0.43921	0.0174619	0.0369608	0.0691006	0.788009
taurohyocholic acid	0.0173496	0.0276308	0.74796	0.0076975	0.023259	0.00141541	0.483041	0.576966	1.48646
Uracil	0.0199211	0.0305931	0.38497	0.0172439	0.0336092	0.434307	0.88691	0.930174	1.04371
2-Acetylpyrazine	0.0208911	0.0309765	1.1034	0.0556312	0.0771659	0.712256	0.0069099	0.0219717	0.618866
Galaxolidone	0.0241603	0.0346298	0.61961	0.00769987	0.023259	1.8937	0.0964477	0.153602	1.40632
pregn-4-ene-3,20-dione	0.0251598	0.0348895	2.283	0.0753207	0.101212	0.0778067	0.00820512	0.0223666	0.0353717
tauroursodeoxycholic acid	0.0259643	0.0348895	0.55784	0.0104849	0.0250474	0.0585114	0.412324	0.521469	0.451346
Androstenedione	0.0280647	0.0361484	0.66883	0.00916061	0.023259	1.96272	0.08574	0.147473	1.43849
N-(4-((6aR,8aS)-4-hydroxy-6a,8a,9-trimethyl-3,4,5,6,6a,6b,7,8,8a,8b,11a,12,12a,12b-tetradecahydro-1H-naphtho[2,1：4,5]indeno[2,1-b]furan-10-yl)-2-methylbutyl)acetamide	0.0285824	0.0361484	0.55628	0.00919542	0.023259	0.587149	0.119042	0.176511	0.7602
1-(4-oxo-4h-chromen-3-yl)-2,3,4,9-tetrahydro-1h-beta-carboline-3-carboxylic acid	0.0356758	0.0426667	0.62821	0.0151231	0.0309664	5.18988	0.481289	0.576966	0.861936
(4-methylcyclohex-3-ene-1,1-diyl)dimethanol	0.035721	0.0426667	0.49391	0.0132983	0.0300963	2.90634	0.338306	0.469263	1.4171
Chrysin	0.0394581	0.0458568	1.3976	0.452405	0.511932	0.689557	0.0162058	0.0387138	0.401489
4-Hydroxyquinoline	0.0430993	0.0467413	0.46489	0.0825623	0.107581	1.46738	0.394428	0.513952	0.815117
N-Phenyl-2-naphthylamine	0.0434702	0.0467413	1.2895	0.0150803	0.0309664	3.7538	0.0912011	0.150833	1.85266
Propionylcarnitine	0.0444006	0.0467413	1.2986	0.818653	0.838145	0.985765	0.0395202	0.070807	0.465664
(E)-5-(1,2,4a,5-tetramethyl-7-oxo-3,4,8,8a-tetrahydro-2H-naphthalen-1-yl)-3-methylpent-2-enoic acid	0.0452023	0.0467413	0.24638	0.0223195	0.0383895	2.33209	0.656304	0.723617	1.00667
Biliverdin	0.0456543	0.0467413	0.30919	0.0343587	0.0509457	0.330031	0.949015	0.949015	1.04657
5-Hydroxyindole-3-acetic acid	0.0484307	0.0484307	1.3536	0.987417	0.987417	1.20046	0.0346672	0.0691006	0.446652
(2R)-2-[(2R,5S)-5-[(2S)-2-hydroxybutyl]oxolan-2-yl]propanoic acid	0.0516107
5-Hydroxy-3-indoleacetic acid	0.052875
Cytidine 5-monophosphate	0.0560262
L-Carnitine	0.0628839
Xanthosine	0.0661871
Viridiflorine	0.066817
Di(2-ethylhexyl)phthalate (DEHP)	0.0681136
N,N-Dimethyldodecylamine N-oxide	0.0844347
Oleanoic Acid	0.0872943
(7E,13E)-9,15-dihydroxy-4,10,16-trimethyl-1,5,11-trioxacyclohexadeca-7,13-diene-2,6,12-trione	0.0953858
Erucamide	0.0973358
Pestalotin	0.101726
Cytosine	0.103195
Trigonelline	0.105277
L-Histidine	0.111375
taurodeoxycholic acid	0.111638
Xanthine	0.115168
N,N-Acetylhistidine	0.118573
Phosphocholine	0.121809
Proline betaine	0.124961
2-[(2R,8R,8aS)-2,4,4,7,8a-pentamethylspiro[2,3,4a,5-tetrahydro-1H-naphthalene-8,5-oxolane]-2-yl]acetic acid	0.13021
Indoline	0.143435
Phenylalanine	0.146491
1-Benzylimidazole	0.151732
3-Guanidinopropionic acid	0.153333
N-Methylaniline	0.156018
4-Hydroxybenzoylcholine	0.157138
Darutigenol	0.160288
3,4-Dihydrocoumarin	0.161017
2-Aminoacetophenone	0.170341
Triethanolamine	0.170916
1-Methyladenosine	0.17273
Uric acid	0.179423
5-[5-hydroxy-3-(hydroxymethyl)pentyl]-8a-(hydroxymethyl)-5,6-dimethyl-3,4,4a,6,7,8-hexahydronaphthalene-1-carboxylic acid	0.179607
(5E)-2-heptyl-3,4,7-trihydroxy-2,3,4,7,8,9-hexahydrooxecin-10-one	0.199383
(-)-Riboflavin	0.201416
7-Oxocholesterol	0.202087
1,5-dimethyl-1-vinyl-4-hexenyl acetate	0.203981
Benzoylcholine	0.204237
2-acetoxy-4-pentadecylbenzoic acid	0.206185
Jasmonic Acid	0.21534
sn-Glycero-3-phosphocholine	0.21627
Wulignan A1	0.217964
Lauryl diethanolamide	0.240321
Isatin	0.253478
L-Valine	0.254579
beta-uridine	0.258164
taurocholic acid	0.267293
(E)-3-[4-(imidazol-1-ylmethyl)phenyl]prop-2-enoic acid	0.270493
Indole-3-carbinol	0.272377
N-Acetylphenylalanine	0.273349
Ceratodictyol	0.274173
Corticosterone	0.29051
Lysine	0.291647
Pterostilbene	0.296434
Palmitoylcarnitine	0.300439
L-(+)-Lysine	0.304015
Arginine	0.30555
PSEUDO-ANISATIN	0.311982
Arachidonic_acid	0.313341
Methyl Deoxycholate	0.3226
Taurine	0.331778
(5E)-6,10-dimethyl-5,9-undecadien-2-one	0.348536
(E)-4-[(1R,2S,3S,4R,8aS)-2,3,4-trihydroxy-2,5,5,8a-tetramethyl-3,4,4a,6,7,8-hexahydro-1H-naphthalen-1-yl]but-3-en-2-one	0.356859
8-[3-oxo-2-[(E)-pent-2-enyl]cyclopenten-1-yl]octanoic acid	0.362234
Glycocholic Acid	0.364203
Citric acid	0.365049
FA 18：3+1O	0.367743
LAUROYLCARNITINE	0.369944
Riboflavin	0.370844
dihydroalbocycline	0.374355
7,8-dimethylalloxazine	0.382168
Cholest-4,6-Dien-3-One	0.393007
3-(2,4-dihydroxyphenyl)-7-hydroxy-6,8-bis(3-methylbut-2-enyl)-2,3-dihydrochromen-4-one	0.397828
Acetylcarnitine	0.39783
Urocanic acid	0.402692
7-methoxy-2-methyl-3-phenyl-4H-chromen-4-one	0.402923
Isocurcumenol	0.41425
INDOLE	0.425182
FOLIC ACID	0.441403
18：1(2S-OH) Ceramide	0.445055
alpha-Naphthoflavone	0.45052
HEPES	0.455149
Choline	0.46383
L-Pipecolic acid	0.464937
Sabinene	0.470712
Pyridoxamine	0.476226
Umbelliferone	0.481803
Indolelactic acid	0.485136
Niacin	0.488336
methyl 2-((2-methyl-4-oxo-3-phenoxy-4H-chromen-7-yl)oxy)acetate	0.491902
Indoleacetic acid	0.492043
1-allyl-2-hydroxy-7,8,9,10-tetrahydroazepino[2,1-b]quinazolin-12(6H)-one	0.497572
Vasicinone	0.498989
Carveol	0.504721
monoolein	0.511821
Testosterone	0.522881
COTININE	0.531208
(3S)-5-[(1S,8aR)-2,5,5,8a-tetramethyl-4-oxo-4a,6,7,8-tetrahydro-1H-naphthalen-1-yl]-3-methylpentanoic acid	0.539937
Hippuric acid	0.541951
Oxypeucedanin hydrate	0.542713
Streptomycin	0.54311
Pyridoxine	0.547349
Butyric acid	0.547885
4-Hydroxy-6-methyl-2-pyrone	0.559587
Monoisobutyl phthalate	0.563859
Dodemorph	0.58016
N2,N2-Dimethylguanosine	0.580378
Pantothenic acid	0.581552
2-Aminophenol	0.582073
(4aR,5aS,9R)-9-ethynyl-9a,11b-dimethylhexadecahydrocyclopenta[1,2]phenanthro[8a,9-b]oxirene-3,9-diol	0.583608
Threonine	0.590316
D-(+)-Pantothenic acid	0.594638
Valine	0.61272
N-epsilon-Acetyllysine	0.61369
Proline	0.616897
N-Methylanthranilic Acid	0.617796
Cholesterol	0.623471
columbianetin	0.623612
suberosin	0.623913
2-(2-hydroxybut-3-en-2-yl)-3a,6,6,9a-tetramethyl-2,4,5,5a,7,8,9,9b-octahydro-1H-benzo[e][1]benzofuran-4,5-diol	0.62598
5-(2-oxohexahydro-1H-thieno[3,4-d]imidazol-4-yl)pentanoic acid	0.628495
Norethindrone	0.631029
1,4a-dimethyl-6-methylidene-5-[(2E)-3-methylpenta-2,4-dienyl]-3,4,5,7,8,8a-hexahydro-2H-naphthalene-1-carboxylic acid	0.641138
N-Cyclohexyl-2-benzothiazol-amine	0.648388
Loliolide	0.657183
Glutamic acid	0.664231
betaine	0.666338
N-Butylbenzenesulfonamide	0.667755
methyl jasmonate	0.687903
L-(-)-Phenylalanine	0.688947
Phloroglucinol	0.698119
L-5-Oxoproline	0.712986
Sodium Tetradecyl Sulfate	0.716551
Chenodeoxycholic acid	0.718741
C18_Sphingosine	0.724817
Leucine	0.726441
2-methoxy-4-pentadecylbenzoic acid	0.752114
Muurolladie-3-One	0.752675
3-Aminoacetophenone	0.759493
6-Shogaol	0.766745
2-Methylindole	0.767716
2-Phenylacetamide	0.776637
Dioctyl Phthalate	0.781139
3-Indolepropionic acid	0.786806
L-Pyroglutamic acid	0.800272
(2Z)-2-[(E)-6-(hydroxymethyl)-2,4,8,10-tetramethyldodec-2-enylidene]-4-methylpentanedioic acid	0.800292
Sulfamethazine	0.805312
Tyrosine	0.809053
Indole-3-carboxyaldehyde	0.809346
Nicotinamide	0.840144
2-(4-oxoquinazolin-3(4H)-yl)ethyl isobutyrate	0.840351
Stearoyl Ethanolamide	0.841286
Cafestol	0.864335
N-Acetylputrescine	0.871357
Nobiletin	0.895231
Cholic acid	0.913873
N2-Methylguanosine	0.929269
N-Oleoylethanolamine	0.948224
linolenic acid	0.951209
Methionine	0.955869
L-Tryptophan	0.961956
falcarindiol	0.967456
Abietic acid	0.971354
7-hydroxy-1,4a-dimethyl-9-oxo-7-propan-2-yl-2,3,4,4b,5,6,10,10a-octahydrophenanthrene-1-carboxylic acid	0.982076
Thiamine	0.985143

## Sheet: KI COMBINED
				3dpi vs 0dpi			7dpi vs 0dpi
NEG	ANOVA p	ANOVA q	VIP	p value	q value	FC	p value	q value	FC
N-Acetylaspartic acid	8.8e-07	1.67212e-05	1.8675	3.20451e-06	6.08856e-05	0.325082	3.3431e-07	6.35189e-06	0.259964
2-Methylglutaric acid	8.71e-05	0.000827757	1.7044	0.0174197	0.0206859	3.0877	0.00153052	0.00726999	0.214942
Xanthine	0.000132466	0.00083895	3.0065	8.75471e-05	0.000831697	0.00420057	0.000134604	0.00127873	0.0076594
3-HYDROXY-4-(SUCCIN-2-YL)-CARYOLANE delta-LACTONE	0.00192173	0.00837379	1.3579	0.000989035	0.00469792	3.4946	0.00219904	0.00835635	2.98362
Hypoxanthine	0.00383895	0.0121567	1.4508	0.00997616	0.0180965	0.467	0.00131988	0.00726999	0.37868
Myristic acid	0.00491592	0.0133432	1.5161	0.580561	0.580561	0.895331	0.00264899	0.00838845	0.366904
Inosine	0.00617354	0.0146622	1.5894	0.00387364	0.0116	0.152978	0.00480686	0.0130472	0.183138
2-hydroxy-4-methoxy-3,5-bis(3-methylbut-2-enyl)-6-pentylbenzoic acid	0.00876086	0.0184951	1.3581	0.00329233	0.0116	4.88125	0.0156525	0.0297398	3.15518
Genistein	0.0351308	0.0408028	1.2012	0.0165917	0.0206859	0.0188487	0.593875	0.626868	0.570462
Cinobufagin	0.0365078	0.0408028	2.6396	0.0136209	0.0186634	0.000506558	0.0569741	0.0832698	0.0128728
Naringenin	0.0415249	0.0415326	1.5943	0.013752	0.0186634	0.00395138	0.149305	0.202628	0.0333903
N-Methylanthranilic Acid	0.0415326	0.0415326	1.0761	0.223437	0.23585	1.24633	0.0141447	0.0297398	1.69157
				3dpi vs 0dpi			7dpi vs 0dpi
POS	ANOVA p	ANOVA q	VIP	p value	q value	FC	p value	q value	FC
S-Adenosyl-homocysteine	3.61e-05	0.0015531	1.8487	0.000549323	0.023259	0.498942	9.81618e-06	0.000422096	0.338536
NEPSILON,NEPSILON,NEPSILON-TRIMETHYLLYSINE	0.00243262	0.0253332	1.4828	0.113964	0.144131	0.767377	0.000786993	0.0112802	0.462939
5-S-Methylthioadenosine	0.00255119	0.0253332	1.5954	0.0314721	0.0483322	0.617209	0.000727118	0.0112802	0.412059
Sanguinarine	0.00378004	0.0253332	2.4704	0.00558762	0.023259	5.62094	0.00161094	0.015671	7.09283
Cytidine	0.00567254	0.0253332	1.9056	0.0187586	0.0336092	2.45375	0.00182221	0.015671	3.29429
Melibiose	0.00631245	0.0253332	1.3202	0.785823	0.837325	1.01199	0.00411958	0.0177142	0.520514
2-Aminobenzoic acid-N	0.00689775	0.0253332	2.6613	0.444563	0.511932	1.68303	0.00314283	0.0165045	7.86463
Glutamine	0.00823845	0.0253332	2.1532	0.0298851	0.0475948	0.278567	0.00259378	0.0159332	0.230809
Kynurenine	0.00905236	0.0253332	1.9252	0.752272	0.829428	0.882646	0.00554914	0.0216921	3.59569
gamma-Glutamyltyrosine	0.00943954	0.0253332	1.2926	0.00402627	0.023259	3.15574	0.0124342	0.0314512	2.65013
(2-oxo-2,3-dihydro-1H-indol-3-yl)acetic acid	0.010472	0.0253332	1.773	0.798379	0.837325	0.893594	0.00666055	0.0219717	3.07663
Glutathione (oxidized)	0.0106804	0.0253332	3.7431	0.231567	0.284497	0	0.036524	0.0691006	0.0670013
Ornithine	0.0111937	0.0253332	1.9816	0.0489193	0.0701177	2.1037	0.00345443	0.0165045	3.58156
7-(4-hydroxyphenyl)-2,2,10,10-tetramethyl-11,12-dihydro-2H-dipyrano[2,3-f：2,3-h]chromen-8(10H)-one	0.0124969	0.0254899	1.7165	0.00847611	0.023259	4.66217	0.00832246	0.0223666	5.053
Epigallocatechin	0.0134876	0.0254899	1.272	0.0187482	0.0336092	4.41e-05	0.579768	0.673785	0.0444695
Curcumenol	0.0160428	0.0276308	1.2076	0.00710951	0.023259	2.83106	0.0183538	0.0394608	2.27773
5-Aminovaleric acid betaine	0.0166751	0.0276308	1.8048	0.00782171	0.023259	3.6602	0.0171821	0.0388859	2.58989
Guanosine 5-monophosphate	0.0171229	0.0276308	2.4952	0.367711	0.43921	0.0174619	0.0369608	0.0691006	0.788009
2-Acetylpyrazine	0.0208911	0.0309765	1.1034	0.0556312	0.0771659	0.712256	0.0069099	0.0219717	0.618866
pregn-4-ene-3,20-dione	0.0251598	0.0348895	2.283	0.0753207	0.101212	0.0778067	0.00820512	0.0223666	0.0353717
Chrysin	0.0394581	0.0458568	1.3976	0.452405	0.511932	0.689557	0.0162058	0.0387138	0.401489
N-Phenyl-2-naphthylamine	0.0434702	0.0467413	1.2895	0.0150803	0.0309664	3.7538	0.0912011	0.150833	1.85266
Propionylcarnitine	0.0444006	0.0467413	1.2986	0.818653	0.838145	0.985765	0.0395202	0.070807	0.465664
5-Hydroxyindole-3-acetic acid	0.0484307	0.0484307	1.3536	0.987417	0.987417	1.20046	0.0346672	0.0691006	0.446652

## Sheet: KO NEG
KO NEG				3dpi vs 0dpi			7dpi vs 0dpi
	ANOVA p	ANOVA q	VIP	p value	q value	FC	p value	q value	FC
Phenylacetylglycine	8.97e-10	7.36105e-08	1.8944	1.34734e-09	7.30164e-08	381.812	6.02334e-10	5.54147e-08	299.881
Pyroglutamic acid	1.6e-09	7.36105e-08	1.3455	1.58731e-09	7.30164e-08	30.7452	1.51272e-09	6.95849e-08	20.6641
Xanthine	1.46e-07	4.47712e-06	1.9247	4.21938e-07	9.70456e-06	0.00578256	6.62129e-08	2.03053e-06	0.00446213
N-Formyl-L-Methionine	2.28e-07	5.23633e-06	1.9136	3.02649e-07	9.28123e-06	427.963	1.6064e-07	3.69472e-06	294.706
Hydroxymethylglutaric acid	9.16e-07	1.68515e-05	1.2089	9.11245e-07	1.67669e-05	15.0985	8.08107e-07	1.48692e-05	11.6265
Folic acid	1.44e-06	2.20321e-05	1.7935	1.48943e-06	2.28379e-05	441.454	1.20972e-06	1.69315e-05	207.921
Threonine	2.11e-06	2.77127e-05	1.1163	3.27566e-06	4.30515e-05	7.92719	1.28827e-06	1.69315e-05	7.67133
N-epsilon-Acetyllysine	4.94e-06	5.67639e-05	1.1436	9.92636e-06	0.00010147	7.69351	2.54547e-06	2.92729e-05	8.05158
Glucose	1.1e-05	0.000104251	1.5806	2.07385e-05	0.000173449	38.8881	5.7543e-06	5.62741e-05	42.6226
L-Histidine	1.24e-05	0.000104251	1.1098	2.59739e-05	0.000199133	6.39936	6.11675e-06	5.62741e-05	6.97634
4-Pyridoxic acid	1.25e-05	0.000104251	0.73569	6.59885e-06	7.58867e-05	3.54883	2.30186e-05	0.000162901	2.6252
Lysine	1.68e-05	0.000129099	1.3599	1.63519e-05	0.000150437	37.598	1.409e-05	0.000108023	27.3278
Cinnamoylglycine	3.18e-05	0.000224752	1.2224	0.00289027	0.00492416	2.70252	8.63973e-06	7.22595e-05	6.13308
N2,N2-Dimethylguanosine	4.21e-05	0.000276597	0.9289	5.76748e-05	0.00033163	4.36351	2.58692e-05	0.000169998	4.38085
Phenylacetylglutamine	5.24e-05	0.000321229	1.9126	7.04433e-05	0.000381223	245.479	3.23478e-05	0.000175059	199.948
Hypoxanthine	7.01e-05	0.000402914	0.69727	4.51649e-05	0.000296798	0.340186	8.73757e-05	0.000423082	0.41353
3-Phenoxybenzoic acid	7.49e-05	0.000405111	2.6063	0.000261779	0.000891987	0.00350891	2.86281e-05	0.000175059	7.02653e-05
Formononetin	8.34e-05	0.000426191	1.6357	5.54267e-05	0.00033163	137.391	9.88104e-05	0.000454528	43.505
Pseudouridine	9.33e-05	0.000451685	0.94818	0.000515472	0.00143707	2.9513	3.12117e-05	0.000175059	3.84275
Citric acid	0.0001	0.000459888	0.9566	4.14342e-05	0.000293226	0.105563	0.000274347	0.00084133	0.195091
Chloridazon	0.000173835	0.000761561	1.1065	0.000663739	0.0014984	4.43885	6.32755e-05	0.000323408	6.67089
2-Hydroxyphenylacetic acid	0.000198264	0.000829104	0.78745	0.00014229	0.000685141	3.83362	0.00020269	0.000776977	2.97575
Leucine	0.000260092	0.00104037	0.93939	0.000166489	0.000696225	6.99482	0.000301478	0.000867366	4.94004
L-Tyrosine	0.000280245	0.00107427	1.0605	0.000248938	0.000891987	7.68529	0.000223612	0.000791243	6.21556
Trifluoroacetic acid	0.000303998	0.00109793	0.81962	0.000157668	0.000690736	5.46773	0.000479131	0.00119135	3.52872
gamma-Glutamylleucine	0.000310285	0.00109793	1.0491	0.000446806	0.00128457	6.83372	0.00016972	0.000709737	6.54795
Pentadecanoic acid	0.000341599	0.00116397	0.63009	0.000132033	0.000674837	3.46793	0.18523	0.200485	1.27558
N-Acetylneuraminic acid	0.000438853	0.00141385	0.72014	0.000148944	0.000685141	5.89868	0.00198388	0.00406511	2.80221
Stearic acid	0.000477061	0.00141385	1.1989	0.000616908	0.0014984	9.59451	0.000273474	0.00084133	10.5981
Valine	0.000486903	0.00141385	1.1956	0.000667765	0.0014984	8.90421	0.000268328	0.00084133	9.26928
Docosatetraenoic acid	0.000498908	0.00141385	1.3696	0.00438901	0.00721051	6.0134	0.000149581	0.000655308	13.7974
4-Pyridoxate	0.000513002	0.00141385	1.1139	0.000781018	0.00163304	7.22552	0.000264588	0.00084133	7.29904
Tyr	0.000519797	0.00141385	1.2464	0.00116164	0.00227385	7.22633	0.000221132	0.000791243	9.52645
Heptadecanoic acid	0.000522511	0.00141385	0.84722	0.000354259	0.0010864	4.70258	0.000534452	0.00122924	3.78111
N-Isovalerylglycine	0.000546922	0.00143762	0.57407	0.000248497	0.000891987	2.33748	0.0010519	0.00225057	1.8633
2,4-Dinitrophenol	0.000582292	0.00145415	2.0663	0.000626315	0.0014984	0.00558767	0.000376726	0.00101938	0.000614194
Paracetamol	0.000597444	0.00145415	0.96822	0.000285012	0.000936467	9.99387	0.00103362	0.00225057	4.999
Azelaic acid	0.000600629	0.00145415	1.0027	0.0364185	0.0429551	1.67501	0.00476664	0.00812095	0.490118
Pyridoxine	0.000616657	0.00145468	1.3249	0.00101432	0.00207371	15.9734	0.000301693	0.000867366	22.8805
Docosahexanoic acid	0.000651521	0.0014985	1.1702	0.00501848	0.00782543	3.97688	0.00019828	0.000776977	8.59709
Delphinidin-3-O-(6-O-alpha-rhamnopyranosyl-beta-glucopyranoside)	0.000677812	0.00152094	1.5909	0.000192095	0.00076838	0	0.0129509	0.0183305	0.0712544
Pantothenate	0.000730216	0.00159952	0.89782	0.000684491	0.00149936	5.09636	0.000521257	0.00122924	4.44774
9-(2,3-dihydroxypropoxy)-9-oxononanoic acid	0.000817585	0.00174925	1.7189	0.940292	0.949692	1.0192	0.000642745	0.00144226	0.0751196
N-Methylanthranilic Acid	0.0008695	0.00177831	0.5716	0.000258801	0.000891987	3.23388	0.00784017	0.0121531	1.76499
Hyperoside	0.000869825	0.00177831	1.997	0.00105091	0.00210182	153.75	0.000504022	0.00122026	140.343
Uracil	0.000903298	0.00180107	0.75532	0.0023903	0.00415997	2.26715	0.00035156	0.000980105	2.65757
5-[5-(acetyloxymethyl)-1,2,4a-trimethyl-7-oxo-3,4,8,8a-tetrahydro-2H-naphthalen-1-yl]-3-methylpentanoic acid	0.000920114	0.00180107	0.7293	0.00033779	0.00107161	4.90377	0.0028926	0.00554416	2.68623
Inosine	0.000954996	0.00183041	1.0032	0.00038029	0.0011286	0.037749	0.00236053	0.00472107	0.10245
L-(-)-Phenylalanine	0.000986854	0.00185287	1.1919	0.00226994	0.0040948	6.5943	0.000403581	0.00105477	8.44713
Arachidonic acid	0.00122776	0.00225908	1.127	0.00516596	0.00792114	4.34483	0.000412736	0.00105477	7.18428
Phthalic acid	0.00150489	0.0027147	0.77459	0.000643739	0.0014984	6.05675	0.0029671	0.00557088	3.07384
2-Hydroxyisocaproic acid	0.0019649	0.00341412	0.68671	0.000570521	0.0014984	6.16058	0.0331531	0.0412173	2.01547
3-HYDROXY-4-(SUCCIN-2-YL)-CARYOLANE delta-LACTONE	0.00196683	0.00341412	0.59955	0.000572208	0.0014984	6.09889	0.0384162	0.0465039	2.30571
Guanosine	0.0021155	0.00360418	1.5545	0.000659805	0.0014984	0.00823837	0.097754	0.109675	0.0509789
Hydroxysebacic acid	0.00226421	0.0037874	0.8603	0.294256	0.304175	1.2743	0.00431205	0.00748506	0.469193
6,10a-dihydroxy-4-(hydroxymethyl)-4,7,11b-trimethyl-1,2,3,4a,5,6,6a,7,11,11a-decahydronaphtho[2,1-f][1]benzofuran-9-one	0.00254584	0.00418246	0.72244	0.000748514	0.00160147	5.52612	0.0288232	0.0368296	2.39856
16-Hydroxyhexadecanoic acid	0.00364456	0.00586097	0.81073	0.107998	0.115533	1.5018	0.0162336	0.0226287	0.583533
Meglutol	0.00369496	0.00586097	0.85763	0.00148713	0.00279217	6.17508	0.00754924	0.0119747	3.69928
2-hydroxy-6-[(8Z,11Z)-pentadeca-8,11,14-trienyl]benzoic acid	0.00384584	0.0059969	0.9472	0.00216957	0.00399201	6.75008	0.00414988	0.00734209	4.5243
L-(+)-Arginine	0.00420799	0.00645225	0.53477	0.00129016	0.00247281	4.86148	0.0956126	0.108597	1.76337
gamma-Glutamyltyrosine	0.00575909	0.00868583	1.0564	0.00609416	0.0089421	6.06194	0.00318718	0.00586441	5.73054
(1S,3R,4S,5R)-3,5-bis({[(2E)-3-(3,4-dihydroxyphenyl)prop-2-enoyl]oxy})-1,4-dihydroxycyclohexane-1-carboxylic acid	0.00593271	0.00880338	2.1534	0.0210603	0.0258339	0.334639	0.00198837	0.00406511	0.00420165
Dihydrojasmonic Acid	0.00632381	0.00914229	0.80947	0.0396665	0.046194	2.03647	0.0805499	0.0926323	0.589111
LITHOCHOL-11-ENIC ACID	0.00635985	0.00914229	0.83315	0.0106796	0.0144489	2.89575	0.00269677	0.00527879	3.53411
D-(+)-Malic acid	0.00743833	0.0105281	0.83303	0.00452512	0.0073037	4.87256	0.00672614	0.0108562	4.47832
Adenosine 3-monophosphate	0.00765155	0.0106658	0.75011	0.0023965	0.00415997	0.12468	0.124378	0.137865	0.527145
a-Linolenic acid	0.00785948	0.0107921	0.9035	0.075944	0.0831768	2.04865	0.0538324	0.0634946	0.537561
L-Tryptophan	0.00813728	0.0110093	1.1339	0.00992634	0.0139341	6.26021	0.00399845	0.00721289	6.8383
Rauwolscine	0.0105733	0.0140977	0.6756	0.11362	0.12015	1.61145	0.0509055	0.0608222	0.643172
2-Hydroxybenzaldehyde	0.0113637	0.0149352	0.55325	0.00416628	0.00696904	2.77778	0.0261035	0.034698	1.81888
3Beta-Hydroxy-23,24-Bisnorchol-5-Enic Acid	0.0116345	0.0150757	0.66948	0.00598785	0.0089421	2.97371	0.0125616	0.0181869	2.34421
rubiadin	0.0118376	0.0151258	1.8523	0.00612339	0.0089421	0.000346752	0.0126518	0.0181869	0.0053618
Palmitic acid	0.012538	0.0158013	0.8394	0.0099873	0.0139341	4.17245	0.00805802	0.0121531	3.60782
N-alpha-Acetyl-L-ornithine	0.0137601	0.0171072	0.28755	0.00476439	0.0075573	1.73263	0.257605	0.27241	1.17277
2-Methylglutaric acid	0.0170645	0.0209325	0.96955	0.0492083	0.0565895	2.84222	0.00584509	0.00977723	4.96282
Indolelactic acid	0.0181614	0.0219848	0.80954	0.0517948	0.0588287	1.93416	0.00622899	0.0102333	2.67693
Uridine 5-monophosphate	0.0201277	0.0239107	1.0359	0.012767	0.0166009	0.152494	0.96872	0.96872	1.51159
Cytidine-3-monophosphate	0.0202721	0.0239107	0.64506	0.0101469	0.0139341	0.203105	0.714391	0.730267	1.21469
Methylmalonic acid	0.0214944	0.0250315	0.58414	0.016744	0.0211021	2.66238	0.836679	0.845874	0.95454
N-Acetylaspartic acid	0.0243184	0.0279662	0.79764	0.0941929	0.10195	0.459857	0.0079959	0.0121531	0.332035
CITRATE	0.0298414	0.0338939	0.44543	0.0101477	0.0139341	0.342152	0.240947	0.257757	0.774505
Oleic acid	0.0318983	0.0357884	0.77642	0.016981	0.0211115	7.7365	0.0286535	0.0368296	3.88804
L-ASPARTATE	0.03344	0.0365616	0.68593	0.141938	0.14839	1.59549	0.0110886	0.0164541	1.99626
Methylsuccinic acid	0.0335132	0.0365616	0.7208	0.0119265	0.015902	4.90423	0.0771598	0.0898569	2.34844
Cytidine 5-monophosphate	0.0337797	0.0365616	0.77776	0.0217041	0.0262734	0.34772	0.0239131	0.032353	0.313111
Guanosine 5-monophosphate	0.035108	0.0375574	0.91437	0.0141652	0.0180999	0.149755	0.484995	0.501343	0.876073
4-Nitrophenol	0.0366741	0.0387818	0.65115	0.68501	0.700233	1.2746	0.033969	0.0416686	0.586616
4-ethenyl-2-hydroxy-1,4,4a-trimethyl-5-oxospiro[2,3,4,7,8,8a-hexahydronaphthalene-6,1-cyclopentane]-1-carboxylic acid	0.0382334	0.0399713	0.35233	0.0128116	0.0166009	2.88287	0.182546	0.199931	1.61314
Xanthosine	0.0400651	0.0414156	1.0558	0.0623836	0.0699914	0.127155	0.396804	0.41484	2.17317
Glutathione (oxidized)	0.0429668	0.0439216	1.7777	0.027886	0.0333184	0.00566859	0.0292597	0.0368752	0.00543715
3-Hydroxy-3-methylglutaric acid	0.0440362	0.0445201	1.1706	0.949692	0.949692	0.798679	0.0264007	0.034698	4.26904
Caffeoylquinic acid	0.0471419	0.0471419	0.94185	0.0723187	0.0801605	2.85571	0.0186136	0.0255589	4.30522
Tryptophan	0.0516329
7-ethenyl-1,4a,7-trimethyl-3,4,6,8,8a,9,10,10a-octahydro-2H-phenanthrene-1-carboxylic acid	0.0543958
4-Hydroxyquinoline	0.0547619
Apigenin	0.0591154
Uridine	0.0630726
N-Acetylaspartylglutamic acid	0.0656295
Aconitic Acid	0.0658732
5-[(8aS)-2,5,5,8a-tetramethyl-3-oxo-4a,6,7,8-tetrahydro-4H-naphthalen-1-yl]-3-methylpentanoic acid	0.0704299
N-Acetylleucine	0.0710498
9-Trans-Palmitelaidic acid	0.0728906
Mesaconic acid	0.0741283
ALLANTOIN	0.0786776
(2S,3S,4S,5R,6R)-6-(3-benzoyloxy-2-hydroxypropoxy)-3,4,5-trihydroxyoxane-2-carboxylic acid	0.0825867
4-Methyl-2-oxovaleric Acid	0.0835481
Citrulline	0.0865781
3-Indoxyl sulfate	0.0965929
Genistein	0.0987093
Deoxycholic Acid	0.105685
10-Hydroxydecanoic acid	0.108084
6：2 Fluorotelomer sulfonic acid	0.108431
N-ACETYL-DL-METHIONINE	0.110432
(2E,4E)-12-hydroxy-13-(hydroxymethyl)-3,5,7-trimethyltetradeca-2,4-dienedioic acid	0.117044
loganic acid	0.120451
apigenin-7-O-glucuronide	0.123658
Naringenin	0.140024
3-phenyllactic acid	0.142527
Daidzein	0.144076
O-Phosphoethanolamine	0.156604
Matairesinol	0.167435
Difluoroacetic acid	0.168198
Adenosine Monophosphate	0.181438
Baicalein	0.183043
taxifolin	0.192385
4-Hydroxy-6-methyl-2-pyrone	0.196106
3-HYDROXYBUTANOIC ACID	0.19966
Dodecylbenzenesulfonic acid	0.218721
2-hydroxy-4-methoxy-3,5-bis(3-methylbut-2-enyl)-6-pentylbenzoic acid	0.223687
2-Mercaptobenzothiazole	0.22587
Purine	0.229987
(3S)-5-[(1R,2R,8aS)-2-hydroxy-2,5,5,8a-tetramethyl-3,4,4a,6,7,8-hexahydro-1H-naphthalen-1-yl]-3-methylpentanoic acid	0.236173
L-Glutamic acid	0.242782
(S)-MALATE	0.253852
2-[(2S,4aR,8aS)-2-hydroxy-4a-methyl-8-methylidene-3,4,5,6,7,8a-hexahydro-1H-naphthalen-2-yl]prop-2-enoic acid	0.260064
Glycocholic Acid	0.270501
y-Linolenic acid	0.281789
Kaempferol-3-O-rutinoside	0.314877
aurapten	0.31709
3-Hydroxyvaleric acid	0.335315
Avocadyne Acetate	0.347945
Monoisobutyl phthalate	0.385525
sulfonic acid	0.388236
18b-glycyrrhetinic acid	0.396903
3,4-DIHYDROXYBENZOIC ACID	0.404832
Cyanidin-3-glucoside	0.405344
Ideain	0.405344
Myristic acid	0.40621
MALEIC ACID	0.411984
D-(+)-Pantothenic acid	0.458422
3-SULFINO-L-ALANINE	0.479924
Protocatechuic acid	0.488964
DL-3-(4-Hydroxyphenyl)lactic acid	0.51718
Linoleic acid	0.566855
Linoelaidic acid	0.567154
Mannose 6-phosphate	0.602207
Taurine	0.603253
Cholic Acid	0.60665
Dinoseb	0.60715
(1R,4Z,9S)-4-(hydroxymethyl)-11,11-dimethyl-8-methylidenebicyclo[7.2.0]undec-4-en-3-one	0.663848
Cinobufagin	0.714793
KOBUSONE	0.717851
S-CARBOXYMETHYL-L-CYSTEINE	0.757914
7-ethenyl-1,4a,7-trimethyl-6-oxo-2,3,4,8,8a,9,10,10a-octahydrophenanthrene-1-carboxylic acid	0.842852
2-Hydroxy-3-methylbutyric acid	0.880745
(1r,3R,4s,5S)-4-{[(2E)-3-(3,4-Dihydroxyphenyl)-2-propenoyl]oxy}-1,3,5-trihydroxycyclohexanecarboxylic acid	0.957998
Phenylbenzimidazolesulfonic acid	0.967633
Pygenic acid B	0.977899

## Sheet: KO POS
KO POS				3dpi vs 0dpi			7dpi vs 0dpi
	ANOVA p	ANOVA q	VIP	p value	q value	FC	p value	q value	FC
Indoleacetic acid	7.87699e-10	8.50715e-08	1.9733	1.0646e-09	1.14977e-07	435.523	5.71686e-10	6.1742e-08	285.64
Pyridoxine	1.00403e-08	4.07809e-07	1.9072	1.71109e-08	6.28231e-07	207.693	6.12772e-09	2.65849e-07	179.255
4-Hydroxybenzoylcholine	1.1328e-08	4.07809e-07	1.0575	1.74509e-08	6.28231e-07	5.29154	7.38468e-09	2.65849e-07	5.00803
N-Methylanthranilic Acid	2.32245e-08	6.27061e-07	1.8235	4.09426e-08	9.56027e-07	128.873	1.38037e-08	3.727e-07	114.586
COTININE	3.14977e-08	6.80351e-07	2.0009	4.42605e-08	9.56027e-07	422.182	2.17561e-08	4.69932e-07	292.384
Hypoxanthine	7.68904e-08	1.38403e-06	1.8227	9.89296e-08	1.78073e-06	0.0060418	5.63117e-08	8.05703e-07	0.00811578
HEPES	1.09394e-07	1.68779e-06	3.2529	2.18473e-07	3.37073e-06	382896	5.96817e-08	8.05703e-07	411491
Kynurenine	2.23698e-07	3.01993e-06	1.4571	2.15838e-05	0.000105957	3.88974	5.8697e-08	8.05703e-07	11.1792
Vasicinone	3.68185e-07	4.41822e-06	1.6376	3.26303e-07	4.40509e-06	119.469	3.70731e-07	3.46083e-06	59.4923
methyl 2-((2-methyl-4-oxo-3-phenoxy-4H-chromen-7-yl)oxy)acetate	6.6311e-07	6.79306e-06	2.4935	8.21167e-07	9.85401e-06	7791.41	4.86795e-07	4.04414e-06	3708.21
alpha-Naphthoflavone	7.28763e-07	6.79306e-06	2.2712	2.74421e-06	2.27981e-05	375.209	2.93492e-07	3.16971e-06	1008.18
Threonine	7.54785e-07	6.79306e-06	1.129	1.64572e-06	1.6158e-05	5.81305	3.84537e-07	3.46083e-06	6.00085
(2-oxo-2,3-dihydro-1H-indol-3-yl)acetic acid	9.59586e-07	7.97195e-06	1.3194	9.76858e-05	0.00032969	3.03958	2.53068e-07	3.03682e-06	7.36341
N-Acetylphenylalanine	1.65238e-06	1.27469e-05	1.1944	9.44871e-07	1.02046e-05	20.0887	2.87106e-06	2.06716e-05	9.56064
Xanthine	2.78037e-06	2.00186e-05	1.5295	2.09557e-06	1.88601e-05	0.0117558	3.22182e-06	2.17473e-05	0.0247741
L-Histidine	4.01018e-06	2.70687e-05	1.5957	3.08124e-05	0.000123458	14.0104	1.30243e-06	1.00473e-05	28.2681
3-Indolepropionic acid	6.12093e-06	3.88859e-05	1.3377	8.7003e-06	6.26421e-05	17.4025	3.88183e-06	2.4661e-05	13.3718
N,N-Acetylhistidine	8.96983e-06	5.3819e-05	1.0158	1.23561e-05	7.41367e-05	5.0195	5.7591e-06	3.27359e-05	4.63359
Thiamine	1.01009e-05	5.74155e-05	1.6905	1.70051e-05	8.7455e-05	55.6438	5.67231e-06	3.27359e-05	57.3921
N2,N2-Dimethylguanosine	1.29409e-05	6.98807e-05	1.666	1.00568e-05	6.38905e-05	190.942	1.37757e-05	7.08464e-05	66.1228
N-epsilon-Acetyllysine	1.58153e-05	8.13357e-05	0.80139	9.40019e-06	6.34513e-05	3.55952	2.3864e-05	9.63065e-05	2.71301
L-(+)-Lysine	1.86563e-05	9.15856e-05	1.1074	1.68061e-05	8.7455e-05	8.86604	1.6723e-05	7.85254e-05	6.61288
Epigallocatechin	2.01046e-05	9.44041e-05	2.0103	6.08065e-06	4.69079e-05	5.83724e-05	0.000210013	0.00061301	0.00478452
L-Valine	2.31393e-05	0.000104127	1.0951	2.79091e-05	0.000120568	7.15204	1.5932e-05	7.82117e-05	6.10877
Lysine	2.63275e-05	0.000113735	1.1036	2.29501e-05	0.000107766	8.98529	2.40766e-05	9.63065e-05	6.59828
Pestalotin	3.06446e-05	0.000127293	0.90481	0.000545844	0.00151157	0.508275	8.66773e-06	4.68057e-05	0.364013
Pyridoxamine	3.2677e-05	0.000130708	1.1203	3.77742e-05	0.000145701	8.31425	2.29808e-05	9.63065e-05	6.81436
Arginine	3.49969e-05	0.000134988	1.0087	1.4106e-05	8.01813e-05	12.7113	0.000110997	0.00033299	5.68245
Dioctyl Phthalate	3.74423e-05	0.000137249	1.0264	2.54693e-05	0.000114612	9.01406	4.48816e-05	0.000156545	5.24805
FOLIC ACID	3.81246e-05	0.000137249	2.2965	4.70945e-05	0.000175386	1533.46	2.53317e-05	9.7708e-05	690.597
Leucine	4.17704e-05	0.000145523	1.0166	3.08644e-05	0.000123458	7.31692	4.49342e-05	0.000156545	4.88835
8-[3-oxo-2-[(E)-pent-2-enyl]cyclopenten-1-yl]octanoic acid	5.14228e-05	0.00017116	0.69707	5.3356e-05	0.000192082	2.77363	0.650349	0.675362	0.936915
1-(4-oxo-4h-chromen-3-yl)-2,3,4,9-tetrahydro-1h-beta-carboline-3-carboxylic acid	5.2299e-05	0.00017116	1.7896	0.000279564	0.000888028	34.9366	1.78288e-05	8.02294e-05	133.98
Ornithine	8.91325e-05	0.000283127	1.7391	0.000480933	0.0014038	20.0887	3.00174e-05	0.000111789	50.8593
D-(+)-Pantothenic acid	0.000116266	0.000358763	1.0521	0.0001895	0.000620183	5.1873	6.16272e-05	0.000207992	5.50862
Streptomycin	0.000161524	0.000484571	1.5764	9.00457e-05	0.000313707	429.612	0.000236809	0.000673037	49.8016
methyl jasmonate	0.000258921	0.00075577	1.4155	0.253322	0.273587	0.599111	0.000110143	0.00033299	0.142436
5-S-Methylthioadenosine	0.000289872	0.000823846	1.2319	0.00152409	0.00335922	0.223456	9.5876e-05	0.000313776	0.136178
Methyl Deoxycholate	0.000336735	0.000932498	1.4176	0.00181554	0.00379483	6.64815	0.00011041	0.00033299	13.7414
Sanguinarine	0.000414	0.0011178	1.7893	0.000339476	0.00101843	212.406	0.000348458	0.000875197	99.2763
3-Aminoacetophenone	0.000502249	0.001323	0.98749	0.000301284	0.000929676	8.26762	0.000605414	0.00136218	4.78641
Citric acid	0.000579915	0.00149121	1.3358	0.000591395	0.00155782	0.0632445	0.000391538	0.00093969	0.0613879
L-5-Oxoproline	0.00080051	0.00201058	1.237	0.000799709	0.0019193	19.7969	0.000538069	0.00123641	13.4068
Cytosine	0.000839338	0.00206019	0.93051	0.000683713	0.00171723	5.33889	0.000676009	0.00146018	4.41752
N2-Methylguanosine	0.000901242	0.00216298	1.2264	0.0234716	0.0299813	3.28667	0.000256835	0.000711236	7.35128
Corticosterone	0.00093716	0.00220029	0.92233	0.00976783	0.014451	2.11475	0.00027495	0.000742364	3.12713
inosine	0.000993328	0.00228254	2.4854	0.0050454	0.00838313	0.00289098	0.000322186	0.000848686	0.00780253
(7E,13E)-9,15-dihydroxy-4,10,16-trimethyl-1,5,11-trioxacyclohexadeca-7,13-diene-2,6,12-trione	0.00104598	0.00232601	0.98455	0.00108667	0.00249702	5.26921	0.000668951	0.00146018	5.03947
Methionine	0.0010656	0.00232601	1.0132	0.00103068	0.00241987	5.25035	0.000721053	0.00152694	4.34425
L-Pyroglutamic acid	0.00107686	0.00232601	1.0261	0.000578193	0.00155782	14.4936	0.00143174	0.00276122	6.47273
Arachidonic_acid	0.00114892	0.00239931	1.2667	0.0103622	0.0151232	3.58198	0.000341517	0.000875197	7.60685
2-Phenylacetamide	0.00115522	0.00239931	0.99133	0.000766948	0.00188251	6.21332	0.00113537	0.00232512	4.17629
(2R)-2-[(2R,5S)-5-[(2S)-2-hydroxybutyl]oxolan-2-yl]propanoic acid	0.0013063	0.00266189	1.0577	0.0295387	0.0358448	0.437183	0.000375675	0.000922112	0.229221
Chenodeoxycholic acid	0.00143795	0.00287591	1.1052	0.0319256	0.0382335	2.14712	0.000414744	0.000973747	4.50968
L-Pipecolic acid	0.0015055	0.00295625	0.73385	0.000621626	0.00159847	3.50764	0.00322469	0.00552804	2.32653
Choline	0.00153536	0.00296105	0.57016	0.000498509	0.00141682	2.65803	0.00740011	0.0109481	1.69413
1-allyl-2-hydroxy-7,8,9,10-tetrahydroazepino[2,1-b]quinazolin-12(6H)-one	0.00225785	0.00427803	1.4643	0.00276968	0.0051459	0	0.00121568	0.00238716	0
Glutamic acid	0.00295036	0.00545087	0.7547	0.00285883	0.0051459	2.81013	0.00184258	0.00343101	2.63889
S-Adenosyl-homocysteine	0.00297779	0.00545087	1.1239	0.34713	0.363981	0.742097	0.00119956	0.00238716	0.281476
1-Benzylimidazole	0.00307446	0.00553404	1.2437	0.001852	0.00379483	13.4414	0.00310778	0.0055023	8.54622
Glutathione (oxidized)	0.00344964	0.00610756	2.3272	0.0138609	0.0187123	0.00259483	0.00114103	0.00232512	0.00360052
(E)-4-[(1R,2S,3S,4R,8aS)-2,3,4-trihydroxy-2,5,5,8a-tetramethyl-3,4,4a,6,7,8-hexahydro-1H-naphthalen-1-yl]but-3-en-2-one	0.0037242	0.00648732	1.0909	0.0136427	0.0186508	4.81725	0.136071	0.154691	0.485897
Phenylalanine	0.00384327	0.00658846	0.93902	0.00222549	0.00437005	6.43484	0.00399862	0.00644553	4.51722
2-methoxy-4-pentadecylbenzoic acid	0.00411788	0.00692034	1.1605	0.0089629	0.0134942	4.68041	0.00160903	0.00304868	7.33455
Indoline	0.00416502	0.00692034	0.93622	0.00233779	0.0045086	6.65735	0.0044859	0.00712466	4.50626
Sulfamethazine	0.00450437	0.00729078	1.2566	0.00316444	0.00551225	7.26224	0.00364091	0.00595786	4.98095
Tyrosine	0.00452298	0.00729078	1.0901	0.00341717	0.00585801	7.46304	0.00338909	0.0057191	5.12892
Proline betaine	0.00475196	0.00754723	0.96227	0.00186228	0.00379483	0.0831925	0.0100678	0.0141211	0.263152
N-Acetylputrescine	0.00484392	0.00758178	0.54048	0.00150965	0.00335922	2.5013	0.114199	0.131207	1.33964
Androstenedione	0.00538855	0.00806488	0.74583	0.00298012	0.00527628	3.21875	0.00575295	0.00887599	2.53251
5-[5-hydroxy-3-(hydroxymethyl)pentyl]-8a-(hydroxymethyl)-5,6-dimethyl-3,4,4a,6,7,8-hexahydronaphthalene-1-carboxylic acid	0.00541108	0.00806488	0.45232	0.00178446	0.00379483	2.40374	0.173483	0.193157	1.27639
2-Methylindole	0.00543507	0.00806488	1.1087	0.00590184	0.00965755	5.45795	0.00296893	0.00534407	5.27371
3,4-Dihydrocoumarin	0.00545126	0.00806488	0.8689	0.00273057	0.0051459	5.87804	0.00677611	0.0103073	3.78022
Loliolide	0.00572107	0.00834967	0.87826	0.00208911	0.00417823	0.19958	0.0145849	0.0192094	0.289231
columbianetin	0.00592472	0.0085316	0.73368	0.00283803	0.0051459	4.13617	0.007872	0.0114889	2.59893
Indole-3-carboxyaldehyde	0.00664378	0.00944117	1.1241	0.0071751	0.0112306	5.62705	0.00358305	0.00595338	5.42773
Uracil	0.00723165	0.0101431	0.75213	0.0252023	0.0312857	1.86049	0.00242221	0.00443388	2.40278
FA 18：3+1O	0.0076876	0.0106444	0.83806	0.0124934	0.0175232	2.89449	0.376347	0.406454	0.796024
Isatin	0.00866821	0.0118502	0.79742	0.313418	0.331854	1.22046	0.0165194	0.0212393	0.561454
Hexylamine	0.00965655	0.0130363	0.73763	0.0322153	0.0382335	2.33808	0.16715	0.188044	0.694418
Viridiflorine	0.0102641	0.0135783	1.0178	0.115331	0.12841	0.637514	0.00320231	0.00552804	0.314993
Hippuric acid	0.0103095	0.0135783	0.74835	0.0114785	0.0163116	2.82236	0.00525578	0.00822644	2.67725
Cytidine 5-monophosphate	0.0111561	0.0145163	0.67693	0.00454451	0.00766886	0.145544	0.439091	0.46492	0.885011
dihydroalbocycline	0.0142151	0.0182765	0.92799	0.0248128	0.0311602	3.36367	0.350447	0.382305	0.503301
1-Methyladenosine	0.0146224	0.018579	0.65802	0.00644796	0.0102409	3.99005	0.0201336	0.0249935	2.39092
Pantothenic acid	0.0150798	0.0189374	0.91752	0.00899611	0.0134942	5.71686	0.0128315	0.0171086	5.1444
Adenosine 3-monophosphate	0.015661	0.0194412	0.62701	0.00612638	0.00987536	0.164604	0.409786	0.438187	0.710339
gamma-Glutamyltyrosine	0.0173267	0.0212646	1.0582	0.0136375	0.0186508	5.58761	0.0108786	0.0150627	5.2446
(-)-Riboflavin	0.0179862	0.021826	0.54796	0.00850298	0.0131189	2.34728	0.0210783	0.0258688	1.74035
7-Oxocholesterol	0.0207788	0.0249346	1.1053	0.234499	0.255818	2.26425	0.0528245	0.0613446	0.442912
Guanosine 5-monophosphate	0.0212153	0.0251465	0.88864	0.0108981	0.0156933	0.197073	0.746373	0.753349	0.922593
Proline	0.0214211	0.0251465	0.81439	0.12976	0.143	1.79742	0.00688978	0.0103347	3.20313
C18_Sphingosine	0.0219411	0.0254799	1.0999	0.367851	0.381999	2.60452	0.00819316	0.0117981	6.17117
Indolelactic acid	0.0240553	0.0271679	0.53364	0.0424046	0.0487202	1.50863	0.00930435	0.013222	1.6038
5-Aminovaleric acid betaine	0.0240801	0.0271679	1.2352	0.668605	0.668605	1.06387	0.0114829	0.0156981	0.235762
N-Cyclohexyl-2-benzothiazol-amine	0.0241492	0.0271679	1.4278	0.533591	0.543659	1.62972	0.0286827	0.0344192	0.288498
linolenic acid	0.0253182	0.0281894	0.76016	0.0233635	0.0299813	3.00393	0.697014	0.716929	0.914724
Urocanic acid	0.031803	0.0350482	1.1563	0.38598	0.397008	0.840047	0.011929	0.0161042	0.262831
1,4a-dimethyl-6-methylidene-5-[(2E)-3-methylpenta-2,4-dienyl]-3,4,5,7,8,8a-hexahydro-2H-naphthalene-1-carboxylic acid	0.0354208	0.0386409	1.0206	0.552546	0.55771	1.0771	0.0150735	0.0196137	4.07846
Cholest-4,6-Dien-3-One	0.0397031	0.0428794	0.84739	0.0235964	0.0299813	5.16698	0.0300801	0.0356995	4.89655
(5E)-6,10-dimethyl-5,9-undecadien-2-one	0.0420978	0.044905	0.77379	0.0830588	0.0934412	1.7924	0.309761	0.341369	0.784139
L-Tryptophan	0.0424103	0.044905	1.1068	0.0462568	0.0525866	4.95304	0.0195483	0.024549	5.47127
N-Oleoylethanolamine	0.0434231	0.045531	0.63496	0.0264517	0.0324635	2.93347	0.0316278	0.0371283	2.48816
Abietic acid	0.0440252	0.045668	0.84963	0.0397576	0.0466719	3.89366	0.0226795	0.0275212	4.99289
Glutamine	0.0443994	0.045668	0.51954	0.0235568	0.0299813	0.366886	0.821639	0.821639	1.08872
Jasmonic Acid	0.0465391	0.0474172	0.9664	0.0412883	0.0479477	4.40241	0.709584	0.722973	0.826691
Ceratodictyol	0.0476378	0.048083	0.69322	0.0189319	0.0252425	5.08368	0.475126	0.49819	1.30231
Dodemorph	0.0494447	0.0494447	0.91519	0.266508	0.284979	2.62055	0.0172391	0.0219037	3.70507
Testosterone	0.0587268
Taurine	0.0594266
Phosphocholine	0.0614964
1,5-dimethyl-1-vinyl-4-hexenyl acetate	0.0623942
Darutigenol	0.0689116
N,N-Dimethyldodecylamine N-oxide	0.0696696
sn-Glycero-3-phosphocholine	0.0720454
N-(4-((6aR,8aS)-4-hydroxy-6a,8a,9-trimethyl-3,4,5,6,6a,6b,7,8,8a,8b,11a,12,12a,12b-tetradecahydro-1H-naphtho[2,1：4,5]indeno[2,1-b]furan-10-yl)-2-methylbutyl)acetamide	0.0730693
2-Aminophenol	0.0817626
(5E)-2-heptyl-3,4,7-trihydroxy-2,3,4,7,8,9-hexahydrooxecin-10-one	0.083106
4-Hydroxyquinoline	0.0861252
2-Acetylpyrazine	0.0882265
(2E,6E,10Z)-12-hydroxy-10-(hydroxymethyl)-6-methyl-2-(4-methylpent-3-enyl)dodeca-2,6,10-trienoic acid	0.0887172
Isocurcumenol	0.0911626
Phloroglucinol	0.0949829
7-(4-hydroxyphenyl)-2,2,10,10-tetramethyl-11,12-dihydro-2H-dipyrano[2,3-f：2,3-h]chromen-8(10H)-one	0.0965159
(3S)-5-[(1S,8aR)-2,5,5,8a-tetramethyl-4-oxo-4a,6,7,8-tetrahydro-1H-naphthalen-1-yl]-3-methylpentanoic acid	0.0985051
7,8-dimethylalloxazine	0.0996242
NEPSILON,NEPSILON,NEPSILON-TRIMETHYLLYSINE	0.100959
Cholesterol	0.10981
Daidzein	0.115332
Indole-3-carbinol	0.119919
N-Phenyl-2-naphthylamine	0.120571
Curcumenol	0.124329
Benzoylcholine	0.127286
Umbelliferone	0.131337
LAUROYLCARNITINE	0.136532
Sabinene	0.142512
7-hydroxy-1,4a-dimethyl-9-oxo-7-propan-2-yl-2,3,4,4b,5,6,10,10a-octahydrophenanthrene-1-carboxylic acid	0.155407
L-(-)-Phenylalanine	0.157124
18：1(2S-OH) Ceramide	0.178019
3-Guanidinopropionic acid	0.179434
monoolein	0.181563
Oxypeucedanin hydrate	0.187766
2-[(2R,8R,8aS)-2,4,4,7,8a-pentamethylspiro[2,3,4a,5-tetrahydro-1H-naphthalene-8,5-oxolane]-2-yl]acetic acid	0.187774
Oleanoic Acid	0.190158
N-Methylaniline	0.192478
Lauryl diethanolamide	0.195776
4-Hydroxy-6-methyl-2-pyrone	0.202985
(E)-5-(1,2,4a,5-tetramethyl-7-oxo-3,4,8,8a-tetrahydro-2H-naphthalen-1-yl)-3-methylpent-2-enoic acid	0.204427
Valine	0.212262
Cytidine	0.222848
INDOLE	0.243111
(4-methylcyclohex-3-ene-1,1-diyl)dimethanol	0.245063
2-(4-oxoquinazolin-3(4H)-yl)ethyl isobutyrate	0.250012
7-methoxy-2-methyl-3-phenyl-4H-chromen-4-one	0.252748
Propionylcarnitine	0.260058
6-Shogaol	0.271798
Stearoyl Ethanolamide	0.281202
beta-uridine	0.282872
Norethindrone	0.292315
all-trans-Retinoic acid	0.303008
Galaxolidone	0.311256
falcarindiol	0.311405
(E)-3-[4-(imidazol-1-ylmethyl)phenyl]prop-2-enoic acid	0.313819
taurocholic acid	0.336134
Riboflavin	0.336568
Nobiletin	0.338741
Palmitoylcarnitine	0.340696
Xanthosine	0.341177
2-acetoxy-4-pentadecylbenzoic acid	0.343708
Erucamide	0.344968
2-Aminoacetophenone	0.352673
Wulignan A1	0.355225
PSEUDO-ANISATIN	0.393324
Glycocholic Acid	0.417689
Carveol	0.424255
betaine	0.436843
Niacin	0.438887
Trigonelline	0.447083
2-Aminobenzoic acid-N	0.466489
5-Hydroxyindole-3-acetic acid	0.514041
Cafestol	0.529793
cuminyl alcohol	0.538965
Pterostilbene	0.555902
Muurolladie-3-One	0.5674
5-(2-oxohexahydro-1H-thieno[3,4-d]imidazol-4-yl)pentanoic acid	0.568895
Di(2-ethylhexyl)phthalate (DEHP)	0.582628
pregn-4-ene-3,20-dione	0.584933
5-Hydroxy-3-indoleacetic acid	0.607612
Monoisobutyl phthalate	0.655254
Cholic acid	0.657635
taurohyocholic acid	0.65866
Melibiose	0.664175
(4aR,5aS,9R)-9-ethynyl-9a,11b-dimethylhexadecahydrocyclopenta[1,2]phenanthro[8a,9-b]oxirene-3,9-diol	0.665452
N-Butylbenzenesulfonamide	0.709568
suberosin	0.719892
Chrysin	0.72717
Sodium Tetradecyl Sulfate	0.73482
Acetylcarnitine	0.738901
L-Carnitine	0.764177
Nicotinamide	0.770021
2-(2-hydroxybut-3-en-2-yl)-3a,6,6,9a-tetramethyl-2,4,5,5a,7,8,9,9b-octahydro-1H-benzo[e][1]benzofuran-4,5-diol	0.775605
Butyric acid	0.78201
Uric acid	0.807476
taurodeoxycholic acid	0.831034
tauroursodeoxycholic acid	0.859364
Biliverdin	0.859992
Triethanolamine	0.890015
(2Z)-2-[(E)-6-(hydroxymethyl)-2,4,8,10-tetramethyldodec-2-enylidene]-4-methylpentanedioic acid	0.894993
3-(2,4-dihydroxyphenyl)-7-hydroxy-6,8-bis(3-methylbut-2-enyl)-2,3-dihydrochromen-4-one	0.925479

## Sheet: KO COMBINED
				3dpi vs 0dpi			7dpi vs 0dpi
NEG	ANOVA p	ANOVA q	VIP	p value	q value	FC	p value	q value	FC
Phenylacetylglycine	8.97e-10	7.36105e-08	1.8944	1.34734e-09	7.30164e-08	381.812	6.02334e-10	5.54147e-08	299.881
Pyroglutamic acid	1.6e-09	7.36105e-08	1.3455	1.58731e-09	7.30164e-08	30.7452	1.51272e-09	6.95849e-08	20.6641
Xanthine	1.46e-07	4.47712e-06	1.9247	4.21938e-07	9.70456e-06	0.00578256	6.62129e-08	2.03053e-06	0.00446213
N-Formyl-L-Methionine	2.28e-07	5.23633e-06	1.9136	3.02649e-07	9.28123e-06	427.963	1.6064e-07	3.69472e-06	294.706
Hydroxymethylglutaric acid	9.16e-07	1.68515e-05	1.2089	9.11245e-07	1.67669e-05	15.0985	8.08107e-07	1.48692e-05	11.6265
Folic acid	1.44e-06	2.20321e-05	1.7935	1.48943e-06	2.28379e-05	441.454	1.20972e-06	1.69315e-05	207.921
Threonine	2.11e-06	2.77127e-05	1.1163	3.27566e-06	4.30515e-05	7.92719	1.28827e-06	1.69315e-05	7.67133
N-epsilon-Acetyllysine	4.94e-06	5.67639e-05	1.1436	9.92636e-06	0.00010147	7.69351	2.54547e-06	2.92729e-05	8.05158
Glucose	1.1e-05	0.000104251	1.5806	2.07385e-05	0.000173449	38.8881	5.7543e-06	5.62741e-05	42.6226
Cinnamoylglycine	3.18e-05	0.000224752	1.2224	0.00289027	0.00492416	2.70252	8.63973e-06	7.22595e-05	6.13308
Phenylacetylglutamine	5.24e-05	0.000321229	1.9126	7.04433e-05	0.000381223	245.479	3.23478e-05	0.000175059	199.948
3-Phenoxybenzoic acid	7.49e-05	0.000405111	2.6063	0.000261779	0.000891987	0.00350891	2.86281e-05	0.000175059	7.02653e-05
Formononetin	8.34e-05	0.000426191	1.6357	5.54267e-05	0.00033163	137.391	9.88104e-05	0.000454528	43.505
Chloridazon	0.000173835	0.000761561	1.1065	0.000663739	0.0014984	4.43885	6.32755e-05	0.000323408	6.67089
L-Tyrosine	0.000280245	0.00107427	1.0605	0.000248938	0.000891987	7.68529	0.000223612	0.000791243	6.21556
gamma-Glutamylleucine	0.000310285	0.00109793	1.0491	0.000446806	0.00128457	6.83372	0.00016972	0.000709737	6.54795
Stearic acid	0.000477061	0.00141385	1.1989	0.000616908	0.0014984	9.59451	0.000273474	0.00084133	10.5981
Valine	0.000486903	0.00141385	1.1956	0.000667765	0.0014984	8.90421	0.000268328	0.00084133	9.26928
Docosatetraenoic acid	0.000498908	0.00141385	1.3696	0.00438901	0.00721051	6.0134	0.000149581	0.000655308	13.7974
4-Pyridoxate	0.000513002	0.00141385	1.1139	0.000781018	0.00163304	7.22552	0.000264588	0.00084133	7.29904
Tyr	0.000519797	0.00141385	1.2464	0.00116164	0.00227385	7.22633	0.000221132	0.000791243	9.52645
2,4-Dinitrophenol	0.000582292	0.00145415	2.0663	0.000626315	0.0014984	0.00558767	0.000376726	0.00101938	0.000614194
Azelaic acid	0.000600629	0.00145415	1.0027	0.0364185	0.0429551	1.67501	0.00476664	0.00812095	0.490118
Docosahexanoic acid	0.000651521	0.0014985	1.1702	0.00501848	0.00782543	3.97688	0.00019828	0.000776977	8.59709
Delphinidin-3-O-(6-O-alpha-rhamnopyranosyl-beta-glucopyranoside)	0.000677812	0.00152094	1.5909	0.000192095	0.00076838	0	0.0129509	0.0183305	0.0712544
9-(2,3-dihydroxypropoxy)-9-oxononanoic acid	0.000817585	0.00174925	1.7189	0.940292	0.949692	1.0192	0.000642745	0.00144226	0.0751196
Hyperoside	0.000869825	0.00177831	1.997	0.00105091	0.00210182	153.75	0.000504022	0.00122026	140.343
L-(-)-Phenylalanine	0.000986854	0.00185287	1.1919	0.00226994	0.0040948	6.5943	0.000403581	0.00105477	8.44713
Arachidonic acid	0.00122776	0.00225908	1.127	0.00516596	0.00792114	4.34483	0.000412736	0.00105477	7.18428
Guanosine	0.0021155	0.00360418	1.5545	0.000659805	0.0014984	0.00823837	0.097754	0.109675	0.0509789
gamma-Glutamyltyrosine	0.00575909	0.00868583	1.0564	0.00609416	0.0089421	6.06194	0.00318718	0.00586441	5.73054
(1S,3R,4S,5R)-3,5-bis({[(2E)-3-(3,4-dihydroxyphenyl)prop-2-enoyl]oxy})-1,4-dihydroxycyclohexane-1-carboxylic acid	0.00593271	0.00880338	2.1534	0.0210603	0.0258339	0.334639	0.00198837	0.00406511	0.00420165
L-Tryptophan	0.00813728	0.0110093	1.1339	0.00992634	0.0139341	6.26021	0.00399845	0.00721289	6.8383
rubiadin	0.0118376	0.0151258	1.8523	0.00612339	0.0089421	0.000346752	0.0126518	0.0181869	0.0053618
Uridine 5-monophosphate	0.0201277	0.0239107	1.0359	0.012767	0.0166009	0.152494	0.96872	0.96872	1.51159
Xanthosine	0.0400651	0.0414156	1.0558	0.0623836	0.0699914	0.127155	0.396804	0.41484	2.17317
3-Hydroxy-3-methylglutaric acid	0.0440362	0.0445201	1.1706	0.949692	0.949692	0.798679	0.0264007	0.034698	4.26904
				3dpi vs 0dpi			7dpi vs 0dpi
POS	ANOVA p	ANOVA q	VIP	p value	q value	FC	p value	q value	FC
Indoleacetic acid	7.87699e-10	8.50715e-08	1.9733	1.0646e-09	1.14977e-07	435.523	5.71686e-10	6.1742e-08	285.64
Pyridoxine	1.00403e-08	4.07809e-07	1.9072	1.71109e-08	6.28231e-07	207.693	6.12772e-09	2.65849e-07	179.255
4-Hydroxybenzoylcholine	1.1328e-08	4.07809e-07	1.0575	1.74509e-08	6.28231e-07	5.29154	7.38468e-09	2.65849e-07	5.00803
N-Methylanthranilic Acid	2.32245e-08	6.27061e-07	1.8235	4.09426e-08	9.56027e-07	128.873	1.38037e-08	3.727e-07	114.586
COTININE	3.14977e-08	6.80351e-07	2.0009	4.42605e-08	9.56027e-07	422.182	2.17561e-08	4.69932e-07	292.384
Hypoxanthine	7.68904e-08	1.38403e-06	1.8227	9.89296e-08	1.78073e-06	0.0060418	5.63117e-08	8.05703e-07	0.00811578
HEPES	1.09394e-07	1.68779e-06	3.2529	2.18473e-07	3.37073e-06	382896	5.96817e-08	8.05703e-07	411491
Kynurenine	2.23698e-07	3.01993e-06	1.4571	2.15838e-05	0.000105957	3.88974	5.8697e-08	8.05703e-07	11.1792
Vasicinone	3.68185e-07	4.41822e-06	1.6376	3.26303e-07	4.40509e-06	119.469	3.70731e-07	3.46083e-06	59.4923
methyl 2-((2-methyl-4-oxo-3-phenoxy-4H-chromen-7-yl)oxy)acetate	6.6311e-07	6.79306e-06	2.4935	8.21167e-07	9.85401e-06	7791.41	4.86795e-07	4.04414e-06	3708.21
alpha-Naphthoflavone	7.28763e-07	6.79306e-06	2.2712	2.74421e-06	2.27981e-05	375.209	2.93492e-07	3.16971e-06	1008.18
(2-oxo-2,3-dihydro-1H-indol-3-yl)acetic acid	9.59586e-07	7.97195e-06	1.3194	9.76858e-05	0.00032969	3.03958	2.53068e-07	3.03682e-06	7.36341
N-Acetylphenylalanine	1.65238e-06	1.27469e-05	1.1944	9.44871e-07	1.02046e-05	20.0887	2.87106e-06	2.06716e-05	9.56064
L-Histidine	4.01018e-06	2.70687e-05	1.5957	3.08124e-05	0.000123458	14.0104	1.30243e-06	1.00473e-05	28.2681
3-Indolepropionic acid	6.12093e-06	3.88859e-05	1.3377	8.7003e-06	6.26421e-05	17.4025	3.88183e-06	2.4661e-05	13.3718
N,N-Acetylhistidine	8.96983e-06	5.3819e-05	1.0158	1.23561e-05	7.41367e-05	5.0195	5.7591e-06	3.27359e-05	4.63359
Thiamine	1.01009e-05	5.74155e-05	1.6905	1.70051e-05	8.7455e-05	55.6438	5.67231e-06	3.27359e-05	57.3921
N2,N2-Dimethylguanosine	1.29409e-05	6.98807e-05	1.666	1.00568e-05	6.38905e-05	190.942	1.37757e-05	7.08464e-05	66.1228
L-(+)-Lysine	1.86563e-05	9.15856e-05	1.1074	1.68061e-05	8.7455e-05	8.86604	1.6723e-05	7.85254e-05	6.61288
Epigallocatechin	2.01046e-05	9.44041e-05	2.0103	6.08065e-06	4.69079e-05	5.83724e-05	0.000210013	0.00061301	0.00478452
L-Valine	2.31393e-05	0.000104127	1.0951	2.79091e-05	0.000120568	7.15204	1.5932e-05	7.82117e-05	6.10877
Lysine	2.63275e-05	0.000113735	1.1036	2.29501e-05	0.000107766	8.98529	2.40766e-05	9.63065e-05	6.59828
Pyridoxamine	3.2677e-05	0.000130708	1.1203	3.77742e-05	0.000145701	8.31425	2.29808e-05	9.63065e-05	6.81436
Arginine	3.49969e-05	0.000134988	1.0087	1.4106e-05	8.01813e-05	12.7113	0.000110997	0.00033299	5.68245
Methionine	0.0010656	0.00232601	1.0132	0.00103068	0.00241987	5.25035	0.000721053	0.00152694	4.34425
Dioctyl Phthalate	3.74423e-05	0.000137249	1.0264	2.54693e-05	0.000114612	9.01406	4.48816e-05	0.000156545	5.24805
Leucine	4.17704e-05	0.000145523	1.0166	3.08644e-05	0.000123458	7.31692	4.49342e-05	0.000156545	4.88835
1-(4-oxo-4h-chromen-3-yl)-2,3,4,9-tetrahydro-1h-beta-carboline-3-carboxylic acid	5.2299e-05	0.00017116	1.7896	0.000279564	0.000888028	34.9366	1.78288e-05	8.02294e-05	133.98
Ornithine	8.91325e-05	0.000283127	1.7391	0.000480933	0.0014038	20.0887	3.00174e-05	0.000111789	50.8593
D-(+)-Pantothenic acid	0.000116266	0.000358763	1.0521	0.0001895	0.000620183	5.1873	6.16272e-05	0.000207992	5.50862
Streptomycin	0.000161524	0.000484571	1.5764	9.00457e-05	0.000313707	429.612	0.000236809	0.000673037	49.8016
methyl jasmonate	0.000258921	0.00075577	1.4155	0.253322	0.273587	0.599111	0.000110143	0.00033299	0.142436
5-S-Methylthioadenosine	0.000289872	0.000823846	1.2319	0.00152409	0.00335922	0.223456	9.5876e-05	0.000313776	0.136178
Methyl Deoxycholate	0.000336735	0.000932498	1.4176	0.00181554	0.00379483	6.64815	0.00011041	0.00033299	13.7414
Sanguinarine	0.000414	0.0011178	1.7893	0.000339476	0.00101843	212.406	0.000348458	0.000875197	99.2763
Citric acid	0.000579915	0.00149121	1.3358	0.000591395	0.00155782	0.0632445	0.000391538	0.00093969	0.0613879
N2-Methylguanosine	0.000901242	0.00216298	1.2264	0.0234716	0.0299813	3.28667	0.000256835	0.000711236	7.35128
inosine	0.000993328	0.00228254	2.4854	0.0050454	0.00838313	0.00289098	0.000322186	0.000848686	0.00780253
Arachidonic_acid	0.00114892	0.00239931	1.2667	0.0103622	0.0151232	3.58198	0.000341517	0.000875197	7.60685
(2R)-2-[(2R,5S)-5-[(2S)-2-hydroxybutyl]oxolan-2-yl]propanoic acid	0.0013063	0.00266189	1.0577	0.0295387	0.0358448	0.437183	0.000375675	0.000922112	0.229221
Chenodeoxycholic acid	0.00143795	0.00287591	1.1052	0.0319256	0.0382335	2.14712	0.000414744	0.000973747	4.50968
1-allyl-2-hydroxy-7,8,9,10-tetrahydroazepino[2,1-b]quinazolin-12(6H)-one	0.00225785	0.00427803	1.4643	0.00276968	0.0051459	0	0.00121568	0.00238716	0
S-Adenosyl-homocysteine	0.00297779	0.00545087	1.1239	0.34713	0.363981	0.742097	0.00119956	0.00238716	0.281476
1-Benzylimidazole	0.00307446	0.00553404	1.2437	0.001852	0.00379483	13.4414	0.00310778	0.0055023	8.54622
Glutathione (oxidized)	0.00344964	0.00610756	2.3272	0.0138609	0.0187123	0.00259483	0.00114103	0.00232512	0.00360052
(E)-4-[(1R,2S,3S,4R,8aS)-2,3,4-trihydroxy-2,5,5,8a-tetramethyl-3,4,4a,6,7,8-hexahydro-1H-naphthalen-1-yl]but-3-en-2-one	0.0037242	0.00648732	1.0909	0.0136427	0.0186508	4.81725	0.136071	0.154691	0.485897
2-methoxy-4-pentadecylbenzoic acid	0.00411788	0.00692034	1.1605	0.0089629	0.0134942	4.68041	0.00160903	0.00304868	7.33455
Sulfamethazine	0.00450437	0.00729078	1.2566	0.00316444	0.00551225	7.26224	0.00364091	0.00595786	4.98095
Tyrosine	0.00452298	0.00729078	1.0901	0.00341717	0.00585801	7.46304	0.00338909	0.0057191	5.12892
2-Methylindole	0.00543507	0.00806488	1.1087	0.00590184	0.00965755	5.45795	0.00296893	0.00534407	5.27371
Indole-3-carboxyaldehyde	0.00664378	0.00944117	1.1241	0.0071751	0.0112306	5.62705	0.00358305	0.00595338	5.42773
Viridiflorine	0.0102641	0.0135783	1.0178	0.115331	0.12841	0.637514	0.00320231	0.00552804	0.314993
7-Oxocholesterol	0.0207788	0.0249346	1.1053	0.234499	0.255818	2.26425	0.0528245	0.0613446	0.442912
C18_Sphingosine	0.0219411	0.0254799	1.0999	0.367851	0.381999	2.60452	0.00819316	0.0117981	6.17117
5-Aminovaleric acid betaine	0.0240801	0.0271679	1.2352	0.668605	0.668605	1.06387	0.0114829	0.0156981	0.235762
N-Cyclohexyl-2-benzothiazol-amine	0.0241492	0.0271679	1.4278	0.533591	0.543659	1.62972	0.0286827	0.0344192	0.288498
Urocanic acid	0.031803	0.0350482	1.1563	0.38598	0.397008	0.840047	0.011929	0.0161042	0.262831
1,4a-dimethyl-6-methylidene-5-[(2E)-3-methylpenta-2,4-dienyl]-3,4,5,7,8,8a-hexahydro-2H-naphthalene-1-carboxylic acid	0.0354208	0.0386409	1.0206	0.552546	0.55771	1.0771	0.0150735	0.0196137	4.07846
