# Supplementary material for: Metabolic reprogramming induced by CRP deficiency or human CRP transgenic in influenza-infected mice
Source: Front Immunol. 2026 Mar 9;17:1683431. doi: 10.3389/fimmu.2026.1683431 (PMC13006326; doi:10.3389/fimmu.2026.1683431)
Supplement: Supplementary file 14 [file Table3.xlsx]

## Sheet: WT
WT			3dpi vs 0dpi			7dpi vs 0dpi
	ANOVA q	VIP	p value	q value	FC	p value	q value	FC	0dpi	0dpi	0dpi	0dpi	Standard deviation	Coefficient of variation	3dpi	3dpi	3dpi	3dpi	Standard deviation	Coefficient of variation	7dpi	7dpi	7dpi	Standard deviation	Coefficient of variation
Xanthine	0.00938695	2.3229	0.00244514	0.0190721	0.0139769	0.00687974	0.0141216	0.0750774	1851875514	3.69271e+08	2.33924e+08	2.42267e+08	6.81966e+08	1.01132	4.74016e+06	1.97355e+07	5.50383e+06	7.72101e+06	6.05254e+06	0.642171	5.3048e+06	1.44294e+08	2.28332e+06	6.62437e+07	1.30846
Hypoxanthine	0.0134817	1.8536	0.00181839	0.0199823	0.0243765	0.0288997	0.0369274	0.089489	4703223512	6.70177e+08	3.13389e+08	284016822	1.85982e+09	1.24594	4.13652e+07	5.18331e+07	3.70669e+07	1.52819e+07	1.33159e+07	0.365954	6.71867e+07	2.70214e+08	6.3341e+07	9.66269e+07	0.723362
Inosine	0.0393861	1.5787	0.0215086	0.0419418	0.153337	0.0221946	0.02623	0.159859	1.33534e+08	3.25619e+07	3.2206e+07	1.39339e+07	4.7069e+07	0.887108	1.26912e+07	8.60435e+06	3.41875e+06	7.82926e+06	3.29075e+06	0.404473	6.49203e+06	1.63176e+07	2.6362e+06	5.7599e+06	0.679079
Guanosine 5-monophosphate	5.10882e-06	1.9973	8.17138e-06	0.000375884	0.0700019	3.10336e-06	0.000142755	29.8176	2.09068e+06	1.40313e+06	1.61089e+06	1.8389e+06	256340	0.14767	142692	191854	104102	47417.3	52890.7	0.435256	5.36133e+07	5.75937e+07	4.40739e+07	5.67283e+06	0.109598
Uridine 5-monophosphate	0.00750795	2.2737	0.822153	0.843598	1.01225	0.000963113	0.00415232	21.5051	1.49408e+07	7.88959e+06	953056	4.83844e+06	5.12321e+06	0.715985	1.38224e+07	2.70931e+06	2.67061e+06	9.77021e+06	4.77327e+06	0.659006	1.66192e+08	1.59936e+08	1.35509e+08	1.32382e+07	0.0860299
Uracil	0.00304182	1.1367	0.0649948	0.0938814	1.20438	7.70368e-05	0.00100148	2.07409	3.59496e+08	4.80745e+08	5.67965e+08	5.26617e+08	7.80668e+07	0.161393	5.57796e+08	6.22792e+08	5.4882e+08	6.00854e+08	3.04339e+07	0.0522411	1048476998	9.3512e+08	1026148920	4.90292e+07	0.0488704
Cytidine-3-monophosphate	0.0346673	1.4525	0.843598	0.843598	1.00684	0.0173834	0.0221838	5.78778	3.93753e+07	2.09393e+07	1.37728e+07	1.26048e+07	1.0707e+07	0.494022	2.12095e+07	4.87608e+06	2.51674e+07	3.60322e+07	1.11877e+07	0.512698	2.27776e+08	4.94425e+07	9.90978e+07	7.5149e+07	0.59909
Cytidine 5-monophosphate	0.00226171	2.0523	0.164307	0.285362	0.527471	0.000151593	0.00174332	9.86714	1.36754e+07	5.78574e+06	3.04673e+06	3.96237e+06	4.19243e+06	0.633531	2.92864e+06	2.09791e+06	3.94967e+06	4.98607e+06	1.08427e+06	0.310628	8.40104e+07	5.48281e+07	5.70509e+07	1.32638e+07	0.203132
Adenosine 3-monophosphate	0.00750795	1.1199	0.0197205	0.0404788	0.212692	0.0158397	0.0221838	3.91029	6.99787e+07	3.86541e+07	2.99867e+07	7.67004e+06	2.23553e+07	0.611261	1.35819e+07	3.20575e+06	4.87294e+06	9.45398e+06	4.05708e+06	0.521566	1.39668e+08	1.55271e+08	1.34087e+08	8.96503e+06	0.0626886
S-Adenosyl-homocysteine	0.034794	1.3437	0.184267	0.292286	0.720191	0.00730518	0.0152745	0.447517	2.3532e+08	2.19155e+08	1.39803e+08	1.96261e+08	3.61582e+07	0.182955	1.29058e+08	1.04156e+08	170858245	1.65266e+08	2.7264e+07	0.191549	1.42319e+08	5.48794e+07	6.81357e+07	3.84776e+07	0.435046
N-Formyl-L-Methionine	0.00895537	1.3316	0.0130391	0.0402372	0.502921	0.00149794	0.00437136	0.345565	3410247095	1727773727	1558581626	1654214191	7.65923e+08	0.366873	1104530571	7.91983e+08	1172648460	1130637599	1.50907e+08	0.143728	6.8678e+08	9.37107e+08	5.40424e+08	1.63789e+08	0.227032
5-S-Methylthioadenosine	0.0469018	1.3923	0.882824	0.942427	0.962969	0.0228848	0.0321711	0.412556	1.32254e+08	1.59973e+08	1.56727e+08	1.7485e+08	1.52927e+07	0.0980611	1.38823e+08	1.32723e+08	1.19203e+08	2.09954e+08	3.52357e+07	0.234629	8.73498e+07	1.54481e+07	9.02174e+07	3.45905e+07	0.537634
N-ε-Acetyllysine	0.0077656	1.2785	0.00387091	0.0215665	1.89843	0.0010047	0.00415232	2.44233	7.5309e+06	1.0912e+07	1.86613e+07	1.40254e+07	4.09827e+06	0.320618	2.44094e+07	2.44483e+07	2.33877e+07	2.48207e+07	532208	0.0219318	3.33285e+07	3.35088e+07	2.68193e+07	3.11185e+06	0.0996785
Ornithine	0.00806169	2.2577	0.0211514	0.0512087	2.87005	0.000341311	0.00261672	9.08146	1.03289e+07	9.43249e+06	7.39964e+06	1.28541e+07	1.95818e+06	0.195744	3.88925e+07	4.50637e+07	1.34422e+07	1.74471e+07	1.35193e+07	0.470868	5.35972e+07	1.47581e+08	7.13684e+07	4.07665e+07	0.448728
Proline	0.00285674	1.7298	0.00391666	0.0199823	1.79898	8.16269e-05	0.00125161	3.20611	8.54009e+08	1176691543	1691253916	1050794476	3.09702e+08	0.259558	2191528639	1730862755	1951138019	2712540461	3.65154e+08	0.170115	3982082774	3960173190	3534220008	2.06155e+08	0.0538897
Arginine	0.0115934	1.1295	0.92194	0.942427	0.995086	0.0023953	0.00752834	0.522265	3015409330	3553412252	3798143471	3683633514	2.99855e+08	0.0853643	3734856884	3535140293	2615872025	4095682409	5.46083e+08	0.15623	2447634904	1720097870	1335866395	4.61034e+08	0.251309
Kynurenine	0.0134817	1.6679	0.611596	0.755352	1.05286	0.00245489	0.00752834	3.83791	1.07992e+08	2.58017e+08	4.07654e+08	3.71915e+08	1.16887e+08	0.408134	365644471	3.05398e+08	2.76931e+08	2.58157e+08	4.0657e+07	0.134834	1551892116	7.34486e+08	1011091716	3.39465e+08	0.308841
Glutamine	0.0388032	1.7757	0.180525	0.292286	0.590637	0.00984329	0.0185357	0.26032	1.65971e+08	240233599	2.48654e+08	3.32143e+08	5.88714e+07	0.238587	4.74788e+07	1.59473e+08	1.70414e+08	2.05594e+08	5.9235e+07	0.406444	1.29683e+08	3.47745e+07	2.82442e+07	4.63563e+07	0.721679
Cinnamoylglycine	0.0346673	1.3001	0.66091	0.715986	1.05991	0.0112183	0.0182297	3.61561	1.66005e+06	2.49865e+06	3.24738e+06	6.46143e+06	1.8178e+06	0.524334	3.19517e+06	3.35979e+06	3.02849e+06	5.11485e+06	839751	0.22853	8.52318e+06	2.26425e+07	6.43893e+06	7.19766e+06	0.574211
Docosatetraenoic acid	0.0346673	1.2242	0.0344728	0.0611108	1.89682	0.0100472	0.0182297	2.47893	2522885189	7821930341	3820254007	3938806727	1.98233e+09	0.43799	10771797528	5258505969	10941430217	7368069156	2.39172e+09	0.278595	8938814242	14565272248	10154662729	2.41727e+09	0.215451
Docosahexanoic acid	0.049581	1.1071	0.135817	0.182651	1.5455	0.0157783	0.0221838	2.29393	6779651425	13094253555	14394162039	13598738264	3.03039e+09	0.253235	17990993660	9927451066	24359791723	21700029059	5.43886e+09	0.294079	19207734412	35379143458	27765498658	6.6057e+09	0.240638
Deoxycholic acid	0.00809047	1.3017	0.775986	0.817931	0.889389	0.00269518	0.00656951	3.31787	2.53968e+07	1.96408e+07	2.68533e+07	9.01761e+06	7.01124e+06	0.346625	2.79806e+07	1.49823e+07	1.33479e+07	1.56484e+07	5.82861e+06	0.323995	5.85975e+07	5.67943e+07	8.59414e+07	1.33354e+07	0.198706
Arachidonic acid	0.0222972	1.3745	0.0999725	0.191614	1.41681	0.00403613	0.0103146	2.36714	1452772718	2054440283	3137016849	2837682226	6.61045e+08	0.278866	2848337902	3761969064	4061207700	2762593719	5.63905e+08	0.167902	7643725207	4307762052	4882292153	1.45618e+09	0.259511
Propionylcarnitine	0.0446909	1.424	0.167495	0.285362	0.666167	0.0122975	0.0209513	0.426197	2198550516	2655359167	1912657208	1824043714	3.24154e+08	0.150934	2139874203	9.59727e+08	1407622524	1215557655	4.39193e+08	0.306979	1688177896	488595481	5.69197e+08	5.4748e+08	0.598128
Mannose 6-phosphate	0.00938695	1.4237	0.0269909	0.050126	1.90959	0.00161424	0.00437136	3.61222	8.60838e+07	6.13081e+07	7.59462e+07	9.24445e+07	1.17606e+07	0.148971	1.01884e+08	1.61161e+08	1.64267e+08	1.75704e+08	2.87302e+07	0.190577	4.82125e+08	1.95151e+08	1.78231e+08	1.3944e+08	0.488973
Oxidized glutathione	0.00285674	3.7648	0.908027	0.942427	0.609112	0.000220093	0.00202485	378.612	0	0	0	33541.9	14524.1	1.73205	0	20430.8	0	0	8846.79	1.73205	1.49228e+06	4.07512e+06	3.95714e+06	1.19073e+06	0.375051
γ-Glutamyltyrosine	0.00522538	1.2725	0.00740161	0.0360829	1.59202	0.000203485	0.00198398	2.48829	3.10704e+07	3.12249e+07	3.69073e+07	3.12137e+07	2.48522e+06	0.0762243	6.28864e+07	5.62964e+07	4.40522e+07	4.43898e+07	8.03152e+06	0.154731	6.96365e+07	6.58059e+07	1.07943e+08	1.9025e+07	0.234504
γ-Glutamylleucine	0.023451	1.0839	0.0937762	0.130617	1.40025	0.00425143	0.00921143	2.17618	309842968	2.53125e+08	301151275	2.45757e+08	2.8316e+07	0.102051	4.70245e+08	4.43987e+08	328019266	3.11858e+08	6.94494e+07	0.17875	4.69024e+08	4.48763e+08	8.93684e+08	2.05129e+08	0.339717
Indolelactic acid	0.0261068	1.2897	0.986321	0.986321	0.980174	0.00920876	0.0184175	2.59199	1.66374e+07	2.52571e+07	3.6237e+07	3.52653e+07	8.01215e+06	0.282624	2.43822e+07	2.83688e+07	2.13021e+07	3.70956e+07	5.92949e+06	0.213389	5.67269e+07	1.15659e+08	4.8057e+07	3.00337e+07	0.408727
Biliverdin	0.0469018	1.1355	0.5281	0.694074	0.676886	0.0458856	0.0555458	2.41915	1.46073e+07	2.68266e+06	5.22471e+06	8.35675e+06	4.45648e+06	0.577426	7.3849e+06	3.04176e+06	5.58462e+06	4.88513e+06	1.55536e+06	0.297727	1.85833e+07	2.70245e+07	1.04041e+07	6.78555e+06	0.363435
4-Pyridoxate	0.00809047	1.3184	0.00984112	0.0402372	1.87298	0.00116139	0.00415232	2.79937	7.9716e+06	1.19828e+07	1.43561e+07	1.05435e+07	2.31446e+06	0.206399	1.95201e+07	2.68132e+07	1.68597e+07	2.0818e+07	3.64552e+06	0.173573	4.57319e+07	2.31517e+07	2.52887e+07	1.01782e+07	0.324241
Pyridoxine	0.00806169	1.0411	0.014265	0.0440212	0.796765	0.000507885	0.00333753	0.636265	11670876710	11362541734	10599747157	10274678658	5.62513e+08	0.0512449	8535622433	7158158931	9208606610	10081825484	1.06817e+09	0.122131	7713936422	6537331000	6701506615	5.20296e+08	0.0744955

## Sheet: KI
KI			3dpi vs 0dpi			7dpi vs 0dpi
	ANOVA q	VIP	p value	q value	FC	p value	q value	FC	0dpi	0dpi	0dpi	0dpi	Standard deviation	Coefficient of variation	3dpi	3dpi	3dpi	3dpi	Standard deviation	Coefficient of variation	7dpi	7dpi	7dpi	7dpi	7dpi	Standard deviation	Coefficient of variation
Xanthine	0.00083895	3.0065	8.75471e-05	0.000831697	0.00420057	0.000134604	0.00127873	0.0076594	2.05598e+08	1.21768e+08	6.7742e+08	3114025990	1.22188e+09	1.18664	7.54091e+06	1.28793e+06	6.50881e+06	1.96372e+06	2.73452e+06	0.63221	6.57781e+06	2.10105e+07	4.68309e+06	1.33333e+06	5.82978e+06	6.80276e+06	0.862539
Hypoxanthine	0.0121567	1.4508	0.00997616	0.0180965	0.467	0.00131988	0.00726999	0.37868	1.69808e+08	5.77521e+08	303405814	3.69924e+08	1.47221e+08	0.414515	1.89754e+08	160807256	1.67189e+08	1.45697e+08	1.58491e+07	0.0955559	1.47647e+08	1.16044e+08	1.23795e+08	1.19473e+08	1.65508e+08	1.90547e+07	0.141677
Inosine	0.0146622	1.5894	0.00387364	0.0116	0.152978	0.00480686	0.0130472	0.183138	1.53515e+07	1.0244e+07	8.8246e+07	3.95747e+07	3.08626e+07	0.804676	5.18554e+06	5.15954e+06	7.07339e+06	6.05081e+06	783272	0.133497	5.46623e+06	7.78928e+06	1.17567e+07	4.98299e+06	5.12524e+06	2.57612e+06	0.366754
Guanosine 5-monophosphate	0.0276308	2.4952	0.367711	0.43921	0.0174619	0.0369608	0.0691006	0.788009	114080	657161	193037	9.85491e+07	4.25344e+07	1.70969	85204.4	337026	637689	677778	240821	0.554344	1.99465e+07	1.35802e+07	2.16117e+07	1.87091e+07	2.41743e+07	3.52484e+06	0.179799
Cytidine	0.0253332	1.9056	0.0187586	0.0336092	2.45375	0.00182221	0.015671	3.29429	2.16719e+07	2.45395e+07	1.95835e+07	7.97106e+07	2.50808e+07	0.689481	1.61395e+08	4.00754e+07	8.32557e+07	7.23079e+07	4.45703e+07	0.499339	1.49593e+08	1.19629e+08	9.7114e+07	1.15804e+08	1.17033e+08	1.68873e+07	0.140922
S-Adenosyl-homocysteine	0.0015531	1.8487	0.000549323	0.023259	0.498942	9.81618e-06	0.000422096	0.338536	241401195	2.47439e+08	1.95866e+08	2.49936e+08	2.20402e+07	0.0943259	1.42284e+08	9.25038e+07	9.78904e+07	1.33654e+08	2.16863e+07	0.186016	9.60107e+07	7.32593e+07	6.73698e+07	1.00886e+08	5.79865e+07	1.66019e+07	0.209878
5-S-Methylthioadenosine	0.0253332	1.5954	0.0314721	0.0483322	0.617209	0.000727118	0.0112802	0.412059	1.49776e+08	1.1931e+08	1.99105e+08	1.76501e+08	2.9817e+07	0.185	6.59406e+07	1.09309e+08	9.13649e+07	1.31296e+08	2.39771e+07	0.241031	7.64881e+07	3.78826e+07	7.65392e+07	6.26702e+07	7.84845e+07	1.53477e+07	0.231095
N-Acetylaspartic acid	1.67212e-05	1.8675	3.20451e-06	6.08856e-05	0.325082	3.3431e-07	6.35189e-06	0.259964	1.90658e+08	2.28491e+08	2.04225e+08	2.91711e+08	3.87834e+07	0.169529	8.33899e+07	7.53976e+07	7.3651e+07	6.50392e+07	6.51913e+06	0.0876587	8.24373e+07	5.35407e+07	5.52335e+07	5.02839e+07	5.5866e+07	1.16445e+07	0.195798
Glutamine	0.0253332	2.1532	0.0298851	0.0475948	0.278567	0.00259378	0.0159332	0.230809	4.7362e+08	2.93663e+08	1.38411e+08	206261216	1.25643e+08	0.451969	6.58089e+07	6.97567e+07	9.34087e+07	8.07801e+07	1.07293e+07	0.138552	2.73104e+07	2.80435e+07	1.76304e+07	1.93016e+08	5.48117e+07	6.56026e+07	1.02245
Ornithine	0.0253332	1.9816	0.0489193	0.0701177	2.1037	0.00345443	0.0165045	3.58156	1.08259e+07	2.548e+07	8.97665e+06	2.66717e+06	8.35659e+06	0.697113	4.12375e+07	1.70693e+07	1.51679e+07	2.73971e+07	1.03535e+07	0.410561	4.38947e+07	2.72269e+07	6.13923e+07	4.43308e+07	3.78235e+07	1.11033e+07	0.258614
Kynurenine	0.0253332	1.9252	0.752272	0.829428	0.882646	0.00554914	0.0216921	3.59569	3.94164e+08	3.8977e+08	2.53504e+08	4.57857e+07	1.41689e+08	0.523213	2.55855e+08	2.77244e+08	2.08686e+08	2.14317e+08	2.86131e+07	0.119707	1055737877	7.31211e+08	1611714455	9.67079e+08	502921571	3.72631e+08	0.382683
Propionylcarnitine	0.0467413	1.2986	0.818653	0.838145	0.985765	0.0395202	0.070807	0.465664	1594363892	2116914440	2108113711	6.03801e+08	6.15973e+08	0.383593	1925476230	1312710747	1421855561	1671713944	2.3674e+08	0.149557	7.93108e+08	3.94092e+08	6.76898e+08	1522234314	3.5248e+08	4.21477e+08	0.563651
5-Hydroxyindole-3-acetic acid	0.0484307	1.3536	0.987417	0.987417	1.20046	0.0346672	0.0691006	0.446652	102403233	2.02322e+08	1.55334e+08	1.77447e+08	3.68551e+07	0.231245	6.78343e+07	1.57629e+08	1.35182e+08	404655461	1.27522e+08	0.666519	1.17479e+08	7.17925e+07	5.12672e+07	8.06651e+07	3.47261e+07	2.81401e+07	0.395304
N-Methylanthranilic Acid	0.0415326	1.0761	0.223437	0.23585	1.24633	0.0141447	0.0297398	1.69157	1.42213e+07	1.18055e+07	1.72448e+07	6.23656e+06	4.03512e+06	0.326017	1.80393e+07	1.83823e+07	1.1608e+07	1.3674e+07	2.88166e+06	0.186807	1.99031e+07	1.97781e+07	2.45286e+07	1.62468e+07	2.42265e+07	3.10261e+06	0.148191
γ-Glutamyltyrosine	0.0253332	1.2926	0.00402627	0.023259	3.15574	0.0124342	0.0314512	2.65013	2.58761e+07	4.72551e+07	3.12627e+07	3.40303e+07	7.86955e+06	0.227404	6.33713e+07	138604233	1.03157e+08	1.31699e+08	2.96124e+07	0.271156	4.67898e+07	4.34136e+07	1.55169e+08	1.17499e+08	9.56812e+07	4.25635e+07	0.464107
Myristic acid	0.0133432	1.5161	0.580561	0.580561	0.895331	0.00264899	0.00838845	0.366904	1.6435e+08	1.21526e+08	9.29949e+07	8.91843e+07	3.00517e+07	0.256822	48254193	1.25331e+08	1.43059e+08	1.02419e+08	3.56665e+07	0.340439	2.9145e+07	3.28826e+07	7.19095e+07	4.78966e+07	3.283e+07	1.58585e+07	0.369381
Melibiose	0.0253332	1.3202	0.785823	0.837325	1.01199	0.00411958	0.0177142	0.520514	6.71282e+07	7.4661e+07	6.12365e+07	71127171	4.98733e+06	0.0727671	5.96921e+07	1.15547e+08	4.36766e+07	5.85248e+07	2.74033e+07	0.395087	4.88541e+07	3.91891e+07	3.23984e+07	2.82246e+07	2.97091e+07	7.58778e+06	0.212691

## Sheet: KO
KO			3dpi vs 0dpi			7dpi vs 0dpi
	ANOVA q	VIP	p value	q value	FC	p value	q value	FC	0dpi	0dpi	0dpi	0dpi	Standard deviation	Coefficient of variation	3dpi	3dpi	3dpi	Standard deviation	Coefficient of variation	7dpi	7dpi	7dpi	7dpi	7dpi	Standard deviation	Coefficient of variation
Xanthine	4.47712e-06	1.9247	4.21938e-07	9.70456e-06	0.00578256	6.62129e-08	2.03053e-06	0.00446213	3407179916	3765137229	2705144625	2204713029	6.06004e+08	0.200627	2.19802e+07	1.59927e+07	1.44265e+07	3.25511e+06	0.186364	2.05619e+07	6.56257e+06	9.95471e+06	4.49151e+06	2.58196e+07	8.28842e+06	0.614957
Hypoxanthine	1.38403e-06	1.8227	9.89296e-08	1.78073e-06	0.0060418	5.63117e-08	8.05703e-07	0.00811578	14703484135	16277261656	10969946188	11404152959	2.22774e+09	0.167013	1.40275e+08	5.79007e+07	4.35942e+07	4.26058e+07	0.528674	1.2317e+08	8.48227e+07	8.8692e+07	5.13291e+07	1.93257e+08	4.8208e+07	0.445323
Inosine	0.00228254	2.4854	0.0050454	0.00838313	0.00289098	0.000322186	0.000848686	0.00780253	2.34608e+08	1.77113e+08	1.45154e+08	2.25799e+08	3.64696e+07	0.186385	54711.7	1.35619e+06	286115	566909	1.00218	22031.3	3551.45	21296	0	7.58667e+06	3.02999e+06	1.98466
Uridine 5-monophosphate	0.0239107	1.0359	0.012767	0.0166009	0.152494	0.96872	0.96872	1.51159	1.16502e+08	9.46155e+07	1.04009e+08	7.28575e+07	1.5953e+07	0.16447	3.75702e+07	6.36304e+06	440540	1.62876e+07	1.10116	6.50931e+07	4.31223e+08	54518946	2.85951e+07	1.53661e+08	1.48396e+08	1.01213
Urocanic acid	0.0350482	1.1563	0.38598	0.397008	0.840047	0.011929	0.0161042	0.262831	2.05892e+08	2.5759e+08	1.84101e+08	2.16037e+08	2.66898e+07	0.123618	3.26547e+08	3.25173e+07	1.85047e+08	1.20065e+08	0.66199	2.74952e+07	3.86063e+07	3.53887e+07	1.60064e+08	2.21788e+07	5.19814e+07	0.916026
Guanosine	0.00360418	1.5545	0.000659805	0.0014984	0.00823837	0.097754	0.109675	0.0509789	9.34353e+06	1.11292e+07	1.16852e+07	2.71408e+07	7.16314e+06	0.48319	0	0	366394	172720	1.41421	491201	1.09791e+06	625657	295053	1.26891e+06	368662	0.487812
S-Adenosyl-homocysteine	0.00545087	1.1239	0.34713	0.363981	0.742097	0.00119956	0.00238716	0.281476	2.67532e+08	2.59665e+08	2.23397e+08	1.00297e+08	6.70094e+07	0.315008	2.42845e+08	1.30032e+08	1.00706e+08	6.12737e+07	0.38815	5.2536e+07	5.43142e+07	4.10217e+07	9.38807e+07	5.76292e+07	1.78978e+07	0.298913
N-Formyl-L-methionine	5.23633e-06	1.9136	3.02649e-07	9.28123e-06	427.963	1.6064e-07	3.69472e-06	294.706	4.11277e+06	753737	972539	4.60201e+06	1.75737e+06	0.673254	1713955745	7.84114e+08	8.53214e+08	4.22986e+08	0.378649	6.51025e+08	5.86615e+08	5.58892e+08	9.69928e+08	1079832806	2.1369e+08	0.277786
L-Phenylalanine	0.00185287	1.1919	0.00226994	0.0040948	6.5943	0.000403581	0.00105477	8.44713	4.07483e+07	2.97924e+07	5.94377e+06	9.42877e+06	1.43785e+07	0.669445	6.61288e+07	1.78554e+08	1.8022e+08	5.33949e+07	0.376991	174420920	3.024e+08	1.07096e+08	1.498e+08	1.73433e+08	6.52269e+07	0.359515
N-epsilon-acetyllysine	5.67639e-05	1.1436	9.92636e-06	0.00010147	7.69351	2.54547e-06	2.92729e-05	8.05158	3.54753e+06	3.35002e+06	3.80624e+06	4.5284e+06	446254	0.117187	4.43244e+07	2.29814e+07	2.0586e+07	1.06707e+07	0.364222	3.68548e+07	3.74563e+07	2.51316e+07	1.847e+07	3.53913e+07	7.56453e+06	0.246717
Valine	0.00141385	1.1956	0.000667765	0.0014984	8.90421	0.000268328	0.00084133	9.26928	1.6572e+07	1.18809e+07	9.74202e+06	1.79424e+06	5.34159e+06	0.534303	8.77777e+07	7.24847e+07	1.06792e+08	1.40332e+07	0.157644	8.40234e+07	149376310	5.29297e+07	8.90112e+07	8.79976e+07	3.13205e+07	0.337988
L-Tyrosine	0.00141385	1.2464	0.00116164	0.00227385	7.22633	0.000221132	0.000791243	9.52645	1.26443e+07	9.06896e+06	8.45136e+06	2.10804e+06	3.79514e+06	0.470385	6.89271e+07	5.67777e+07	6.03136e+07	5.10231e+06	0.0822872	5.51496e+07	7.0951e+07	3.25522e+07	4.5644e+07	4.6444e+07	1.26602e+07	0.252455
Methionine	0.00232601	1.0132	0.00103068	0.00241987	5.25035	0.000721053	0.00152694	4.34425	3128728702	2425919837	1877832542	7.35631e+08	8.74918e+08	0.428455	17046375677	8808876150	6308808451	4.58745e+09	0.42788	11112025501	8847035828	5796984410	8365699798	10233665512	1.82124e+09	0.2053
L-Histidine	2.70687e-05	1.5957	3.08124e-05	0.000123458	14.0104	1.30243e-06	1.00473e-05	28.2681	5.22394e+07	5.59365e+07	2.53175e+07	3.78428e+07	1.21643e+07	0.283986	4.84211e+08	3.22582e+08	993570159	2.85928e+08	0.476451	1320026537	1791184823	1039281631	1316370530	5.87316e+08	3.9448e+08	0.325791
N,N-Acetylhistidine	5.3819e-05	1.0158	1.23561e-05	7.41367e-05	5.0195	5.7591e-06	3.27359e-05	4.63359	2.863e+07	3.42685e+07	2.10771e+07	3.1889e+07	4.97515e+06	0.171758	1.38657e+08	9.99511e+07	197578983	4.01402e+07	0.276076	1.67356e+08	9.92496e+07	1.49443e+08	122945435	1.32092e+08	2.31704e+07	0.172633
5-S-Methylthioadenosine	0.000823846	1.2319	0.00152409	0.00335922	0.223456	9.5876e-05	0.000313776	0.136178	3.54497e+08	2.34863e+08	2.46989e+08	3.26769e+08	5.0989e+07	0.175353	7.64023e+07	2.75871e+07	9.09399e+07	2.70962e+07	0.417016	2.21182e+07	2.26597e+07	5.2088e+07	6.8704e+07	3.24195e+07	1.81502e+07	0.458362
L-Tryptophan	0.0110093	1.1339	0.00992634	0.0139341	6.26021	0.00399845	0.00721289	6.8383	6.40866e+07	4.44464e+07	5.87496e+07	2.37707e+06	2.42056e+07	0.570685	3.44673e+08	2.05522e+08	2.46384e+08	5.83985e+07	0.219935	2.52126e+08	3.46908e+08	1.82681e+08	3.69391e+08	2.99124e+08	6.7196e+07	0.231674
Kynurenine	3.01993e-06	1.4571	2.15838e-05	0.000105957	3.88974	5.8697e-08	8.05703e-07	11.1792	1.19561e+08	7.08556e+07	6.48741e+07	7.35722e+07	2.17898e+07	0.265032	3.89983e+08	3.13034e+08	2.56376e+08	5.47538e+07	0.171214	1032791865	1007498680	6.61789e+08	8.92264e+08	1001170542	1.37408e+08	0.149502
Threonine	2.77127e-05	1.1163	3.27566e-06	4.30515e-05	7.92719	1.28827e-06	1.69315e-05	7.67133	1.46702e+07	1.92297e+07	1.29918e+07	1.31703e+07	2.51888e+06	0.167752	1.61978e+08	1.02412e+08	9.27026e+07	3.06256e+07	0.257291	1.21546e+08	1.68274e+08	7.38083e+07	9.95629e+07	1.12754e+08	3.10513e+07	0.269568
Leucine	0.000145523	1.0166	3.08644e-05	0.000123458	7.31692	4.49342e-05	0.000156545	4.88835	20962927042	15887155156	12727390781	12151088659	3.49563e+09	0.226516	190000000000	81612387750	67134730951	5.48263e+10	0.485551	83642694926	90065859630	54972514270	68420067983	80087493818	1.24177e+10	0.164609
Lysine	0.000113735	1.1036	2.29501e-05	0.000107766	8.98529	2.40766e-05	9.63065e-05	6.59828	198048716	1.01332e+08	1.57052e+08	1.48467e+08	3.43631e+07	0.227232	2128804747	1082567092	8.65029e+08	5.51671e+08	0.405998	1111382749	1194267665	5.52243e+08	8.84533e+08	1246697168	2.54873e+08	0.255428
L-Valine	0.000104127	1.0951	2.79091e-05	0.000120568	7.15204	1.5932e-05	7.82117e-05	6.10877	3879895014	5241321101	3828181071	5564808530	7.83126e+08	0.169195	52833913638	25006340779	21470508534	1.40259e+10	0.423698	32166246307	40466387851	18968660881	23165631388	26606903822	7.47352e+09	0.264318
Arginine	0.000134988	1.0087	1.4106e-05	8.01813e-05	12.7113	0.000110997	0.00033299	5.68245	2.20323e+08	1.93437e+08	189885232	2.52535e+08	2.51459e+07	0.117479	4403678472	1933487915	1825174951	1.19081e+09	0.437672	1408021524	8.92188e+08	7.17264e+08	2149674164	9.14349e+08	5.20232e+08	0.427717
Ornithine	0.000283127	1.7391	0.000480933	0.0014038	20.0887	3.00174e-05	0.000111789	50.8593	7.28243e+06	699014	2.01679e+06	1.35471e+06	2.60781e+06	0.918814	92893753	5.25665e+07	2.55895e+07	2.76564e+07	0.485059	1.48024e+08	250466111	7.49045e+07	4.56945e+07	2.02664e+08	7.64595e+07	0.529678
L-Pyroglutamic acid	0.00232601	1.0261	0.000578193	0.00155782	14.4936	0.00143174	0.00276122	6.47273	1394507779	1502965425	7.72613e+08	1094717934	2.8419e+08	0.238574	37870223146	7558206103	6365857798	1.45784e+10	0.844401	11426698817	3251977498	10361673775	6277624122	7233667932	2.9325e+09	0.380334
Cinnamoylglycine	0.000224752	1.2224	0.00289027	0.00492416	2.70252	8.63973e-06	7.22595e-05	6.13308	1.581e+06	1.2752e+06	1.75964e+06	1.47484e+06	175419	0.115205	2.1592e+06	5.78265e+06	4.40326e+06	1.49324e+06	0.362874	1.27158e+07	9.35315e+06	1.00823e+07	6.97733e+06	7.56465e+06	2.03379e+06	0.217782
Docosatetraenoic acid	0.00141385	1.3696	0.00438901	0.00721051	6.0134	0.000149581	0.000655308	13.7974	1239859284	1580095939	1833246599	246848103	6.02714e+08	0.492007	3745636300	12070472393	6283359641	3.48383e+09	0.472929	11058442700	29197995722	12831058330	11517942496	19904630927	6.92698e+09	0.409832
Docosahexanoic acid	0.0014985	1.1702	0.00501848	0.00782543	3.97688	0.00019828	0.000776977	8.59709	5373383928	6761750784	4784112769	2142968569	1.67575e+09	0.351638	20803661957	22119534090	13932977449	3.58945e+09	0.189396	19850451842	91333610447	42210065562	23580457229	27874894842	2.62981e+10	0.641888
Arachidonic acid	0.00225908	1.127	0.00516596	0.00792114	4.34483	0.000412736	0.00105477	7.18428	1251259234	1047935832	1669685261	2.30405e+08	5.23511e+08	0.498667	4658762324	4331281358	2291258849	1.04743e+09	0.27854	7662491421	12646234413	5782416346	5468036352	8369974240	2.57549e+09	0.322508
Chenodeoxycholic acid	0.00287591	1.1052	0.0319256	0.0382335	2.14712	0.000414744	0.000973747	4.50968	6.75977e+07	1.23686e+08	6.61918e+07	2.93343e+07	3.37065e+07	0.47009	140948495	2.15033e+08	1.05879e+08	4.55008e+07	0.295549	2.82819e+08	4.78608e+08	2.50121e+08	2.20678e+08	3.84545e+08	9.52856e+07	0.294679
Methyl Deoxycholate	0.000932498	1.4176	0.00181554	0.00379483	6.64815	0.00011041	0.00033299	13.7414	2.58272e+07	3.41138e+07	1.70024e+07	4.38356e+06	1.10179e+07	0.541905	1.53004e+08	1.53419e+08	9.90824e+07	2.55173e+07	0.188781	118842239	3.43277e+08	2.98507e+08	2.06961e+08	4.29344e+08	1.07661e+08	0.385349
Folic acid	2.20321e-05	1.7935	1.48943e-06	2.28379e-05	441.454	1.20972e-06	1.69315e-05	207.921	440718	99958.5	475358	560565	175361	0.444909	3.51377e+08	106077389	6.45433e+07	1.26566e+08	0.727394	7.37539e+07	1.54895e+08	3.58866e+07	7.72628e+07	6.79609e+07	3.93134e+07	0.479713
Thiamine	5.74155e-05	1.6905	1.70051e-05	8.7455e-05	55.6438	5.67231e-06	3.27359e-05	57.3921	1.35789e+07	4.71982e+07	1.61817e+07	7.82841e+06	1.53131e+07	0.722427	1910901229	1028493852	5.9902e+08	5.4611e+08	0.463012	1178742988	1949585835	3.84009e+08	1352570359	1217733347	5.0008e+08	0.411071
Pyridoxine	4.07809e-07	1.9072	1.71109e-08	6.28231e-07	207.693	6.12772e-09	2.65849e-07	179.255	5.51723e+07	2.76994e+07	4.04894e+07	3.15111e+07	1.05739e+07	0.273101	12590713167	7542525332	3991165586	3.52843e+09	0.43878	5991231174	7799858703	4416392629	8377320948	8117279330	1.51393e+09	0.218133
4-Pyridoxate	0.00141385	1.1139	0.000781018	0.00163304	7.22552	0.000264588	0.00084133	7.29904	2.59328e+06	3.24535e+06	727637	1.01421e+06	1.0547e+06	0.556535	7.12024e+06	1.30533e+07	2.09061e+07	5.64621e+06	0.412336	18904447	1.05449e+07	8.2501e+06	1.24537e+07	1.90095e+07	4.39087e+06	0.31743
Pyridoxamine	0.000130708	1.1203	3.77742e-05	0.000145701	8.31425	2.29808e-05	9.63065e-05	6.81436	4.92418e+07	3.62794e+07	4.76976e+07	4.27663e+07	5.05666e+06	0.114934	6.14188e+08	277100058	2.06101e+08	1.78015e+08	0.486651	257753035	4.56775e+08	1.85503e+08	3.10124e+08	2.88876e+08	8.91053e+07	0.29721
D-(+)-Pantothenic acid	0.000358763	1.0521	0.0001895	0.000620183	5.1873	6.16272e-05	0.000207992	5.50862	3.96475e+08	3.6158e+08	3.83623e+08	5.42297e+08	7.11374e+07	0.168975	3140506747	1778389645	1632562816	6.79094e+08	0.310966	2194569647	3941567126	1170239953	2007834756	2281263340	9.01788e+08	0.388853
Oxidized glutathione	0.00610756	2.3272	0.0138609	0.0187123	0.00259483	0.00114103	0.00232512	0.00360052	5.09619e+08	3.86682e+08	3.85834e+08	2.56581e+08	8.9477e+07	0.232602	1.54112e+06	596976	856427	398265	0.398993	0	0	3.83883e+06	586984	2.49941e+06	1.53209e+06	1.10617
γ-Glutamylleucine	0.00109793	1.0491	0.000446806	0.00128457	6.83372	0.00016972	0.000709737	6.54795	7.95934e+07	5.88405e+07	6.67819e+07	1.35689e+08	3.00607e+07	0.352717	1010453112	3.74072e+08	362708654	3.02707e+08	0.519748	5.72608e+08	7.7681e+08	3.19167e+08	7.80396e+08	3.41303e+08	2.00773e+08	0.359772
γ-Glutamyltyrosine	0.00868583	1.0564	0.00609416	0.0089421	6.06194	0.00318718	0.00586441	5.73054	1.60638e+07	1.18689e+07	1.4788e+07	1.1003e+06	5.88944e+06	0.537591	9.77945e+07	5.03841e+07	5.10514e+07	2.21939e+07	0.334195	6.28473e+07	9.12087e+07	4.47937e+07	6.65952e+07	4.84524e+07	1.6441e+07	0.261886
Pyroglutamic acid	7.36105e-08	1.3455	1.58731e-09	7.30164e-08	30.7452	1.51272e-09	6.95849e-08	20.6641	8.89043e+08	8.39555e+08	7.99053e+08	8.2478e+08	3.27851e+07	0.039118	32754108907	21533105574	23016110606	4.97705e+09	0.19315	18257837200	22104265615	12105125154	17936806339	16189695197	3.24412e+09	0.187319
Indoleacetic acid	8.50715e-08	1.9733	1.0646e-09	1.14977e-07	435.523	5.71686e-10	6.1742e-08	285.64	5.20717e+07	5.92018e+07	7.77658e+07	4.94147e+07	1.10744e+07	0.18577	41986693260	20520901291	15381559551	1.15231e+10	0.443825	15217534105	22156079583	12213371439	16996320847	18556569206	3.31943e+09	0.19494
2-Methylindole	0.00806488	1.1087	0.00590184	0.00965755	5.45795	0.00296893	0.00534407	5.27371	1.06272e+08	9.05382e+07	8.63332e+07	8.31259e+06	3.80024e+07	0.521554	5.5155e+08	3.12326e+08	3.29185e+08	1.09015e+08	0.274123	4.10474e+08	528513254	2.68953e+08	3.5309e+08	3.60284e+08	8.52506e+07	0.221855
Indole-3-carboxyaldehyde	0.00944117	1.1241	0.0071751	0.0112306	5.62705	0.00358305	0.00595338	5.42773	3.8657e+08	3.28475e+08	3.30462e+08	2.52943e+07	1.41883e+08	0.530007	2133843774	1205510457	1179736384	4.4382e+08	0.29463	1561646717	1957304107	1070563519	1328029756	1347479284	2.96357e+08	0.203961
3-Indolepropionic acid	3.88859e-05	1.3377	8.7003e-06	6.26421e-05	17.4025	3.88183e-06	2.4661e-05	13.3718	4.70567e+06	5.60812e+06	6.5822e+06	2.89804e+06	1.35715e+06	0.274255	1.61876e+08	4.27185e+07	5.37537e+07	5.37596e+07	0.624268	7.18209e+07	6.94483e+07	6.34626e+07	5.92302e+07	6.68894e+07	4.4427e+06	0.0671404
Glucose	0.000104251	1.5806	2.07385e-05	0.000173449	38.8881	5.7543e-06	5.62741e-05	42.6226	5.23652e+07	2.12573e+07	5.30279e+06	1.63709e+07	1.74626e+07	0.732982	1177693207	5.00793e+08	1100932776	3.02628e+08	0.326645	7.87792e+08	1591860771	6.5228e+08	1136817117	9.08468e+08	3.29286e+08	0.324278
