# Supplementary material for: Metabolic reprogramming induced by CRP deficiency or human CRP transgenic in influenza-infected mice
Source: Front Immunol. 2026 Mar 9;17:1683431. doi: 10.3389/fimmu.2026.1683431 (PMC13006326; doi:10.3389/fimmu.2026.1683431)
Supplement: Supplementary file 15 [file Table4.xlsx]

## Sheet: RawDump
																															Class	QC	QC	QC	QC	QC	QC	QC	QC	QC	BLANK	BLANK	BLANK	Class1	Class5	Class9	Class6	Class3	Class8
																															File type	QC	QC	QC	QC	QC	QC	QC	QC	QC	Blank	Blank	Blank	Sample	Sample	Sample	Sample	Sample	Sample
																															Injection order	4	5	6	13	20	27	34	41	48	1	2	3	7	8	9	10	11	12
																															Batch ID	1	1	1	1	1	1	1	1	1	1	1	1	1	1	1	1	1	1
Alignment ID	Average Rt(min)	Average Mz	Metabolite name	Adduct type	Post curation result	Fill %	MS/MS assigned	Reference RT	Reference m/z	Formula	Ontology	INCHIKEY	SMILES	Annotation tag (VS1.0)	RT matched	m/z matched	MS/MS matched	Comment	Manually modified for quantification	Manually modified for annotation	Isotope tracking parent ID	Isotope tracking weight number	Total score	RT similarity	Dot product	Reverse dot product	Fragment presence %	S/N average	Spectrum reference file name	MS1 isotopic spectrum	MS/MS spectrum	1693-QC1	1693-QC2	1693-QC3	1693-QC4	1693-QC5	1693-QC6	1693-QC7	1693-QC8	1693-QC9	MeOH1-1	MeOH1-2	MeOH1-3	41	5	37	25	23	31_32
0	9.911	101.603	Unknown	[M-H]-		0.188	FALSE	null	null	null	null	null	null	999	FALSE	FALSE	FALSE		FALSE	FALSE	null	null	null	null	null	null	null	2876.09	1693-QC4	101.60315:196883 102.6065:0 103.60986:0		1318068	1992346	1635519	3524770	2889860	2554128	2992840	3164504	2593074	0	0	0	0	0	0	0	0	0
1	0.839	102.055	w/o MS2:4-AMINOBUTANOATE	[M-H]-	found in higher mz's MsMs_307; found in higher mz's MsMs_1969; found in higher mz's MsMs_4861	0.812	FALSE	null	102.056	C4H9NO2	Gamma amino acids and derivatives	BTCSSZJGUNDROE-UHFFFAOYSA-N	O=C(O)CCCN	530	TRUE	TRUE	FALSE		FALSE	FALSE	null	null	95.8	null	null	null	null	9607.76	347	102.05454:1263823 103.05789:0 104.06125:0		3112895	3377696	1487574	2377690	2302056	2397124	2430504	1347350	1861729	43173	0	0	494000	2625573	4334146	3842910	5208920	1977824
2	0.776	102.956	Unknown	[M-H]-	similar chromatogram in higher mz_384; similar chromatogram in higher mz_69; similar chromatogram in higher mz_2745; similar chromatogram in higher mz_8070; found in higher mz's MsMs_2610; similar chromatogram in higher mz_7527; similar chromatogram in higher mz_3953; similar chromatogram in higher mz_5011; similar chromatogram in higher mz_480	0.979	FALSE	null	null	null	null	null	null	999	FALSE	FALSE	FALSE		FALSE	FALSE	null	null	null	null	null	null	null	339645	323	102.95554:38534024 103.95889:702978 104.96225:29025440		161248976	171449664	149983296	136107456	155564528	147719280	172210608	134899984	152170848	6409076	6382155	11427557	159381920	170649424	127903384	165126592	145638896	159689472
3	1.141	103.039	3-HYDROXYBUTANOIC ACID	[M-H]-		0.771	TRUE	null	103.04	C4H8O3	Beta hydroxy acids and derivatives	WHBMMWSBFZVSSR-GSVOUGTGSA-N	O=C(O)CC(O)C	430	TRUE	TRUE	TRUE		FALSE	FALSE	null	null	85	null	75	75	100	50929	37	103.03868:1926435 104.04203:347245 105.04539:0	52.56525:587 52.89576:553 59.01208:4175 68.18532:665 68.94516:748 73.0282:1688 91.9576:999 103.03919:850	32305398	31138812	28957380	40031564	45102496	39168536	43230960	31466028	48035964	1156950	1394778	777863	9643777	20013144	32745842	14279648	15818415	13365210
4	1.76	103.039	3-HYDROXYBUTANOIC ACID	[M-H]-	similar chromatogram in higher mz_68	0.542	TRUE	null	103.04	C4H8O3	Beta hydroxy acids and derivatives	WHBMMWSBFZVSSR-GSVOUGTGSA-N	O=C(O)CC(O)C	430	TRUE	TRUE	TRUE		FALSE	FALSE	null	null	85.2	null	75	75	100	29878.3	36	103.03883:25400892 104.04218:2478376 105.04554:398844	57.03294:29790 59.01217:97735 65.88364:1863 83.52972:1724 87.37835:1839 92.49605:2033 103.03825:40364	32234606	55844020	56028316	54922600	74037416	69394648	66861156	74902384	77330240	5303968	1276750	847086	15096222	27175662	48258112	25294318	27296762	20633070
5	1.715	103.039	3-HYDROXYBUTANOIC ACID	[M-H]-	similar chromatogram in higher mz_1429	0.167	TRUE	null	103.04	C4H8O3	Beta hydroxy acids and derivatives	WHBMMWSBFZVSSR-GSVOUGTGSA-N	O=C(O)CC(O)C	430	TRUE	TRUE	TRUE		FALSE	FALSE	null	null	85.2	null	75	75	100	32216	30	103.03885:2227359 104.0422:206363 105.04556:0	54.73397:686 57.03283:1408 59.01215:11090 67.84103:817 69.73153:715 76.28281:804 91.16473:769 91.82134:728 94.4242:704 103.03812:4973	47080648	55844016	37799956	54922600	74037416	69394648	66861156	74902384	77330232	2522159	2784919	847086	15096222	27175662	38685288	25294318	21977810	5515796
6	2.195	103.039	3-HYDROXYBUTANOIC ACID	[M-H]-		0.75	TRUE	null	103.04	C4H8O3	Beta hydroxy acids and derivatives	WHBMMWSBFZVSSR-GSVOUGTGSA-N	O=C(O)CC(O)C	430	TRUE	TRUE	TRUE		FALSE	FALSE	null	null	85.2	null	75	75	100	24308.1	22	103.03884:3868616 104.04219:302452 105.04555:16824	50.42454:783 51.89994:632 57.03294:11043 59.01204:1436 64.25477:697 74.87193:607 96.20351:1172 103.03842:9729	33244786	37455508	37948664	37327544	43603804	50794060	50695448	65013856	80482632	969808	2230699	1015622	3148870	18552062	29402942	19585956	16644364	12570269
7	8.684	103.305	Unknown	[M-H]-		0.25	FALSE	null	null	null	null	null	null	999	FALSE	FALSE	FALSE		FALSE	FALSE	null	null	null	null	null	null	null	15528	3	103.30537:1084569 104.30872:0 105.31208:0		8864660	10595434	10057922	6710220	9180015	9028884	11481349	7382658	8757632	0	0	0	11607383	12852898	6133624	8482456	15296286	4599110
8	0.8	104.034	w/o MS2:L-SERINE	[M-H]-	similar chromatogram in higher mz_1492; similar chromatogram in higher mz_6426; similar chromatogram in higher mz_4841; similar chromatogram in higher mz_7217; similar chromatogram in higher mz_10180	0.938	FALSE	null	104.035	C3H7NO3	Serine and derivatives	MTCFGRXMJLQNBG-REOHCLBHSA-N	O=C(O)C(N)CO	530	TRUE	TRUE	FALSE		FALSE	FALSE	null	null	97.3	null	null	null	null	37776.3	39	104.03384:3840096 105.03719:277114 106.04055:0		10826372	9922400	9241309	10127490	9753922	9633936	7776498	9699464	7875239	212554	177634	0	7088783	10217954	12904526	5741285	15971614	4562482
9	0.778	104.953	Unknown	[M-H]-	found in higher mz's MsMs_2610	0.979	FALSE	null	null	null	null	null	null	999	FALSE	FALSE	FALSE		FALSE	FALSE	null	null	null	null	null	null	null	174559	323	104.95256:18588212 105.95591:287937 106.95927:139468		75299120	82658000	71326864	65317884	74282992	70291944	80039432	65135936	74794640	3677712	2406172	5325024	69054664	83218624	57565088	80716136	75389736	77339440
10	0.905	105.018	w/o MS2:GLYCERATE	[M-H]-		0.938	FALSE	null	105.019	C3H6O4	Sugar acids and derivatives	RBNPOMFGQQGHHO-UHFFFAOYSA-N	O=C(O)C(O)CO	530	TRUE	TRUE	FALSE		FALSE	FALSE	null	null	97.5	null	null	null	null	144162	22	105.01788:17868440 106.02123:1048064 107.02459:147830		86040008	91500360	52009676	81768480	97488776	94421280	116567200	91597256	97221064	12053009	7140712	65243	54123192	62119096	47881288	51771980	51178488	21445712
11	6.59	105.134	Unknown	[M-H]-	similar chromatogram in higher mz_8769; similar chromatogram in higher mz_4653; similar chromatogram in higher mz_36; similar chromatogram in higher mz_2388; similar chromatogram in higher mz_5181; similar chromatogram in higher mz_5375; similar chromatogram in higher mz_5630; similar chromatogram in higher mz_6536; similar chromatogram in higher mz_8973; similar chromatogram in higher mz_9072; s…	0.833	FALSE	null	null	null	null	null	null	999	FALSE	FALSE	FALSE		FALSE	FALSE	null	null	null	null	null	null	null	51949.9	41	105.13437:4314100 106.13772:0 107.14108:0		53852640	49221040	34949912	53511416	51314392	53377992	55485828	48273000	45545708	0	0	0	51532356	58674032	39139080	34635256	70485816	26100180
12	0.804	106.979	Unknown	[M-H]-	similar chromatogram in higher mz_9633	0.771	FALSE	null	null	null	null	null	null	999	FALSE	FALSE	FALSE		FALSE	FALSE	null	null	null	null	null	null	null	10957.3	1693-QC3	106.97923:887473 107.98258:0 108.98594:0		2223111	2069296	3932962	1697023	2080640	3064461	2830219	2590945	2508463	0	0	350873	3407142	2497608	1863952	1395893	4409357	663903
13	6.219	107.048	Unknown	[M-H]-	found in higher mz's MsMs_333; similar chromatogram in higher mz_781; found in higher mz's MsMs_781; found in higher mz's MsMs_782	0.562	FALSE	null	null	null	null	null	null	999	FALSE	FALSE	FALSE		FALSE	FALSE	null	null	null	null	null	null	null	4207.95	44	107.04844:528146 108.05179:19551 109.05515:364183		3242955	3781017	2111618	3570406	2601559	2727823	3600573	2740230	3318953	3995	2858	0	1140244	4044570	596655	469641	956965	2197782
14	0.803	108.901	Unknown	[M-H]-		0.396	FALSE	null	null	null	null	null	null	999	FALSE	FALSE	FALSE		FALSE	FALSE	null	null	null	null	null	null	null	70869	323	108.90061:7698662 109.90396:0 110.90732:6607064		16409756	15481639	14542254	12936457	15443803	13221306	16082940	61504900	15832601	230680	221472	504555	14042282	15707920	15645742	16308941	20329746	54636860
15	0.878	108.901	Unknown	[M-H2O-H]-	adduct linked to 96_[M-H]-	0.875	FALSE	null	null	null	null	null	null	999	FALSE	FALSE	FALSE		FALSE	FALSE	null	null	null	null	null	null	null	97690.4	325	108.90074:7307176 109.90409:0 110.90745:5976586		42222836	44204340	45515720	46760836	46768440	48173808	46170056	63047060	46067592	886942	1137101	1289317	45963860	44468584	39854204	38786520	51003868	56108380
16	0.801	110.898	Unknown	[M-H]-		0.354	FALSE	null	null	null	null	null	null	999	FALSE	FALSE	FALSE		FALSE	FALSE	null	null	null	null	null	null	null	54803.8	323	110.89754:6004180 111.90089:0 112.90425:1036824		11667789	11540106	11034798	8630045	11368291	9351800	10820937	12363019	12247101	62363	169898	243838	10122004	10975443	9846356	10831241	18977544	42895648
17	0.877	110.898	Unknown	[M-H]-		0.896	FALSE	null	null	null	null	null	null	999	FALSE	FALSE	FALSE		FALSE	FALSE	null	null	null	null	null	null	null	67419.8	325	110.89767:5453234 111.90102:0 112.90438:597558		30917480	33073932	33122638	32300750	32673344	34217172	32076278	32295248	33588200	487708	779464	396169	33164008	30638272	30769076	28513216	36126460	43807004
18	0.886	110.974	Unknown	[M-H]-	similar chromatogram in higher mz_1786; similar chromatogram in higher mz_5359; similar chromatogram in higher mz_5390; similar chromatogram in higher mz_5394	0.938	FALSE	null	null	null	null	null	null	999	FALSE	FALSE	FALSE		FALSE	FALSE	null	null	null	null	null	null	null	72333	20	110.97435:7096427 111.9777:115427 112.98106:3595218		22890122	25778976	27287112	30248256	26755282	26722984	23948954	27550640	25641374	2702148	4611558	1024782	21948336	30553252	30499068	36549516	26513030	19200686
19	10.608	111.007	Unknown (carbon number 5); PlaSMA ID-18	[M-H]-		0.021	TRUE	2.56	111.008	C5H4O3	Unknown			430	TRUE	TRUE	TRUE		FALSE	FALSE	null	null	83.6	92.2	68.7	75	100	4.65	MeOH1-1	111.0074:19910850 112.01075:1249896 113.01411:2365755	53.00194:7598 55.01763:7642 67.01737:707945 68.0209:10238 68.99656:3542 69.03299:6459 78.95769:24257 79.95605:22999 83.01263:43957 85.02801:38276 110.97485:158611 111.00706:1735843	2142306	1344543	1414126	743286	5187688	3240036	2272316	4562811	979536	1289187968	130659720	48509	860699	591016	202021	415883	2064519	684710
20	1.109	111.018	Uracil	[M-H]-	found in higher mz's MsMs_3066	0.938	TRUE	null	111.02	C4H4N2O2	Pyrimidones	ISAKRJDGNUQOIC-UHFFFAOYSA-N	OC1=NC=CC(O)=N1	430	TRUE	TRUE	TRUE		FALSE	FALSE	null	null	85	null	75	75	100	432402	325	111.01873:14899166 112.02208:3002437 113.02544:1125241	68.07111:2169 74.29033:2181 111.01849:70658	505239904	467833728	527470272	535493376	574716096	572250496	613059072	595716032	667177984	599632	1716335	1031189	341181216	548255488	628755904	516294304	1149712768	241972192
21	0.562	111.019	w/o MS2:URACIL	[M-H]-		0.042	FALSE	null	111.019	C4H4N2O2	Pyrimidones	ISAKRJDGNUQOIC-UHFFFAOYSA-N	O=C1C=CNC(=O)N1	530	TRUE	TRUE	FALSE		FALSE	FALSE	null	null	99.8	null	null	null	null	11583.4	1693-QC8	111.01871:1350337 112.02206:53188 113.02542:980228		3382639	6271661	4347979	3636709	17192276	17194540	14663693	28384960	12507899	914446	954247	2459846	895982	7549958	13002917	15371701	2970582	10482178
22	7.812	111.336	Unknown	[M-H]-	similar chromatogram in higher mz_1371; similar chromatogram in higher mz_5703; similar chromatogram in higher mz_245; similar chromatogram in higher mz_1009; similar chromatogram in higher mz_2770; similar chromatogram in higher mz_3528; similar chromatogram in higher mz_5670; similar chromatogram in higher mz_8180; similar chromatogram in higher mz_9434; similar chromatogram in higher mz_9480; …	0.833	FALSE	null	null	null	null	null	null	999	FALSE	FALSE	FALSE		FALSE	FALSE	null	null	null	null	null	null	null	114019	3	111.33605:8671316 112.3394:0 113.34276:0		77495288	76005808	77359960	73038832	80529584	75399712	77601512	81831160	78358312	0	0	0	88044376	87004568	69065200	68417152	95794032	42020780
23	7.801	111.4	Unknown	[M-H]-		0.042	FALSE	null	null	null	null	null	null	999	FALSE	FALSE	FALSE		FALSE	FALSE	null	null	null	null	null	null	null	40214.9	41	111.39986:2219215 112.40321:0 113.40657:0		28832600	27247948	26580922	24693150	28265776	25528180	26463226	27674360	25472304	0	0	0	31753992	31176466	24867138	23940630	35389692	13343706
24	7.811	111.555	Unknown	[M-H]-	similar chromatogram in higher mz_9085; similar chromatogram in higher mz_6223; similar chromatogram in higher mz_8535	0.771	FALSE	null	null	null	null	null	null	999	FALSE	FALSE	FALSE		FALSE	FALSE	null	null	null	null	null	null	null	10249.1	3	111.55492:907661 112.55827:0 113.56163:0		3857416	6664834	4686132	1572436	7151078	4035842	3118930	8111657	7452046	0	0	0	3791408	10000100	6567079	5795926	8886018	2868433
25	0.786	111.946	Unknown	[M-H]-	similar chromatogram in higher mz_9901	0.833	FALSE	null	null	null	null	null	null	999	FALSE	FALSE	FALSE		FALSE	FALSE	null	null	null	null	null	null	null	19338.2	20	111.94571:1729178 112.94906:0 113.95242:74035		4040103	5129518	3576065	4393534	4537832	3971072	4122570	4536540	3621504	0	0	0	3062094	4069035	3993663	2770004	4391186	2032971
26	0.89	112.894	Unknown	[M-H]-		0.792	FALSE	null	null	null	null	null	null	999	FALSE	FALSE	FALSE		FALSE	FALSE	null	null	null	null	null	null	null	10088.8	39	112.89426:728357 113.89761:0 114.90097:0		3493221	4583529	2943816	4240058	4023574	4097186	3534052	4710750	3446200	0	0	0	3475549	3027811	3629446	2879953	3307984	5135806
27	0.797	112.895	Unknown	[M-H]-		0.708	FALSE	null	null	null	null	null	null	999	FALSE	FALSE	FALSE		FALSE	FALSE	null	null	null	null	null	null	null	6050.26	323	112.89463:883230 113.89798:0 114.90134:0		969952	1558538	1365051	598590	1519098	784453	929489	1531179	1185367	0	0	17252	665605	765159	1152477	1719601	1583736	1160072
28	8.353	112.984	Trifluoroacetic acid	[M-H]-		0.125	TRUE	null	112.986	C2HF3O2	PFSA	DTQVDTLACAAQTR-UHFFFAOYSA-N	O=C(O)C(F)(F)F	430	TRUE	TRUE	TRUE		FALSE	FALSE	null	null	81.1	null	63.6	75	100	148428	30	112.98419:18044616 113.98754:388172 114.9909:61214	68.66901:792 68.99411:55893 106.58765:734 112.98361:3885	369555520	744674880	432350560	838430912	867606656	821733952	517596736	869370624	885641024	354821792	209765072	48092512	418182144	451760896	765274944	392677728	391577888	445452704
29	13.355	112.984	Trifluoroacetic acid	[M-H]-		0.333	TRUE	null	112.986	C2HF3O2	PFSA	DTQVDTLACAAQTR-UHFFFAOYSA-N	O=C(O)C(F)(F)F	430	TRUE	TRUE	TRUE		FALSE	FALSE	null	null	84.8	null	75	75	100	71753.3	11	112.98415:17457098 113.9875:420126 114.99086:135223	67.81295:919 68.99411:21439 74.71057:717 78.89749:745 82.5379:798 112.98475:802	627064448	967290944	199888304	1137041408	654825600	736836864	493540000	118778752	1205805568	19248148	5483545	79025488	274739072	261489424	96476904	1297413504	158351648	930421568
30	13.23	112.984	Trifluoroacetic acid	[M-H]-		0.229	TRUE	null	112.986	C2HF3O2	PFSA	DTQVDTLACAAQTR-UHFFFAOYSA-N	O=C(O)C(F)(F)F	430	TRUE	TRUE	TRUE		FALSE	FALSE	null	null	72.5	null	37.3	75	100	86927.7	5	112.9843:13738230 113.98765:360697 114.99101:0	57.50273:666 63.24532:709 64.1387:711 66.69922:634 68.99418:19115 71.57454:767 90.72388:846 98.77625:824 107.11891:822 112.98371:771	246815872	250442160	905809088	281095808	279775040	292935392	179675648	424950848	305705984	17096778	20991540	186358736	439242720	1090830464	496241632	1297413504	896353792	324561440
31	0.733	112.984	w/o MS2:Trifluoroacetic acid	[M-H]-	similar chromatogram in higher mz_713; similar chromatogram in higher mz_7495; similar chromatogram in higher mz_9609; similar chromatogram in higher mz_10167; similar chromatogram in higher mz_10417; found in higher mz's MsMs_9648; found in higher mz's MsMs_4752; found in higher mz's MsMs_4407; found in higher mz's MsMs_3281; found in higher mz's MsMs_2956; found in higher mz's MsMs_1932; found …	0.979	FALSE	null	112.986	C2HF3O2	PFSA	DTQVDTLACAAQTR-UHFFFAOYSA-N	O=C(O)C(F)(F)F	530	TRUE	TRUE	FALSE		FALSE	FALSE	null	null	96.4	null	null	null	null	2.92432e+06	323	112.98423:278931808 113.98758:7675562 114.99094:2678680		1052556352	1121800704	1250748416	1176944768	1278424192	1364620928	1285033984	1300923904	1386547968	951764480	474993536	308007552	1187223680	1188705920	1137158400	1192222976	1218842368	1392712320
32	0.815	113.023	FT-OH; C3H5F3O	[M-H]-	ion correlated with 59; found in higher mz's MsMs_4249	0.833	TRUE	null	113.022	C3H5F3O	PFSA	HDBGBTNNPRCVND-UHFFFAOYSA-N	FC(F)(F)CCO	430	TRUE	TRUE	TRUE		FALSE	FALSE	null	null	85.4	null	75	75	100	126183	11	113.02298:6533364 114.02633:267488 115.02969:0	51.26462:650 57.03324:1137 68.10416:688 68.99412:9595 85.02824:4401 90.43025:686 113.02235:1018	31418842	32797308	35999656	33971588	34879220	30334638	31584946	37630252	31550542	18733628	17688430	585039	50876056	52916292	32969752	24495604	65901224	23739076
33	8.669	114.037	Unknown	[M-H]-		0.104	FALSE	null	null	null	null	null	null	999	FALSE	FALSE	FALSE		FALSE	FALSE	null	null	null	null	null	null	null	13611.4	1693-QC5	114.03668:1100806 115.04003:530750 116.04339:0		25337996	16300609	15971648	12446652	31143762	20443296	23458792	14119980	11547968	0	0	0	26618212	26070528	7681560	12547037	10880398	13300929
34	8.59	114.037	Unknown	[M-H]-	ion correlated with 628; found in higher mz's MsMs_3966; found in higher mz's MsMs_9055	0.562	FALSE	null	null	null	null	null	null	999	FALSE	FALSE	FALSE		FALSE	FALSE	null	null	null	null	null	null	null	28340.3	43	114.03697:3292726 115.04032:656220 116.04368:227906		25337996	13107989	12501938	36991224	21338862	27782056	29826426	36215776	28169114	0	0	0	31216012	20275192	24473132	9766764	35411296	9930548
35	1.098	114.055	w/o MS2:L-PROLINE	[M-H]-	similar chromatogram in higher mz_2569	0.896	FALSE	null	114.056	C5H9NO2	Proline and derivatives	ONIBWKKTOPOVIA-UHFFFAOYSA-N	O=C(O)C1NCCC1	530	TRUE	TRUE	FALSE		FALSE	FALSE	null	null	96.4	null	null	null	null	26534.9	30	114.05465:4465169 115.058:1217620 116.06136:8610122		14211264	13624243	16724715	21027240	16991916	17359234	15285234	15480143	15644775	44626	123348	0	4602567	24529722	34295508	16479271	22889748	4034139
36	6.589	114.371	Unknown	[M-H]-	similar chromatogram in higher mz_5631	0.833	FALSE	null	null	null	null	null	null	999	FALSE	FALSE	FALSE		FALSE	FALSE	null	null	null	null	null	null	null	28668.2	41	114.3708:2522896 115.37415:0 116.37751:0		27909254	17171542	19390078	28089790	26650984	25125212	29419480	25662154	24206410	0	0	0	30363984	32554186	20938436	19343806	39960096	13831629
37	7.381	114.371	Unknown	[M-H]-	similar chromatogram in higher mz_3297; similar chromatogram in higher mz_3349; similar chromatogram in higher mz_7617; similar chromatogram in higher mz_9561	0.354	FALSE	null	null	null	null	null	null	999	FALSE	FALSE	FALSE		FALSE	FALSE	null	null	null	null	null	null	null	19732.8	47	114.37119:1394771 115.37454:0 116.3779:0		12512024	13703045	11685662	15280504	13903338	14765356	14982969	15867428	17311770	0	0	0	16480384	15873036	10677486	13263292	22728978	5775790
38	6.589	114.442	Unknown	[M-H]-		0.375	FALSE	null	null	null	null	null	null	999	FALSE	FALSE	FALSE		FALSE	FALSE	null	null	null	null	null	null	null	7362.5	43	114.44209:646892 115.44544:0 116.4488:0		2963875	2138134	4064197	6137200	6607435	4756232	5262854	1774416	6323990	0	0	0	6676615	7068024	173089	4611783	7660803	757211
39	13.341	114.933	Unknown	[M-H]-		0.312	FALSE	null	null	null	null	null	null	999	FALSE	FALSE	FALSE		FALSE	FALSE	null	null	null	null	null	null	null	21460.2	42	114.93257:2675479 115.93592:0 116.93928:71791744		66105168	75924824	34192648	71394528	46969944	66200552	62280448	22446730	26156396	0	0	9938464	18352852	25808760	48068612	47780264	21856828	57390720
40	1.71	115.002	MALEIC ACID	[M-H]-	found in higher mz's MsMs_186; similar chromatogram in higher mz_2187; similar chromatogram in higher mz_2836; similar chromatogram in higher mz_6186; similar chromatogram in higher mz_7119; similar chromatogram in higher mz_7574; similar chromatogram in higher mz_6081	0.625	TRUE	null	115.003	C4H4O4	Dicarboxylic acids and derivatives	VZCYOOQTPOCHFL-UHFFFAOYSA-N	O=C(O)C=CC(=O)O	430	TRUE	TRUE	TRUE		FALSE	FALSE	null	null	75.6	null	44.3	75	100	58382.7	325	115.00234:13199898 116.00569:739012 117.00905:2048171	51.29771:820 53.5249:796 53.76079:905 70.68963:951 71.01207:7229 83.42626:873 103.39021:952 115.00261:1236	71585800	72844528	64497908	76222008	85065568	75425888	78010368	76081008	84925272	5644400	2848936	212763	52028464	76711848	61184812	75763440	98738168	50206288
41	1.745	115.002	w/o MS2:Fumaric acid (not validated); PlaSMA ID-24	[M-H]-		0.312	FALSE	1.66	115.002	C4H4O4	Organic acids	VZCYOOQTPOCHFL-OWOJBTEDSA-N	O=C(O)C=CC(=O)O	530	TRUE	TRUE	FALSE		FALSE	FALSE	null	null	100	100	null	null	null	58651.1	324	115.00236:9861406 116.00571:492710 117.00907:1943413		71585808	72844528	64497908	76359616	85065576	75425888	78006504	76081016	87294808	3933444	2896668	48794	42571768	76711848	61184812	62534956	99263104	50201324
42	1.053	115.002	MALEIC ACID	[M-H]-	found in higher mz's MsMs_185; found in higher mz's MsMs_2392; found in higher mz's MsMs_1387; found in higher mz's MsMs_2308; found in higher mz's MsMs_2307	0.854	TRUE	null	115.003	C4H4O4	Dicarboxylic acids and derivatives	VZCYOOQTPOCHFL-UHFFFAOYSA-N	O=C(O)C=CC(=O)O	430	TRUE	TRUE	TRUE		FALSE	FALSE	null	null	85.9	null	75	75	100	315884	1693-QC3	115.00247:21025898 116.00582:728439 117.00918:941722	53.52124:714 59.99647:709 66.04938:740 71.01221:24624 82.53444:918 87.80767:986 91.95679:1048 115.00275:1447	225849664	225468096	227953968	225347552	221603376	213569056	226543040	207615616	209464544	4395369	4463467	36326	149342896	220142832	201374976	208237088	264348112	28506032
43	1.098	115.002	MALEIC ACID	[M-H]-	found in higher mz's MsMs_626; found in higher mz's MsMs_613; found in higher mz's MsMs_2654	0.083	TRUE	null	115.003	C4H4O4	Dicarboxylic acids and derivatives	VZCYOOQTPOCHFL-UHFFFAOYSA-N	O=C(O)C=CC(=O)O	430	TRUE	TRUE	TRUE		FALSE	FALSE	null	null	85.9	null	75	75	100	48.06	325	115.00237:14267057 116.00572:641367 117.00908:8085263	51.4619:705 51.99725:783 59.01247:1463 62.33445:667 71.01218:17215 91.95168:1706 115.00261:1855	225849664	225468112	227953984	225347552	221603376	213569056	132476624	104191376	209464544	7121666	3093460	86007	75353792	220142832	201374976	208237088	244487888	95058208
44	7.366	116.049	w/o MS2:Guanidinoacetic acid	[M-H]-		0.208	FALSE	null	116.047	C3H7N3O2	Alpha amino acids and derivatives	BPMFZUMJYQTVII-UHFFFAOYSA-N	O=C(O)CNC(=N)N	530	TRUE	TRUE	FALSE		FALSE	FALSE	null	null	89.2	null	null	null	null	5054.84	5	116.04894:421889 117.05229:0 118.05565:0		6685660	6894806	5191620	6157586	7179150	7765928	5233174	7402202	5279292	0	0	0	5704330	9989593	5722782	5739310	9091427	3569723
45	1.711	116.07	w/o MS2:L-VALINE	[M-H]-		0.479	FALSE	null	116.071	C5H11NO2	Valine and derivatives	KZSNJWFQEVHDMF-UHFFFAOYSA-N	O=C(O)C(N)C(C)C	530	TRUE	TRUE	FALSE		FALSE	FALSE	null	null	99.3	null	null	null	null	8985.51	4	116.07043:1882987 117.07378:102860 118.07714:0		15208232	19224974	16176811	19147762	32372400	29860462	28402958	14682439	48242232	159978	125743	0	24969464	23989726	30932190	17981010	47029556	11799185
46	1.049	116.07	Valine	[M-H]-		0.854	TRUE	null	116.072	C5H11NO2	Valine and derivatives	KZSNJWFQEVHDMF-UHFFFAOYNA-N	O=C(O)C(N)C(C)C	430	TRUE	TRUE	TRUE		FALSE	FALSE	null	null	87.7	null	88	83.9	66.7	134745	22	116.07046:10747779 117.07381:670131 118.07717:0	52.6126:598 66.20334:682 66.24525:713 75.51514:760 99.92397:1219 115.91934:976 116.06983:3733	46433720	56004824	66190368	68183904	84309984	86636056	89941080	98091920	97742904	221549	220426	93572	70595520	93162680	82351912	51267472	119506832	26746446
47	7.822	117	Unknown	[M-H]-		0.188	FALSE	null	null	null	null	null	null	999	FALSE	FALSE	FALSE		FALSE	FALSE	null	null	null	null	null	null	null	48748.5	1693-QC3	117.00015:3080906 118.0035:0 119.00686:0		47348232	50574884	53878676	47224968	54193000	54131820	44444724	50559976	41103880	0	0	0	53297896	54315800	48445276	49462480	50104428	30614008
48	1.649	117.018	Methylmalonic acid	[M-H]-		0.562	TRUE	null	117.019	C4H6O4	Dicarboxylic acids and derivatives	ZIYVHBGGAOATLY-UHFFFAOYSA-N	O=C(O)C(C(=O)O)C	430	TRUE	TRUE	TRUE		FALSE	FALSE	null	null	82.7	null	67	75	100	53084.5	20	117.01824:2284436 118.02159:253307 119.02495:1428778	65.19267:718 71.0484:1261 73.02818:10768 73.52733:708 99.00751:1024 99.92397:1660 116.92731:10370 117.01857:1234	46309248	51776488	50866044	52350368	62824856	62971352	69428608	62976384	66229344	22875094	15886131	2203842	67258848	65414552	43442420	53535396	90430136	60734352
49	7.82	117.033	Unknown	[M-H]-	found in higher mz's MsMs_2102; found in higher mz's MsMs_9487	0.646	FALSE	null	null	null	null	null	null	999	FALSE	FALSE	FALSE		FALSE	FALSE	null	null	null	null	null	null	null	62799.8	3	117.03299:5742404 118.03634:0 119.0397:0		64196676	56528276	61415024	59196972	56446020	42847336	61241240	59400756	68311400	5169	3166	6742	65454240	65954440	52192632	53222416	67954240	37165364
50	8.635	117.033	Unknown	[M-H]-	found in higher mz's MsMs_4546	0.646	FALSE	null	null	null	null	null	null	999	FALSE	FALSE	FALSE		FALSE	FALSE	null	null	null	null	null	null	null	78797.8	47	117.033:6112510 118.03635:695662 119.03971:551506		59645556	38352892	46433752	68930264	49516512	49733388	77895232	57813440	58979272	0	85417760	0	28282374	37723472	60585528	32169134	63317664	40488336
51	0.549	117.054	3-Hydroxyvaleric acid	[M-H]-		0.104	TRUE	null	117.056	C5H10O3	Hydroxy fatty acids	REKYPYSUBKSCAT-UHFFFAOYNA-N	O=C(O)CC(O)CC	430	TRUE	TRUE	TRUE		FALSE	FALSE	null	null	84.9	null	75	75	100	20619.1	15	117.05434:1096200 118.05769:116289 119.06105:0	56.46192:643 58.27343:712 63.29777:647 73.99542:885 75.21662:674 117.05339:880	689853	2976820	3891182	3153654	16832796	2428202	5994229	23873168	18158374	3835906	741526	1997037	1643037	6370664	7179535	2054527	2335230	1987548
52	4.546	117.054	2-Hydroxy-3-methylbutyric acid	[M-H]-		0.875	TRUE	null	117.056	C5H10O3	Hydroxy fatty acids	NGEWQZIDQIYUNV-UHFFFAOYNA-N	O=C(O)C(O)C(C)C	430	TRUE	TRUE	TRUE		FALSE	FALSE	null	null	86.1	null	75.8	79.4	100	74166.7	20	117.05434:23981618 118.05769:1573180 119.06105:163762	55.48248:2137 55.894:2295 57.86379:2028 63.98253:2263 64.25476:2227 71.04846:56883 80.36887:2343 91.95753:6169 94.4686:3052 108.3342:2692 116.92737:13784 117.0545:38382	90267800	92195072	103942680	109050368	150270752	166694816	174536128	170418736	190542624	4769650	6226678	477310	91720728	39429476	106436768	46948372	73797552	20249412
53	13.324	117.927	Unknown	[M-H]-		0.146	FALSE	null	null	null	null	null	null	999	FALSE	FALSE	FALSE		FALSE	FALSE	null	null	null	null	null	null	null	56781	1693-QC6	117.92716:4818525 118.93051:2687634 119.93387:0		147113632	170350352	96331984	174289648	146683296	164486896	140448576	56379456	110507120	0	389891	23361830	49467964	116949184	174856208	108040128	151596896	102422336
54	0.813	118.05	Threonine; LC-ESI-ITFT; MS2; CE 90.0 eV; [M-H]-	[M-H]-	similar chromatogram in higher mz_2630; similar chromatogram in higher mz_9825	0.938	TRUE	null	118.051	C4H9NO3	L-alpha-amino acids	AYFVYJQAPQTCCC-UHFFFAOYNA-N	CC(O)C(N)C(O)=O	430	TRUE	TRUE	TRUE		FALSE	FALSE	null	null	84.9	null	75	75	100	392679	39	118.04958:23052894 119.05293:1060155 120.05629:0	59.01247:3108 59.77004:1275 66.53979:1176 67.37335:1134 72.00729:22588 74.02327:44190 89.14156:1295 96.85119:1537 118.04957:11132	103518152	102078768	98841936	105472520	105959104	94879192	98711784	102289048	96480824	3576422	686839	53610	98158856	84812616	119127600	81916880	148624176	49355608
55	7.1	118.065	Unknown	[M-H]-	found in higher mz's MsMs_1215; similar chromatogram in higher mz_2935; found in higher mz's MsMs_2935; found in higher mz's MsMs_2159	0.812	FALSE	null	null	null	null	null	null	999	FALSE	FALSE	FALSE		FALSE	FALSE	null	null	null	null	null	null	null	5547.25	4	118.06502:684581 119.06837:244165 120.07173:0		5159324	4988096	4780568	5195605	4587218	5185595	5664994	4997487	5606902	0	0	0	2236918	9576515	6981496	3004274	8252308	2708055
56	13.33	118.926	Unknown	[M-H]-		0.188	FALSE	null	null	null	null	null	null	999	FALSE	FALSE	FALSE		FALSE	FALSE	null	null	null	null	null	null	null	13698.8	42	118.92554:1533132 119.92889:0 120.93225:0		35375720	14676889	28415230	39945052	24890278	38078160	32892532	12628759	27769348	0	0	3146932	9619068	29248562	42167360	35777548	12230855	27672048
57	0.79	118.929	Unknown	[M-H]-		0.479	TRUE	null	null	null	null	null	null	999	FALSE	FALSE	FALSE		FALSE	FALSE	null	null	null	null	null	null	null	16781.3	1693-QC1	118.92928:1216537 119.93263:0 120.93599:238589	59.01211:4457 99.48215:793	6838053	6929183	7810185	6270060	7900814	7640402	7056308	6763476	7197276	2132457	2696826	717231	7864572	6389040	5407806	6482272	11811223	3406731
58	0.742	118.94	Unknown	[M-H]-	ion correlated with 7563; ion correlated with 7636	0.396	FALSE	null	null	null	null	null	null	999	FALSE	FALSE	FALSE		FALSE	FALSE	null	null	null	null	null	null	null	27592.3	37	118.94039:2143505 119.94374:0 120.9471:121651		1856351	3718101	4574072	4507810	3129944	3309647	1527529	2027488	5256246	111816	36305	36033	7128422	2942868	7374572	3628278	8355250	282496
59	0.819	119.033	w/o MS2:PURINE	[M-H]-	ion correlated with 32	0.917	TRUE	null	119.036	C5H4N4	Purines and purine derivatives	KDCGOANMDULRCW-UHFFFAOYSA-N	N=1C=NC=2N=CNC2C1	530	TRUE	TRUE	FALSE		FALSE	FALSE	null	null	88.2	null	null	null	null	117801	4	119.03349:12702147 120.03684:610497 121.0402:0	59.01207:6863 63.95633:851 67.13688:718 67.67123:689 71.01207:859	25239232	27943296	27485142	31037064	35490432	28496896	32429980	36684196	37678044	6235263	5841725	386118	43808608	48609340	25163874	21470746	60112164	20513834
60	0.993	119.034	Purine	[M-H]-		0.646	TRUE	null	119.036	C5H4N4	Purines and purine derivatives	KDCGOANMDULRCW-UHFFFAOYSA-N	N=1C=NC=2NC=NC2C1	430	TRUE	TRUE	TRUE		FALSE	FALSE	null	null	81.4	null	75	75	100	22372.6	20	119.03355:3016433 120.0369:159967 121.04026:845455	50.01339:614 50.46192:637 50.83184:628 58.664:716 59.01247:4291 59.90701:639 60.85537:792 71.01206:748 73.66807:685 73.75211:656 85.71358:798 86.65002:714 93.261:847 94.33114:747 119.03378:1033	31053266	35791468	38881604	35793676	40801344	59117548	41955320	58028032	63338236	7827641	8799432	294959	38359388	37382460	32911154	21495644	45348552	15814920
61	0.818	119.946	Unknown	[M-H]-		0.458	FALSE	null	null	null	null	null	null	999	FALSE	FALSE	FALSE		FALSE	FALSE	null	null	null	null	null	null	null	6014.97	347	119.94566:1727656 120.94901:0 121.95237:745384		2979087	1253492	2163909	2671369	2157524	1824172	2804825	1987927	1265980	495909	1037500	28689	1287968	1210482	2534925	2836759	1102542	4059729
62	1.105	120.011	Unknown	[M-H]-		0.833	FALSE	null	null	null	null	null	null	999	FALSE	FALSE	FALSE		FALSE	FALSE	null	null	null	null	null	null	null	17215.5	5	120.01093:1825263 121.01428:0 122.01764:2323576		13295922	8521394	9849629	10067943	10919944	8968592	8177446	5615955	7775340	0	0	0	10352975	18439256	8092771	6650650	12543094	2959865
63	9.064	120.011	Unknown	[M-H]-	found in higher mz's MsMs_2951	0.562	FALSE	null	null	null	null	null	null	999	FALSE	FALSE	FALSE		FALSE	FALSE	null	null	null	null	null	null	null	3789.32	26	120.01093:406813 121.01428:0 122.01764:1279180		7303630	6327240	6861412	5408808	6734014	4793664	6491732	4475827	6153762	0	0	0	7908077	6732904	3902955	8686007	10209663	2022140
64	7.081	120.011	Unknown	[M-H]-		0.583	FALSE	null	null	null	null	null	null	999	FALSE	FALSE	FALSE		FALSE	FALSE	null	null	null	null	null	null	null	17641.3	26	120.01106:1597620 121.01441:115217 122.01777:1944682		22416914	21828958	19765104	20316946	19781276	21987308	19424554	21008092	19269636	0	0	0	21175392	32342544	19818032	20392222	25829934	13936220
65	6.126	120.011	Unknown	[M-H]-	found in higher mz's MsMs_2124; found in higher mz's MsMs_2123	0.792	FALSE	null	null	null	null	null	null	999	FALSE	FALSE	FALSE		FALSE	FALSE	null	null	null	null	null	null	null	5839.01	27	120.01107:535198 121.01442:0 122.01778:1787500		4195204	4580573	5693230	3918778	5114176	4940632	4301706	5421756	4996562	1134	0	0	7940426	10529033	5913921	7338759	5906738	5905562
66	7.115	120.011	Unknown	[M-H]-		0.333	FALSE	null	null	null	null	null	null	999	FALSE	FALSE	FALSE		FALSE	FALSE	null	null	null	null	null	null	null	16086.8	27	120.01108:1397427 121.01443:70126 122.01779:1568399		22416916	21828958	21997904	20316946	19781276	21987310	19424554	21008090	19269636	0	0	0	21175390	32342546	19818032	20392222	25829934	13936220
67	7.624	120.011	Unknown	[M-H]-	similar chromatogram in higher mz_10034	0.521	TRUE	null	null	null	null	null	null	999	FALSE	FALSE	FALSE		FALSE	FALSE	null	null	null	null	null	null	null	60699.6	1693-QC2	120.01125:4463360 121.0146:490191 122.01796:2370079	62.60475:905 63.11672:1030 84.07922:964 91.95764:1937 108.34502:938	52498812	66151028	61995140	42303788	68986256	47285144	51225944	55545848	48250912	0	0	0	26620826	61492920	74074296	89241960	135744032	37899432
68	1.722	120.011	Unknown	[M-H]-	similar chromatogram in higher mz_4575; similar chromatogram in higher mz_4618; similar chromatogram in higher mz_6825	0.771	FALSE	null	null	null	null	null	null	999	FALSE	FALSE	FALSE		FALSE	FALSE	null	null	null	null	null	null	null	4607.74	5	120.01122:421925 121.01457:0 122.01793:2006672		3642079	3873752	3916438	3405418	4632371	4079100	4213087	3512543	4284078	0	0	0	4588678	9587925	5883979	4466698	7934518	3275708
69	0.786	120.926	Unknown	[M-H]-		0.75	FALSE	null	null	null	null	null	null	999	FALSE	FALSE	FALSE		FALSE	FALSE	null	null	null	null	null	null	null	4777.97	23	120.92643:572183 121.92978:0 122.93314:0		950706	1150391	1330827	1039914	1617012	918437	1813880	1560118	1458337	571192	705402	0	1575776	2217848	1205913	1090512	2978801	616042
70	5.876	121.028	2-Hydroxybenzaldehyde	[M-H]-	similar chromatogram in higher mz_1312; similar chromatogram in higher mz_5678	0.938	TRUE	null	121.029	C7H6O2	Hydroxybenzaldehydes	SMQUZDBALVYZAC-UHFFFAOYSA-N	O=CC=1C=CC=CC1O	430	TRUE	TRUE	TRUE		FALSE	FALSE	null	null	85.1	null	74.9	74.9	100	59996.2	11	121.02827:5022746 122.03162:3109911 123.03498:209199	54.07888:671 58.71091:767 64.80891:741 89.29182:897 91.95167:1221 108.02042:928 120.4506:831 121.02822:88670	61797376	63871116	64459760	83762144	105857656	89120728	87732920	122231400	90682920	18683874	28325320	3236516	49121996	73751496	108878936	57172540	98469384	48396852
71	1.305	122.893	Unknown	[M-H]-		0.896	FALSE	null	null	null	null	null	null	999	FALSE	FALSE	FALSE		FALSE	FALSE	null	null	null	null	null	null	null	32985.6	28	122.8928:3781584 123.89615:332013 124.89951:1809705		65573140	67509984	68994320	58948552	64386420	59663972	59240444	67518496	64596680	131934	134780	4587349	46826412	62559300	66115548	46180168	67192944	42148364
72	0.863	122.974	Unknown	[M-H2O-H]-	adduct linked to 267_[M-H]-	0.917	FALSE	null	null	null	null	null	null	999	FALSE	FALSE	FALSE		FALSE	FALSE	null	null	null	null	null	null	null	36460.6	24	122.97422:6572174 123.97757:216407 124.98093:1997664		14991438	15669316	20480766	17340944	18145036	17730480	18577128	18954244	19884754	0	0	0	11259347	15725265	17748476	17212938	16360714	19051068
73	0.781	122.975	Unknown	[M-H]-		0.146	FALSE	null	null	null	null	null	null	999	FALSE	FALSE	FALSE		FALSE	FALSE	null	null	null	null	null	null	null	19117.7	22	122.97456:1873984 123.97791:171796 124.98127:259432		4180507	3840907	2884046	3432900	3486432	3250788	3352338	3396442	3013610	0	0	0	1921761	2984354	3733289	4682636	3257149	2426800
74	5.291	123.031	Unknown	[M-H]-	similar chromatogram in higher mz_252; found in higher mz's MsMs_252; found in higher mz's MsMs_726; similar chromatogram in higher mz_3481; similar chromatogram in higher mz_3522; similar chromatogram in higher mz_3563	0.167	FALSE	null	null	null	null	null	null	999	FALSE	FALSE	FALSE		FALSE	FALSE	null	null	null	null	null	null	null	3658.08	325	123.0315:1583736 124.03485:820389 125.03821:569987		5687263	6406636	7451520	8047427	11622907	9458730	10262156	9920917	9263512	1681061	1269719	78714	5604809	5507372	6095176	9916989	10201382	4033783
75	7.632	124.006	Taurine	[M-H]-	found in higher mz's MsMs_6416	0.417	TRUE	null	124.007	C2H7NO3S	Organosulfonic acids	XOAAWQZATWQOTB-UHFFFAOYSA-N	O=S(=O)(O)CCN	430	TRUE	TRUE	TRUE		FALSE	FALSE	null	null	79	null	75	73.1	50	22618.8	37	124.00605:821021 125.0094:201709 126.01276:103465	57.68805:700 62.71717:730 79.9557:804 94.37816:766 97.55574:793 124.00584:3110	17765588	21664050	20507948	17218372	18727006	21121806	20721628	18032284	18261180	849773	755826	1228616	15444846	17406316	16660531	13433782	28293090	8073454
76	8.541	124.006	w/o MS2:TAURINE	[M-H]-		0.062	FALSE	null	124.007	C2H7NO3S	Organosulfonic acids	XOAAWQZATWQOTB-UHFFFAOYSA-N	O=S(=O)(O)CCN	530	TRUE	TRUE	FALSE		FALSE	FALSE	null	null	98.1	null	null	null	null	9284.42	42	124.00603:887335 125.00938:95204 126.01274:0		7715352	17052964	40743940	7451187	21287144	19911988	16306260	9070790	32916312	829218	349507	158317	4775142	14103942	31113830	14417882	26346084	6592889
77	0.817	124.006	Taurine	[M-H]-	similar chromatogram in higher mz_95; found in higher mz's MsMs_3950; found in higher mz's MsMs_2067; found in higher mz's MsMs_1571; found in higher mz's MsMs_4397; found in higher mz's MsMs_3917; found in higher mz's MsMs_3527	0.958	TRUE	null	124.007	C2H7NO3S	Organosulfonic acids	XOAAWQZATWQOTB-UHFFFAOYSA-N	O=S(=O)(O)CCN	430	TRUE	TRUE	TRUE		FALSE	FALSE	null	null	85	null	74.9	74.9	100	1.78878e+06	22	124.00609:85679328 125.00944:2652747 126.0128:4379463	64.96856:4926 70.63385:898 79.95563:227137 80.96329:3644 81.36765:915 94.97928:1531 106.97925:6073 124.00571:337455	817476032	401318592	405649888	1105284224	424688992	1119042176	763895488	1146713088	970023104	1327937	2304196	3355670	755591936	930307968	667283776	514635840	605203776	532359456
78	8.459	124.006	w/o MS2:TAURINE	[M-H]-		0.292	FALSE	null	124.007	C2H7NO3S	Organosulfonic acids	XOAAWQZATWQOTB-UHFFFAOYSA-N	O=S(=O)(O)CCN	530	TRUE	TRUE	FALSE		FALSE	FALSE	null	null	98.2	null	null	null	null	9739.49	36	124.00604:1026073 125.00939:306052 126.01275:83965		35135272	18798500	23378806	28453666	33841376	31318306	16306260	19568718	32916312	502440	530573	1410712	10309118	14136700	31113832	16098038	44115024	6592889
79	5.938	124.006	Taurine	[M-H]-	found in higher mz's MsMs_7747	0.396	TRUE	null	124.007	C2H7NO3S	Organosulfonic acids	XOAAWQZATWQOTB-UHFFFAOYSA-N	O=S(=O)(O)CCN	430	TRUE	TRUE	TRUE		FALSE	FALSE	null	null	75.3	null	64.1	73.1	50	13323.1	42	124.00607:927387 125.00942:0 126.01278:195498	58.45277:778 60.01801:699 67.50995:697 79.95633:1328 84.85524:786 88.44082:743 93.26615:1004 110.22826:864 124.00577:4495	30690424	31729642	11363697	11458328	34831780	23611504	18240740	41154516	46229524	1677965	354206	205987	8103610	10029588	37715360	15976189	46789452	3822674
80	6.935	124.006	w/o MS2:TAURINE	[M-H]-		0.042	FALSE	null	124.007	C2H7NO3S	Organosulfonic acids	XOAAWQZATWQOTB-UHFFFAOYSA-N	O=S(=O)(O)CCN	530	TRUE	TRUE	FALSE		FALSE	FALSE	null	null	98.3	null	null	null	null	16588.1	1693-QC5	124.00607:977745 125.00942:0 126.01278:126759		19278492	30567196	29783110	41364472	39898252	27048826	29820540	28404828	29832136	499408	1815129	483530	11775564	35824164	18424076	25111698	46779120	9677961
81	6.986	124.006	w/o MS2:TAURINE	[M-H]-		0.042	FALSE	null	124.007	C2H7NO3S	Organosulfonic acids	XOAAWQZATWQOTB-UHFFFAOYSA-N	O=S(=O)(O)CCN	530	TRUE	TRUE	FALSE		FALSE	FALSE	null	null	98.3	null	null	null	null	15548.9	1693-QC5	124.00607:977745 125.00942:0 126.01278:126759		18438696	18579680	18791162	30661724	39898252	17214206	17698638	16638167	17666862	499457	772728	1075284	12507569	28880260	18424076	14678067	28816488	4560959
82	6.879	124.006	Taurine	[M-H]-		0.271	TRUE	null	124.007	C2H7NO3S	Organosulfonic acids	XOAAWQZATWQOTB-UHFFFAOYSA-N	O=S(=O)(O)CCN	430	TRUE	TRUE	TRUE		FALSE	FALSE	null	null	79.2	null	75	73.1	50	14302.3	1693-QC2	124.00616:1081865 125.00951:73860 126.01287:132680	52.33827:744 79.79796:771 79.95573:3115 84.26087:760 92.97729:789 124.00589:4534	30024842	41639216	42319216	41364472	26032912	37165036	37753224	36470584	38953576	747320	1816816	685969	10138380	35877632	39284264	32332908	62264432	10172187
83	6.831	124.006	Taurine	[M-H]-	found in higher mz's MsMs_7709	0.167	TRUE	null	124.007	C2H7NO3S	Organosulfonic acids	XOAAWQZATWQOTB-UHFFFAOYSA-N	O=S(=O)(O)CCN	430	TRUE	TRUE	TRUE		FALSE	FALSE	null	null	79.2	null	75	73.1	50	13480.7	1693-QC1	124.0062:1102650 125.00955:0 126.01291:122285	51.48403:687 55.5202:705 55.52687:760 62.05399:705 70.71622:715 71.2597:707 71.36253:806 75.79674:819 79.95573:3605 89.30954:796 90.56347:814 124.00607:6541	45655900	41609412	42278016	25938064	11758449	37165036	24558986	36470584	25298824	1016419	226022	685969	7566910	23688282	39314732	32299526	62264432	10244159
84	7.57	124.006	Taurine	[M-H]-		0.042	TRUE	null	124.007	C2H7NO3S	Organosulfonic acids	XOAAWQZATWQOTB-UHFFFAOYSA-N	O=S(=O)(O)CCN	430	TRUE	TRUE	TRUE		FALSE	FALSE	null	null	78.9	null	75	73.1	50	13894.4	26	124.00603:742434 125.00938:219641 126.01274:108565	59.57853:693 61.67133:777 63.53298:762 78.56224:762 80.31083:758 124.00578:1112	17787076	20468216	23386488	17221442	18250912	21159584	20761576	18065592	18288478	472520	796697	346157	15444847	17406316	16660532	13482530	28294090	7576056
85	5.853	124.006	w/o MS2:TAURINE	[M-H]-		0.125	FALSE	null	124.007	C2H7NO3S	Organosulfonic acids	XOAAWQZATWQOTB-UHFFFAOYSA-N	O=S(=O)(O)CCN	530	TRUE	TRUE	FALSE		FALSE	FALSE	null	null	98.6	null	null	null	null	13881.5	41	124.00616:915193 125.00951:36009 126.01287:200767		5756136	6902176	41762956	42289968	7346788	7232312	39561176	8617271	8505300	1235162	1806466	937166	31651654	46214212	11004434	28681786	15700861	10337987
86	1.105	124.014	w/o MS2:(2-AMINOETHYL)PHOSPHONATE	[M-H]-	ion correlated with 556; found in higher mz's MsMs_538; found in higher mz's MsMs_3344; found in higher mz's MsMs_5930; found in higher mz's MsMs_2350; found in higher mz's MsMs_3795; found in higher mz's MsMs_3000; found in higher mz's MsMs_4415; found in higher mz's MsMs_2986	0.25	TRUE	null	124.016	C2H8NO3P	Organic phosphonic acids	QQVDJLLNRSOCEL-UHFFFAOYSA-N	O=P(O)(O)CCN	530	TRUE	TRUE	FALSE		FALSE	FALSE	null	null	89.3	null	null	null	null	81895.6	26	124.01362:7554502 125.01697:1144516 126.02033:0	57.43781:612 79.95565:7045 99.90884:704 124.00598:11858	55226924	39639168	41920960	50404472	39767948	44590016	35130928	43575928	43863808	994903	628146	150198	52732588	52225784	28555158	69525696	41285196	22097482
87	10.075	124.605	Unknown	[M-H]-	similar chromatogram in higher mz_1644	0.042	FALSE	null	null	null	null	null	null	999	FALSE	FALSE	FALSE		FALSE	FALSE	null	null	null	null	null	null	null	1494.41	1693-QC7	124.60524:97294 125.60859:0 126.61195:0		0	0	263847	0	970395	78599	2500048	1140563	0	0	0	0	0	0	17187	0	0	0
88	1.306	124.89	Unknown	[M-H]-		0.854	FALSE	null	null	null	null	null	null	999	FALSE	FALSE	FALSE		FALSE	FALSE	null	null	null	null	null	null	null	13193	28	124.89004:1528226 125.89339:0 126.89675:236728		21831192	24503728	24754448	22866374	25513584	23077514	22362324	25301738	25050778	31519	8087	3623477	13156758	23717206	24329774	10873387	26433866	16413724
89	0.853	124.987	Unknown	[M-H2O-H]-	adduct linked to 270_[M-H]-; found in higher mz's MsMs_270	0.479	FALSE	null	null	null	null	null	null	999	FALSE	FALSE	FALSE		FALSE	FALSE	null	null	null	null	null	null	null	21359.2	323	124.98676:3342235 125.99011:359036 126.99347:198175		9297649	8817438	8912176	8712433	8826523	8915687	9807233	8801786	10138391	1278	52817	1323510	8095368	11912515	8915139	7648681	11797004	5278148
90	1.108	124.99	Unknown	[M-H]-		0.521	FALSE	null	null	null	null	null	null	999	FALSE	FALSE	FALSE		FALSE	FALSE	null	null	null	null	null	null	null	16649.9	325	124.99007:8311525 125.99342:829633 126.99678:3246000		20390100	9602328	12841886	18996926	12246548	13011388	11579188	12303296	13268004	6708	0	47465	9825169	8008434	8467238	13644050	3253237	7547530
91	0.942	125	Unknown	[M-H]-	found in higher mz's MsMs_6568	0.146	FALSE	null	null	null	null	null	null	999	FALSE	FALSE	FALSE		FALSE	FALSE	null	null	null	null	null	null	null	6888.33	325	124.99965:17695998 126.003:687271 127.00636:518068		6122666	6778571	7172728	6926236	7400022	7839131	8888325	7207470	7091365	722993	973249	0	1789887	6913940	875671	362119	377379	303166
92	0.285	125.023	4-Hydroxy-6-methyl-2-pyrone	[M-H]-		0.021	TRUE	null	125.024	C6H6O3	Pyranones and derivatives	NSYSSMYQPLSPOD-UHFFFAOYSA-N	O=C1OC(=CC(O)=C1)C	430	TRUE	TRUE	TRUE		FALSE	FALSE	null	null	83.2	null	68.7	75	100	2.29	MeOH1-1	125.0233:3477947 126.02665:410978 127.03001:806604	55.01725:5798 65.00182:18634 67.0174:1263 69.03312:34202 73.61696:982 78.95718:1683 81.03315:11465 83.01217:7376 95.01245:2015 95.03178:1313 97.02848:45629 107.01246:1322 112.9549:3749 113.95442:1131 124.01464:1587 124.99901:6851 125.02288:214902 125.04192:9333	1849812	1013367	6238943	7548954	1492171	6772999	1614114	4689412	5758998	85298736	51445492	899216	1688394	4205673	7708448	4711742	5476796	14876766
93	9.23	125.096	Unknown	[M-H]-	similar chromatogram in higher mz_557; found in higher mz's MsMs_557; found in higher mz's MsMs_1477	0.646	TRUE	null	null	null	null	null	null	999	FALSE	FALSE	FALSE		FALSE	FALSE	null	null	null	null	null	null	null	34259.1	1693-QC1	125.09598:2732671 126.09933:807140 127.10269:715008	53.22058:622 71.04849:1010 73.72097:731 82.06351:746 91.27145:806 91.95681:756 94.87675:709 101.72356:711 105.74216:798 108.92606:751 125.09626:1587	48856336	59508152	61973332	63697236	68816240	58480904	53448972	64468416	63575360	1135746	2335120	153917	9595884	13311614	11910749	34597256	13923638	10580281
94	5.538	126.001	Unknown	[M-H]-	similar chromatogram in higher mz_562; found in higher mz's MsMs_562; similar chromatogram in higher mz_591; similar chromatogram in higher mz_1352; similar chromatogram in higher mz_1376; similar chromatogram in higher mz_1448; similar chromatogram in higher mz_1494; similar chromatogram in higher mz_3029; similar chromatogram in higher mz_3226; similar chromatogram in higher mz_3240; similar ch…	0.896	TRUE	null	null	null	null	null	null	999	FALSE	FALSE	FALSE		FALSE	FALSE	null	null	null	null	null	null	null	103753	1693-QC1	126.00065:3870889 127.004:297822 128.00736:371291	54.58111:633 56.64271:929 56.97872:28784 57.97433:15433 61.58191:718 73.64478:788 83.99008:1473 91.95764:1625 96.87209:771 101.33734:813 102.83022:763 125.87225:1376 126.00094:5161 126.07341:807	56091416	59662092	62047300	74570232	77173208	86738712	92741984	96905512	94558616	41919	0	0	78498064	61784504	65895252	44571980	126310520	13129140
95	0.819	126.002	Unknown	[M-H]-		0.938	FALSE	null	null	null	null	null	null	999	FALSE	FALSE	FALSE		FALSE	FALSE	null	null	null	null	null	null	null	79651.6	323	126.00178:9527527 127.00513:507127 128.00849:230342		19029736	18455244	40163280	38377824	17662764	41221884	39936112	40439188	26002350	0	0	41304	25000932	41978336	18040920	22661264	45303924	21356492
96	0.882	126.904	Unknown	[M-H]-	adduct linked to 15_[M-H2O-H]-	0.458	FALSE	null	null	null	null	null	null	999	FALSE	FALSE	FALSE		FALSE	FALSE	null	null	null	null	null	null	null	10110.3	41	126.9037:1825346 127.90705:0 128.91041:0		2110844	2945308	3314592	1753549	2058948	2401648	1338044	1306823	1417278	24882	92863	636464	8325505	1572328	1584895	787577	3238777	513349
97	0.823	127.05	Unknown	[M-H]-	adduct linked to 490_[M-H2O-H]-	0.146	FALSE	null	null	null	null	null	null	999	FALSE	FALSE	FALSE		FALSE	FALSE	null	null	null	null	null	null	null	10106.7	347	127.05007:3204140 128.05342:119659 129.05678:181684		3419511	3354469	2663400	2473847	3490814	2335050	1796054	1618698	2649353	40459	59926	40237	3031871	0	799479	0	718680	0
98	8.276	127.086	Unknown	[M-H]-	found in higher mz's MsMs_3078; found in higher mz's MsMs_1602	0.396	FALSE	null	null	null	null	null	null	999	FALSE	FALSE	FALSE		FALSE	FALSE	null	null	null	null	null	null	null	11703.7	41	127.0861:1504086 128.08945:182196 129.09281:0		12201517	10881942	14291374	11959229	14331797	12594334	11611787	8591468	14685355	0	0	0	24183038	10980347	5977000	7624144	10804099	9671701
99	9.299	127.086	Unknown	[M-H]-	found in higher mz's MsMs_8318; found in higher mz's MsMs_7501; found in higher mz's MsMs_2408; found in higher mz's MsMs_10370; similar chromatogram in higher mz_3272; found in higher mz's MsMs_8550; found in higher mz's MsMs_10390; found in higher mz's MsMs_10061; found in higher mz's MsMs_9550; found in higher mz's MsMs_7288	0.708	FALSE	null	null	null	null	null	null	999	FALSE	FALSE	FALSE		FALSE	FALSE	null	null	null	null	null	null	null	13198.1	43	127.08645:1120782 128.0898:162647 129.09316:0		12657921	14700122	13685090	13652357	17825800	13977846	15218023	13278527	15358836	0	0	0	20012048	22248782	11421955	11740252	22518806	8624291
100	9.17	127.112	w/o MS2:Unknown (carbon number 8); PlaSMA ID-37	[M-H]-	similar chromatogram in higher mz_2249	0.854	FALSE	5.75	127.112	C8H16O	Unknown			530	TRUE	TRUE	FALSE		FALSE	FALSE	null	null	99.4	98.5	null	null	null	9233.11	325	127.11156:1601332 128.11491:314704 129.11827:0		16715840	17722188	19931080	22253490	21645408	20180030	19018652	22284622	18872968	16564	15645	0	8119802	19696192	12678134	22771436	23846924	9193980
101	6.287	127.112	w/o MS2:Unknown (carbon number 8); PlaSMA ID-37	[M-H]-	similar chromatogram in higher mz_7196; similar chromatogram in higher mz_6417	0.5	FALSE	5.75	127.112	C8H16O	Unknown			530	TRUE	TRUE	FALSE		FALSE	FALSE	null	null	99.5	100	null	null	null	4126.58	325	127.1116:2733143 128.11495:457795 129.11831:19533		1967886	71158	147124	2640592	4096326	1874566	3786309	5145452	2869857	0	18156	0	3466781	3237547	1664467	2613287	115248	2668187
102	4.902	128.016	Unknown	[M-H]-		0.021	TRUE	null	null	null	null	null	null	999	FALSE	FALSE	FALSE		FALSE	FALSE	null	null	null	null	null	null	null	57518.6	1693-QC1	128.01639:2878417 129.01974:662784 130.0231:181304	53.34379:760 57.97428:9411 58.99448:1388 63.33465:864 72.04498:805 72.49194:733 77.65415:778 84.04414:785 86.00573:1890 100.25843:756 101.00533:11417 106.75289:891 120.10043:844 128.01607:6076 128.03362:14924	85843000	87646200	91402536	77606336	78057768	75504008	81050768	75019496	73200776	73197	19259	25850	79741360	51703836	52732384	53446144	67174960	29199700
103	1.451	128.034	Pyroglutamic acid	[M-H]-	similar chromatogram in higher mz_1636; found in higher mz's MsMs_1636; adduct linked to 495_[M+Cl]-; found in higher mz's MsMs_6059; found in higher mz's MsMs_5308; found in higher mz's MsMs_5075; found in higher mz's MsMs_4714; found in higher mz's MsMs_4533; found in higher mz's MsMs_4473; found in higher mz's MsMs_3571; found in higher mz's MsMs_2791; found in higher mz's MsMs_2206; found in …	0.312	TRUE	null	128.035	C5H7NO3	Alpha amino acids and derivatives	ODHCTXKNWHHXJC-UHFFFAOYNA-N	O=C(O)C1N=C(O)CC1	430	TRUE	TRUE	TRUE		FALSE	FALSE	null	null	85.1	null	75	75	100	13299511	324	128.0341:34942592 129.03745:4236130 130.04081:1142383	51.79548:2349 67.96523:2139 72.60027:2076 89.18627:2597 128.03343:72115	6491221504	6678951936	7464169984	6918310400	7486262272	7031946752	8922022912	6790028800	9010345984	32539118	52233476	7989074	4695271936	9746103296	8203262976	5914972160	10967241728	6663233536
104	12.854	128.034	Pyroglutamic acid	[M-H]-		0.25	TRUE	null	128.035	C5H7NO3	Alpha amino acids and derivatives	ODHCTXKNWHHXJC-UHFFFAOYNA-N	O=C(O)C1N=C(O)CC1	430	TRUE	TRUE	TRUE		FALSE	FALSE	null	null	79	null	58.4	75	100	36449	3	128.03375:4835454 129.0371:196992 130.04046:0	52.14409:691 55.37796:646 57.63443:600 58.89011:757 63.01167:785 113.92468:1155 117.16881:862 128.03387:6377	132465048	93795224	138151408	145548048	171142576	191267808	93838312	179005808	196843904	1246784	0	9542184	117850728	147734512	127712008	132419936	178335376	40950524
105	1.112	128.034	Pyroglutamic acid	[M-H]-	adduct linked to 496_[M+Cl]-; similar chromatogram in higher mz_4002; similar chromatogram in higher mz_4409; found in higher mz's MsMs_6278; found in higher mz's MsMs_2789; found in higher mz's MsMs_2205; found in higher mz's MsMs_1635; found in higher mz's MsMs_1598; found in higher mz's MsMs_1575; found in higher mz's MsMs_1517; found in higher mz's MsMs_8118; found in higher mz's MsMs_1792; f…	0.938	TRUE	null	128.035	C5H7NO3	Alpha amino acids and derivatives	ODHCTXKNWHHXJC-UHFFFAOYNA-N	O=C(O)C1N=C(O)CC1	430	TRUE	TRUE	TRUE		FALSE	FALSE	null	null	84.8	null	75	75	100	45531544	1693-QC2	128.03392:2269170944 129.03727:247925264 130.04063:39062300	54.60138:139587 65.2767:152232 70.78452:169914 80.91505:176428 91.29874:180946 128.03363:3647287	29859756032	21455955968	21834491904	28411576320	22779478016	23534520320	20408713216	20376940544	23680595968	18949222	15907916	4315248	37245501440	31826757632	17894629376	22253856768	26242320384	9980388352
106	6.029	128.034	Pyroglutamic acid	[M-H]-	found in higher mz's MsMs_5313; found in higher mz's MsMs_3270	0.021	TRUE	null	128.035	C5H7NO3	Alpha amino acids and derivatives	ODHCTXKNWHHXJC-UHFFFAOYNA-N	O=C(O)C1N=C(O)CC1	430	TRUE	TRUE	TRUE		FALSE	FALSE	null	null	82.7	null	69.3	75	100	74500.2	3	128.03381:9135677 129.03716:621125 130.04052:367753	54.17635:766 75.94521:789 121.53244:812 123.05637:812 128.03336:18721	101725336	113694256	54054700	190853648	365737248	319066720	151143712	375144896	170233760	97232200	13723871	6269588	56085732	202533536	86731832	43576824	251009328	68861512
107	12.812	128.034	Pyroglutamic acid	[M-H]-		0.458	TRUE	null	128.035	C5H7NO3	Alpha amino acids and derivatives	ODHCTXKNWHHXJC-UHFFFAOYNA-N	O=C(O)C1N=C(O)CC1	430	TRUE	TRUE	TRUE		FALSE	FALSE	null	null	81.6	null	65.9	75	100	47828	20	128.0338:5150403 129.03715:0 130.04051:0	50.08897:672 74.96542:806 85.93832:836 113.92583:988 128.03363:6397	132465048	160160912	138151408	145548048	171142576	191267808	160239776	179005808	196843904	1233437	359648	7479620	117850728	147734512	127712008	120507232	178335376	52478596
108	5.929	128.034	Pyroglutamic acid	[M-H]-		0.021	TRUE	null	128.035	C5H7NO3	Alpha amino acids and derivatives	ODHCTXKNWHHXJC-UHFFFAOYNA-N	O=C(O)C1N=C(O)CC1	430	TRUE	TRUE	TRUE		FALSE	FALSE	null	null	81.2	null	64.6	75	100	63154.9	30	128.03384:9492448 129.03719:605649 130.04055:617048	61.56946:833 69.7111:670 83.99071:813 90.96114:772 103.19902:1068 107.38538:890 125.90961:1009 128.03354:16167	19847744	44570044	106556992	41481264	365737248	71796336	160068128	207382208	416084128	202596768	28994116	5383946	37040948	39846548	209299904	11935238	251009328	82979240
109	13.344	128.034	Pyroglutamic acid	[M-H]-		0.208	TRUE	null	128.035	C5H7NO3	Alpha amino acids and derivatives	ODHCTXKNWHHXJC-UHFFFAOYNA-N	O=C(O)C1N=C(O)CC1	430	TRUE	TRUE	TRUE		FALSE	FALSE	null	null	78.2	null	55.3	75	100	39936	1693-QC1	128.03392:3757294 129.03727:0 130.04063:0	50.13748:722 52.00763:672 65.68835:804 67.96903:747 70.2459:680 113.92482:2033 128.03352:5062	140545456	60183652	53876592	108987016	134245120	156234368	73940680	73747800	139631088	1017570	540687	12173253	53013088	67086084	54214792	158131056	72618784	113877136
110	1.413	128.034	Pyroglutamic acid	[M-H]-	found in higher mz's MsMs_9314; found in higher mz's MsMs_9134; found in higher mz's MsMs_8398; found in higher mz's MsMs_8119; found in higher mz's MsMs_2732; found in higher mz's MsMs_1638; found in higher mz's MsMs_1324; found in higher mz's MsMs_4715; found in higher mz's MsMs_4473; found in higher mz's MsMs_2791; found in higher mz's MsMs_4039; found in higher mz's MsMs_4510	0.417	TRUE	null	128.035	C5H7NO3	Alpha amino acids and derivatives	ODHCTXKNWHHXJC-UHFFFAOYNA-N	O=C(O)C1N=C(O)CC1	430	TRUE	TRUE	TRUE		FALSE	FALSE	null	null	85.1	null	75	75	100	11035095	325	128.0341:47498980 129.03745:4355452 130.04081:1202722	52.98267:1836 90.50779:1805 128.03345:60763	6406241280	6685681152	7485568000	6918310400	7486262272	7031946752	8922022912	6790028800	9010345984	44409768	23525804	10631422	11756182528	9746103296	8203263488	5914972160	10953869312	6663233536
111	13.243	128.034	Pyroglutamic acid	[M-H]-		0.375	TRUE	null	128.035	C5H7NO3	Alpha amino acids and derivatives	ODHCTXKNWHHXJC-UHFFFAOYNA-N	O=C(O)C1N=C(O)CC1	430	TRUE	TRUE	TRUE		FALSE	FALSE	null	null	85.2	null	75	75	100	47137	1693-QC4	128.03412:4094967 129.03747:51552 130.04083:39465	50.97792:686 56.20087:804 67.97429:656 128.0334:1335	50345128	140619360	120882736	149457680	181877920	48311312	189790624	167552288	173624320	1020123	0	4301918	102634176	150891664	133410848	65430968	175103616	34683660
112	0.844	128.034	Pyroglutamic acid	[M-H]-	found in higher mz's MsMs_5213; found in higher mz's MsMs_307; found in higher mz's MsMs_1969; found in higher mz's MsMs_4861	0.938	TRUE	null	128.035	C5H7NO3	Alpha amino acids and derivatives	ODHCTXKNWHHXJC-UHFFFAOYNA-N	O=C(O)C1N=C(O)CC1	430	TRUE	TRUE	TRUE		FALSE	FALSE	null	null	85.1	null	75	75	100	325179	324	128.03409:28064508 129.03744:1906560 130.0408:325889	67.366:837 128.03331:12919	99958904	103649240	112275128	120122152	163183472	157777104	155193808	168000512	180525744	143805344	71579024	24251000	74945696	132461152	162500528	142622256	150627856	127952664
113	7.034	128.034	Pyroglutamic acid	[M-H]-		0.021	TRUE	null	128.035	C5H7NO3	Alpha amino acids and derivatives	ODHCTXKNWHHXJC-UHFFFAOYNA-N	O=C(O)C1N=C(O)CC1	430	TRUE	TRUE	TRUE		FALSE	FALSE	null	null	81.5	null	64.1	75	100	47781.3	44	128.03409:7742882 129.03744:481678 130.0408:326245	52.79698:843 52.93626:728 55.18966:706 61.9146:815 61.96685:675 71.29845:743 76.51847:700 84.73674:839 100.72655:858 110.95746:726 120.82517:768 128.03333:11993	104709128	123477624	143528512	85995080	280830464	340773632	145700080	250123584	279020000	75357392	12752009	2954874	173891600	138891712	76563224	162487136	230655392	83828480
114	4.788	128.034	Pyroglutamic acid	[M-H]-	found in higher mz's MsMs_7912	0.042	TRUE	null	128.035	C5H7NO3	Alpha amino acids and derivatives	ODHCTXKNWHHXJC-UHFFFAOYNA-N	O=C(O)C1N=C(O)CC1	430	TRUE	TRUE	TRUE		FALSE	FALSE	null	null	82	null	65.7	75	100	4312.32	22	128.0341:10921850 129.03745:791607 130.04081:645757	57.01935:745 57.97417:729 70.24023:678 76.69271:731 76.80814:721 101.00518:3412 128.03349:19077	47697100	51860384	29372710	88210400	61230032	60214760	134756912	76705168	114596920	152508208	27359858	6072308	29304726	42277668	75458160	44562616	52330740	20536402
115	6.084	128.034	Pyroglutamic acid	[M-H]-		0.021	TRUE	null	128.035	C5H7NO3	Alpha amino acids and derivatives	ODHCTXKNWHHXJC-UHFFFAOYNA-N	O=C(O)C1N=C(O)CC1	430	TRUE	TRUE	TRUE		FALSE	FALSE	null	null	85.2	null	75	75	100	66050.6	10	128.03412:8737954 129.03747:485143 130.04083:415500	51.55236:664 54.23426:639 54.85169:745 60.7699:692 67.17289:765 70.64061:739 73.99663:780 79.92445:704 86.74267:889 92.69888:824 128.03345:20365	101725336	113694256	49185240	190853648	365737248	205904272	135208016	242465600	168726496	80038760	19604576	6269588	60821328	122718784	84204616	56351980	127303064	30324284
116	0.591	128.034	Pyroglutamic acid	[M-H]-		0.083	TRUE	null	128.035	C5H7NO3	Alpha amino acids and derivatives	ODHCTXKNWHHXJC-UHFFFAOYNA-N	O=C(O)C1N=C(O)CC1	430	TRUE	TRUE	TRUE		FALSE	FALSE	null	null	84.1	null	71.6	75	100	20870.7	347	128.03415:6346503 129.0375:328391 130.04086:405111	57.02059:637 64.42661:866 76.38721:878 81.90218:888 101.55336:873 128.0334:14696	18936630	22979508	21512922	46691732	99487760	75898920	112751552	58415760	166866336	49223692	36337160	9654783	13059225	40543232	41820736	44405136	62728920	32342194
117	5.009	128.034	Pyroglutamic acid	[M-H]-		0.146	TRUE	null	128.035	C5H7NO3	Alpha amino acids and derivatives	ODHCTXKNWHHXJC-UHFFFAOYNA-N	O=C(O)C1N=C(O)CC1	430	TRUE	TRUE	TRUE		FALSE	FALSE	null	null	85.2	null	75	75	100	20225.5	42	128.03415:8337552 129.0375:501986 130.04086:330384	50.01441:740 56.85676:668 57.95535:666 67.65487:696 68.64797:716 71.81229:835 72.9755:676 83.73795:829 86.69979:747 98.57258:936 128.0334:17117	100476200	64246236	175806976	107528080	382290400	133617616	164611120	298200384	236370672	60113724	54244984	8356226	117969112	117340632	128624624	219078480	107970888	205328560
118	0.306	128.034	Pyroglutamic acid	[M-H]-		0.021	TRUE	null	128.035	C5H7NO3	Alpha amino acids and derivatives	ODHCTXKNWHHXJC-UHFFFAOYNA-N	O=C(O)C1N=C(O)CC1	430	TRUE	TRUE	TRUE		FALSE	FALSE	null	null	85.2	null	75	75	100	0.25	347	128.03413:5710752 129.03748:338185 130.04084:332383	50.7865:726 52.16804:616 66.75088:702 78.37302:719 90.23889:826 91.05093:792 128.03352:10631	5862037	14479668	17348496	13673946	29816264	50717668	97982736	75754688	135161904	78360080	25613604	8131698	9080064	33250338	74696256	13990872	23937300	58677888
119	4.955	128.034	Pyroglutamic acid	[M-H]-		0.312	TRUE	null	128.035	C5H7NO3	Alpha amino acids and derivatives	ODHCTXKNWHHXJC-UHFFFAOYNA-N	O=C(O)C1N=C(O)CC1	430	TRUE	TRUE	TRUE		FALSE	FALSE	null	null	85.3	null	75	75	100	11630.5	1693-QC3	128.03423:4454766 129.03758:266947 130.04094:221735	52.86003:717 52.9279:626 58.38971:685 60.21215:726 60.53207:901 63.89289:785 69.75591:755 128.03339:11286	100476200	64246240	175806976	288363552	53077104	99889896	248556064	335277088	70436200	73679080	54244984	6409564	117969112	117340632	188730688	219078480	106937456	205328576
120	13.19	128.034	Pyroglutamic acid	[M-H]-		0.042	TRUE	null	128.035	C5H7NO3	Alpha amino acids and derivatives	ODHCTXKNWHHXJC-UHFFFAOYNA-N	O=C(O)C1N=C(O)CC1	430	TRUE	TRUE	TRUE		FALSE	FALSE	null	null	80.7	null	62.6	75	100	40240.9	41	128.03391:3752977 129.03726:0 130.04062:0	55.21226:704 79.38641:737 79.45758:801 79.88049:935 81.3392:703 113.92479:1253 128.03363:5612	37938200	140619360	120882744	42622536	122837608	48311312	116826704	167552288	111355904	1020123	807790	15390912	141202800	95618736	74962704	50630000	175103632	34683660
121	4.904	128.034	Pyroglutamic acid	[M-H]-		0.083	TRUE	null	128.035	C5H7NO3	Alpha amino acids and derivatives	ODHCTXKNWHHXJC-UHFFFAOYNA-N	O=C(O)C1N=C(O)CC1	430	TRUE	TRUE	TRUE		FALSE	FALSE	null	null	85.2	null	75	75	100	18341.9	20	128.03415:10421123 129.0375:615882 130.04086:539037	52.00756:661 52.78714:675 53.45032:716 54.82819:687 55.97614:642 61.74994:745 62.32558:723 64.89263:766 70.44559:718 71.76093:737 91.95753:1837 128.03334:17409	9916499	12599794	51685436	288363552	36504688	75538072	650273792	335277088	60216116	75576736	13131289	6409564	99399672	50053288	188730688	70519064	104195560	46433948
122	12.689	128.034	Pyroglutamic acid	[M-H]-		0.042	TRUE	null	128.035	C5H7NO3	Alpha amino acids and derivatives	ODHCTXKNWHHXJC-UHFFFAOYNA-N	O=C(O)C1N=C(O)CC1	430	TRUE	TRUE	TRUE		FALSE	FALSE	null	null	73.9	null	41.2	75	100	15803.7	31_32	128.03415:3286163 129.0375:141946 130.04086:0	62.86865:738 67.02434:720 76.28537:697 81.30924:714 82.5422:771 113.92472:3492 126.52837:902 128.03342:4873	50737504	101188696	51418692	60614176	68676568	73067936	69864472	74971560	74218488	2116242	993402	11714415	52390372	59463812	50264636	50612464	75287624	137087824
123	7.822	128.052	Unknown	[M-H]-		0.292	TRUE	null	null	null	null	null	null	999	FALSE	FALSE	FALSE		FALSE	FALSE	null	null	null	null	null	null	null	64217.7	1693-QC1	128.05247:3247850 129.05582:469995 130.05918:0	54.59679:703 59.32249:724 68.6297:895 78.77808:800 82.43781:757 89.76036:763 99.51604:1026 113.82915:848 124.29719:805 126.43269:789 128.03355:7917	56782568	57856236	51987448	59155268	58587488	58982740	58698292	60718640	58616264	0	0	0	58866708	64256536	54162168	53917464	68056120	42000468
124	10.698	128.697	Unknown	[M-H]-	ion correlated with 6858	0.021	FALSE	null	null	null	null	null	null	999	FALSE	FALSE	FALSE		FALSE	FALSE	null	null	null	null	null	null	null	56225.9	36	128.6971:26671328 129.70045:0 130.70381:0		0	411206	454151	0	0	0	0	0	0	0	0	0	0	0	0	0	0	0
125	11.12	128.697	Unknown	[M-H]-	similar chromatogram in higher mz_5636; similar chromatogram in higher mz_10235	0.312	FALSE	null	null	null	null	null	null	999	FALSE	FALSE	FALSE		FALSE	FALSE	null	null	null	null	null	null	null	63315.3	29	128.69711:5492454 129.70046:0 130.70382:0		94256848	88075520	90239488	89186008	87186760	88106472	94054536	92302016	93514696	0	0	0	0	0	0	0	0	0
126	11.074	128.697	Unknown	[M-H]-	ion correlated with 10326	0.104	FALSE	null	null	null	null	null	null	999	FALSE	FALSE	FALSE		FALSE	FALSE	null	null	null	null	null	null	null	126840	45	128.69713:8841209 129.70048:0 130.70384:0		94256856	88075512	90239488	89186008	87186768	88106464	94054536	92302016	93514704	0	0	0	0	0	0	0	0	0
127	9.582	128.697	Unknown	[M-H]-	ion correlated with 6861	0.021	FALSE	null	null	null	null	null	null	999	FALSE	FALSE	FALSE		FALSE	FALSE	null	null	null	null	null	null	null	509505	36	128.69714:25475246 129.70049:0 130.70385:0		4705913	3397780	3468026	3488415	2452791	3783198	4803222	3605372	3783131	0	0	0	0	0	0	0	0	0
128	9.788	128.697	Unknown	[M-H]-		0.375	FALSE	null	null	null	null	null	null	999	FALSE	FALSE	FALSE		FALSE	FALSE	null	null	null	null	null	null	null	58694.8	42	128.69714:9817640 129.70049:0 130.70385:0		51180172	47994340	54320216	53389636	44834288	49331604	49015924	50666652	55759924	0	0	0	0	0	0	0	0	0
129	10.81	128.697	Unknown	[M-H]-	ion correlated with 6862; ion correlated with 8179	0.021	FALSE	null	null	null	null	null	null	999	FALSE	FALSE	FALSE		FALSE	FALSE	null	null	null	null	null	null	null	395467	28	128.6972:19820896 129.70055:0 130.70391:0		2617788	2415640	2493138	1801554	3402665	2368985	3693356	3128198	2039978	0	0	0	0	0	0	0	0	0
130	9.712	128.697	Unknown	[M-H]-	ion correlated with 10308	0.021	FALSE	null	null	null	null	null	null	999	FALSE	FALSE	FALSE		FALSE	FALSE	null	null	null	null	null	null	null	293578	28	128.69724:14678911 129.70059:0 130.70395:0		21545030	16865678	18094278	18597000	13220698	18527764	18564882	18026008	19785590	0	0	0	0	0	0	0	0	0
131	0.616	128.877	Unknown	[M-H]-		0.938	TRUE	null	null	null	null	null	null	999	FALSE	FALSE	FALSE		FALSE	FALSE	null	null	null	null	null	null	null	17331.1	1693-QC1	128.87697:1838114 129.88032:177167 130.88368:520005	50.35132:746 51.64735:641 60.94425:842 91.67891:774 106.13103:843 110.70744:773 122.92844:903 127.87153:818 128.87733:6722	12536776	12448133	12043078	11712366	8756754	10384833	10144188	10026832	9011436	731676	35670	2189178	11846024	15369076	9979531	13076183	15769113	9463199
132	13.232	128.948	Unknown	[M-H]-		0.333	FALSE	null	null	null	null	null	null	999	FALSE	FALSE	FALSE		FALSE	FALSE	null	null	null	null	null	null	null	28399.2	36	128.94829:4168679 129.95164:0 130.955:107315728		58017940	88860288	75168544	43541356	38007152	62372552	36342724	134828720	39608496	65334	0	15252668	188152144	126086752	147734768	236634832	140858080	66982304
133	0.867	129.018	Mesaconic acid; LC-ESI-QTOF; MS2; CE	[M-H]-	found in higher mz's MsMs_841	0.875	TRUE	null	129.019	C5H6O4	Methyl-branched fatty acids	HNEGQIOMVPPMNR-NSCUHMNNSA-N	C\C(=C/C(O)=O)C(O)=O	430	TRUE	TRUE	TRUE		FALSE	FALSE	null	null	76.3	null	49	75	100	106303	1693-QC1	129.01799:8136297 130.02134:819579 131.0247:4342747	51.47458:711 51.80473:656 55.01744:861 57.033:8930 67.01718:13901 85.02834:1770 94.31041:793 122.36157:827 129.01756:1479	60903236	70899768	63198376	67597912	66377524	58187860	55340908	60441604	71259648	179733360	157236336	11648319	50291732	34857984	37443336	37372776	46228620	19168508
134	3.142	129.018	Mesaconic acid; LC-ESI-QTOF; MS2; CE	[M-H]-	similar chromatogram in higher mz_2176; similar chromatogram in higher mz_2204; similar chromatogram in higher mz_3592; found in higher mz's MsMs_1654	0.542	TRUE	null	129.019	C5H6O4	Methyl-branched fatty acids	HNEGQIOMVPPMNR-NSCUHMNNSA-N	C\C(=C/C(O)=O)C(O)=O	430	TRUE	TRUE	TRUE		FALSE	FALSE	null	null	85.2	null	75	75	100	284033	39	129.01817:31333736 130.02152:2449089 131.02488:2470370	61.96685:2184 66.30514:2163 68.84747:2413 71.4758:2857 72.7119:2425 85.02829:106826 92.50871:2554 95.61817:2430 129.0188:4288	206977664	215620656	202627888	235948080	108509248	259970688	266669056	266092976	284979264	228428976	21453636	7702520	33732380	60841348	373829088	226602096	353001120	72237288
135	3.181	129.018	Mesaconic acid; LC-ESI-QTOF; MS2; CE	[M-H]-		0.312	TRUE	null	129.019	C5H6O4	Methyl-branched fatty acids	HNEGQIOMVPPMNR-NSCUHMNNSA-N	C\C(=C/C(O)=O)C(O)=O	430	TRUE	TRUE	TRUE		FALSE	FALSE	null	null	85.3	null	75	75	100	281238	28	129.01823:18371878 130.02158:1369270 131.02494:3291364	56.42574:1379 57.56437:1402 64.46145:1419 68.16285:1508 85.02765:39439 91.95086:2156 129.01743:2776	206977664	215620656	202627888	235948080	253665920	259970672	266669056	266092976	284979264	63275324	24270934	941446	8017663	141354816	373829088	226602096	353001120	72237288
136	2.46	129.018	Mesaconic acid; LC-ESI-QTOF; MS2; CE	[M-H]-	similar chromatogram in higher mz_2463	0.104	TRUE	null	129.019	C5H6O4	Methyl-branched fatty acids	HNEGQIOMVPPMNR-NSCUHMNNSA-N	C\C(=C/C(O)=O)C(O)=O	430	TRUE	TRUE	TRUE		FALSE	FALSE	null	null	74.9	null	44.1	75	100	319067	46	129.01817:15800046 130.02152:858061 131.02488:3460400	51.84998:896 64.91199:1116 75.8098:942 75.82858:943 85.02831:14493 90.82881:1015 107.62115:1014 129.01741:1208	25477244	33628536	36746500	26041394	218580080	36708752	226902144	54770904	234889040	30259618	33783716	4509050	4673569	133849184	72103568	150352480	102525280	1906101
137	4.9	129.054	w/o MS2:Unknown (carbon number 6); PlaSMA ID-46	[M-H]-		0.042	FALSE	3.79	129.055	C6H10O3	Unknown			530	TRUE	TRUE	FALSE		FALSE	FALSE	null	null	99.8	99.8	null	null	null	14329.6	1693-QC2	129.05441:2469234 130.05776:301345 131.06112:509000		47024484	51907908	67156568	75048688	100271328	105428056	125029424	70024632	82229344	19865144	1699343	1498586	18280108	90007768	31979460	25165842	104235064	15042455
138	7.041	129.055	w/o MS2:Unknown (carbon number 6); PlaSMA ID-46	[M-H]-	found in higher mz's MsMs_1285	0.062	FALSE	3.79	129.055	C6H10O3	Unknown			530	TRUE	TRUE	FALSE		FALSE	FALSE	null	null	100	98.7	null	null	null	15199.1	20	129.05455:3310442 130.0579:784578 131.06126:2680307		29576214	38384696	69935816	21566448	187899312	54367588	61127384	60265548	61694148	7989174	1942910	2793850	89811216	53608016	39251936	12800024	41138724	22040294
139	5.406	129.055	4-Methyl-2-oxovaleric Acid	[M-H]-		0.354	TRUE	null	129.056	C6H10O3	Short-chain keto acids and derivatives	BKAJNAXTPSGJCU-UHFFFAOYSA-N	O=C(O)C(=O)CC(C)C	430	TRUE	TRUE	TRUE		FALSE	FALSE	null	null	84.4	null	88	76.2	50	45092.8	324	129.05463:7611284 130.05798:871559 131.06134:2314301	50.04797:663 50.2778:760 54.5864:755 82.1022:869 84.44154:847 85.02824:956 91.95753:829 99.67053:764 129.05493:1193	94956544	112555280	118528552	140114576	210018048	182267760	191459232	141077264	131650976	6213038	4845242	1137339	194433008	163752192	161051808	186943872	136696128	133666344
140	5.702	129.055	4-Methyl-2-oxovaleric Acid	[M-H]-		0.125	TRUE	null	129.056	C6H10O3	Short-chain keto acids and derivatives	BKAJNAXTPSGJCU-UHFFFAOYSA-N	O=C(O)C(=O)CC(C)C	430	TRUE	TRUE	TRUE		FALSE	FALSE	null	null	84.4	null	88	76.2	50	138691	4	129.05463:13607928 130.05798:1425509 131.06134:2203916	81.00063:1166 85.02824:1094 91.08058:1054 129.05495:4296	144585504	170832992	185746976	243448224	347283360	375789760	198612272	193529664	692290496	7090940	2981623	1723669	312154272	261317664	236933168	261788016	280179808	49826428
141	6.829	129.055	w/o MS2:Unknown (carbon number 6); PlaSMA ID-46	[M-H]-		0.167	FALSE	3.79	129.055	C6H10O3	Unknown			530	TRUE	TRUE	FALSE		FALSE	FALSE	null	null	100	98.8	null	null	null	21603.4	30	129.05463:3583569 130.05798:509411 131.06134:3420600		9884156	11968166	14454133	56312120	38096636	81429904	83890224	138757808	85127080	6796288	3371912	3401650	21232226	25071878	79162520	30766986	130816336	45948956
142	6.007	129.055	4-Methyl-2-oxovaleric Acid	[M-H]-		0.021	TRUE	null	129.056	C6H10O3	Short-chain keto acids and derivatives	BKAJNAXTPSGJCU-UHFFFAOYSA-N	O=C(O)C(=O)CC(C)C	430	TRUE	TRUE	TRUE		FALSE	FALSE	null	null	73.1	null	54.1	76.2	50	21.87	325	129.05464:8560286 130.05799:904906 131.06135:4573880	62.74022:670 65.99435:712 68.23549:746 85.02824:919 110.90423:794 129.01878:1311 129.05493:3182	27139348	38354440	36536120	61664772	88929776	89990912	88674784	95430872	85727416	6130824	2621604	1940459	51451664	59928944	52049360	48271624	60238108	41332232
143	0.594	129.055	w/o MS2:Unknown (carbon number 6); PlaSMA ID-46	[M-H]-		0.021	FALSE	3.79	129.055	C6H10O3	Unknown			530	TRUE	TRUE	FALSE		FALSE	FALSE	null	null	100	98.7	null	null	null	14.14	325	129.05464:4083731 130.05799:635914 131.06135:2527980		5624086	8939965	10246994	23096736	74814744	30955694	72459296	32233826	47914788	2416649	1969295	3318125	17308164	13605533	37677304	33518476	12961078	7729262
144	5.741	129.055	4-Methyl-2-oxovaleric Acid	[M-H]-		0.854	TRUE	null	129.056	C6H10O3	Short-chain keto acids and derivatives	BKAJNAXTPSGJCU-UHFFFAOYSA-N	O=C(O)C(=O)CC(C)C	430	TRUE	TRUE	TRUE		FALSE	FALSE	null	null	84.4	null	88	76.2	50	112614	323	129.05467:8010114 130.05802:810366 131.06138:1463604	50.30927:793 52.23314:707 55.51347:875 59.07703:789 67.90894:767 70.78558:875 72.4585:708 76.6176:779 85.02825:1399 94.43118:785 98.09532:763 129.05496:3494	144585504	170832992	185746976	243448224	347283360	375789728	331872768	679161664	692290496	5093194	4228564	1966199	312154240	261317664	236933168	261788016	280179808	206889280
145	1.104	130.05	w/o MS2:TRANS-4-HYDROXYPROLINE	[M-H]-	found in higher mz's MsMs_626	0.104	FALSE	null	130.05	C5H9NO3	Proline and derivatives	PMMYEEVYMWASQN-DMTCNVIQSA-N	O=C(O)C1NCC(O)C1	530	TRUE	TRUE	FALSE		FALSE	FALSE	null	null	99.6	null	null	null	null	22.75	347	130.04953:3660719 131.05288:672817 132.05624:0		46762408	33810728	37509396	44497672	45185036	40338164	40662976	36678104	45766096	969070	1191217	349559	20320332	30983212	52664480	34066284	48604652	15333567
146	1.683	130.05	w/o MS2:TRANS-4-HYDROXYPROLINE	[M-H]-		0.125	FALSE	null	130.05	C5H9NO3	Proline and derivatives	PMMYEEVYMWASQN-DMTCNVIQSA-N	O=C(O)C1NCC(O)C1	530	TRUE	TRUE	FALSE		FALSE	FALSE	null	null	99.9	null	null	null	null	10124.2	325	130.0498:3541991 131.05315:314066 132.05651:52550		37180800	40215632	36957280	41583744	51433344	53179704	56058844	51646808	70746552	8771031	3564458	447210	25883170	39491744	67724648	37869900	77070416	24538384
147	0.85	130.061	w/o MS2:CREATINE	[M-H]-	adduct linked to 529_[M+Cl]-	0.708	FALSE	null	130.062	C4H9N3O2	Alpha amino acids and derivatives	CVSVTCORWBXHQV-UHFFFAOYSA-N	O=C(O)CN(C(=N)N)C	530	TRUE	TRUE	FALSE		FALSE	FALSE	null	null	98.1	null	null	null	null	84150.6	325	130.061:31765238 131.06435:3468733 132.06771:387381		26813322	27451136	25553518	24275802	29986428	28281762	28789570	27901176	35674984	547508	207003	95870	10227328	20821990	22947866	19690802	28763844	24989462
148	1.127	130.086	w/o MS2:Unknown (carbon number 6); PlaSMA ID-49	[M-H2O-H]-	adduct linked to 750_[M+Cl]-	0.542	FALSE	1.97	130.086	C6H13NO2	Unknown			530	TRUE	TRUE	FALSE		FALSE	FALSE	null	null	99.7	99.9	null	null	null	423795	7	130.08578:31757442 131.08913:2503785 132.09249:0		224498768	182897024	195519728	277482656	275574176	278278560	274671840	242944672	314815456	332570	1455099	173971	279657696	282640544	231810848	193067472	339246048	118189488
149	12.896	130.086	w/o MS2:Unknown (carbon number 6); PlaSMA ID-49	[M-H]-		0.021	FALSE	1.97	130.086	C6H13NO2	Unknown			530	TRUE	TRUE	FALSE		FALSE	FALSE	null	null	99.8	86.1	null	null	null	30222.2	29	130.08592:3586365 131.08927:0 132.09263:0		4683236	6383278	9142564	66558188	40855684	105058496	22661664	39561716	26630536	0	0	374802	15359062	45504276	18881984	13396548	30480546	14888421
150	13.432	130.086	w/o MS2:Unknown (carbon number 6); PlaSMA ID-49	[M-H]-		0.062	FALSE	1.97	130.086	C6H13NO2	Unknown			530	TRUE	TRUE	FALSE		FALSE	FALSE	null	null	99.9	84.9	null	null	null	26456.8	29	130.086:4792375 131.08935:156301 132.09271:0		4562942	25128920	31048632	131997296	167635696	105452944	84309272	82653552	219311024	0	0	526036	20435376	9365347	35490684	33095322	13766969	39366096
151	13.367	130.086	w/o MS2:Unknown (carbon number 6); PlaSMA ID-49	[M-H]-		0.083	FALSE	1.97	130.086	C6H13NO2	Unknown			530	TRUE	TRUE	FALSE		FALSE	FALSE	null	null	99.9	85.1	null	null	null	25167.3	36	130.08603:4599576 131.08938:0 132.09274:0		3061066	68500776	67612496	131997296	167635696	105452944	277778880	199563920	90087176	0	0	1309498	21046948	9661325	60073008	13613135	21237316	67948416
152	4.005	130.086	Leucine	[M-H]-	found in higher mz's MsMs_1147	0.646	TRUE	null	130.087	C6H13NO2	Leucine and derivatives	ROHFNLRQFUQHCH-UHFFFAOYNA-N	O=C(O)C(N)CC(C)C	430	TRUE	TRUE	TRUE		FALSE	FALSE	null	null	83.3	null	92	66.2	50	33816.7	37	130.08614:4439832 131.08949:306612 132.09285:0	51.36543:610 51.50364:783 91.95676:1192 126.28174:748 130.08612:6689	33743312	38669872	47950548	51348872	77755416	83185896	66463096	94474512	89143224	701222	542420	580874	55289272	63786264	82426128	55125472	78481040	39786536
153	6.777	130.086	w/o MS2:Unknown (carbon number 6); PlaSMA ID-49	[M-H]-		0.042	FALSE	1.97	130.086	C6H13NO2	Unknown			530	TRUE	TRUE	FALSE		FALSE	FALSE	null	null	100	97.2	null	null	null	26915.9	43	130.08604:3777159 131.08939:268450 132.09275:0		16422699	20381542	37028952	45295172	41466140	37792920	61719800	40488808	45824828	672939	284017	556435	31984410	30098314	33990856	45627456	39618824	22934040
154	3.497	130.086	w/o MS2:Unknown (carbon number 6); PlaSMA ID-49	[M-H]-		0.083	FALSE	1.97	130.086	C6H13NO2	Unknown			530	TRUE	TRUE	FALSE		FALSE	FALSE	null	null	100	99.7	null	null	null	24028.7	15	130.08604:4437906 131.08939:347455 132.09275:0		5594177	29040092	29179368	12171994	58898104	67428112	62268872	58682328	71051008	677425	180751	190987	10104229	59920912	56940916	45222704	73216160	30255366
155	7.13	130.086	w/o MS2:Unknown (carbon number 6); PlaSMA ID-49	[M-H]-		0.167	FALSE	1.97	130.086	C6H13NO2	Unknown			530	TRUE	TRUE	FALSE		FALSE	FALSE	null	null	100	96.7	null	null	null	21257.9	47	130.08604:3275104 131.08939:244053 132.09275:0		29784298	47208444	56466096	66570788	134692848	138329120	74660192	136901808	50457968	4366476	1442329	532176	109284768	41420312	78159992	62929592	79578080	25591708
156	8.294	130.086	w/o MS2:Unknown (carbon number 6); PlaSMA ID-49	[M-H]-		0.083	FALSE	1.97	130.086	C6H13NO2	Unknown			530	TRUE	TRUE	FALSE		FALSE	FALSE	null	null	100	95.1	null	null	null	31538.4	43	130.08604:3468023 131.08939:115139 132.09275:0		17080510	59357164	29234760	108942760	55343628	56135412	111045800	70153312	133319696	919216	1894434	216695	34352148	45057576	112256640	36035636	77148344	34638188
157	10.104	130.086	w/o MS2:Unknown (carbon number 6); PlaSMA ID-49	[M-H]-		0.021	FALSE	1.97	130.086	C6H13NO2	Unknown			530	TRUE	TRUE	FALSE		FALSE	FALSE	null	null	100	92.1	null	null	null	36248.2	28	130.08604:3191448 131.08939:182673 132.09275:0		20058456	33538178	48462060	35224052	48976316	87485080	46554608	29736456	48619196	1271308	3560932	752854	19085282	45042700	36963804	51117780	18839952	43292304
158	3.454	130.086	w/o MS2:Unknown (carbon number 6); PlaSMA ID-49	[M-H]-		0.167	FALSE	1.97	130.086	C6H13NO2	Unknown			530	TRUE	TRUE	FALSE		FALSE	FALSE	null	null	100	99.7	null	null	null	22677.8	4	130.08606:5941242 131.08941:356685 132.09277:0		22427248	6203255	29179368	71382048	58898104	67428112	62268872	58682328	71051008	518560	337982	234850	49989416	59920912	56940916	45222704	73216160	30255366
159	7.031	130.086	w/o MS2:Unknown (carbon number 6); PlaSMA ID-49	[M-H]-		0.104	FALSE	1.97	130.086	C6H13NO2	Unknown			530	TRUE	TRUE	FALSE		FALSE	FALSE	null	null	100	96.8	null	null	null	24512.2	7	130.08629:3203018 131.08964:297103 132.093:0		31989810	76874144	47444728	66570788	55339948	88485616	57305800	89089632	143516064	1763933	419671	384926	42913452	180712384	67100752	62929592	79578080	84453568
160	1.819	130.086	w/o MS2:Unknown (carbon number 6); PlaSMA ID-49	[M-H]-	found in higher mz's MsMs_2480	0.479	FALSE	1.97	130.086	C6H13NO2	Unknown			530	TRUE	TRUE	FALSE		FALSE	FALSE	null	null	100	100	null	null	null	94572.1	43	130.08633:11517611 131.08968:1291380 132.09304:23657		154605872	102169656	107206936	214847488	207091104	233113168	248782576	264818464	319314496	2864932	538916	295067	257471632	257128896	156643056	170817520	374826944	31693380
161	7.082	130.086	w/o MS2:Unknown (carbon number 6); PlaSMA ID-49	[M-H]-		0.229	FALSE	1.97	130.086	C6H13NO2	Unknown			530	TRUE	TRUE	FALSE		FALSE	FALSE	null	null	100	96.8	null	null	null	22306.3	15	130.08635:3975559 131.0897:237238 132.09306:0		58352296	76874144	47444728	66570788	90955904	138329120	86275400	136901808	91810096	1843589	639908	183431	109284768	75223128	78159992	62929592	79578080	84453568
162	1.871	130.086	w/o MS2:Unknown (carbon number 6); PlaSMA ID-49	[M-H]-	found in higher mz's MsMs_3202; found in higher mz's MsMs_2480	0.25	FALSE	1.97	130.086	C6H13NO2	Unknown			530	TRUE	TRUE	FALSE		FALSE	FALSE	null	null	100	100	null	null	null	82197.9	36	130.08635:12466920 131.0897:1254480 132.09306:61956		69323712	176881136	202504880	53940636	207091104	233113168	158153376	264818448	398974720	2864932	538916	92871	140568208	257128896	248187952	170817520	490810816	111452984
163	0.88	131.009	Unknown	[M-H]-	adduct linked to 535_[M+Cl]-	0.167	FALSE	null	null	null	null	null	null	999	FALSE	FALSE	FALSE		FALSE	FALSE	null	null	null	null	null	null	null	51748.3	29	131.00851:12304895 132.01186:646957 133.01522:2390768		15044794	16305338	16167049	13426822	15163804	12548853	15754526	14827436	16679692	0	0	0	11315375	15733804	5586942	8710733	6050064	4166560
164	6.359	131.016	Unknown	[M-H]-		0.021	FALSE	null	null	null	null	null	null	999	FALSE	FALSE	FALSE		FALSE	FALSE	null	null	null	null	null	null	null	35166.1	1693-QC2	131.01558:1995414 132.01893:0 133.02229:1530938		24407490	94572800	21436326	32865218	39474524	35517232	41088404	45563632	42112932	0	0	63171	11319854	23014180	19955526	16548347	34539756	5260124
165	6.599	131.016	Unknown	[M-H]-		0.292	TRUE	null	null	null	null	null	null	999	FALSE	FALSE	FALSE		FALSE	FALSE	null	null	null	null	null	null	null	43981.1	45	131.01559:4117666 132.01894:0 133.0223:619770	50.0171:758 50.07351:604 59.61868:671 61.64791:726 85.06471:1319 87.02636:5772 95.11906:852 115.91911:9323 131.07106:919	92511712	61797208	87567752	139778768	204701376	147250960	185048352	252782672	158014736	0	0	53539	117540728	137234144	94195536	119725344	155178208	70595608
166	6.56	131.016	Unknown	[M-H]-		0.021	FALSE	null	null	null	null	null	null	999	FALSE	FALSE	FALSE		FALSE	FALSE	null	null	null	null	null	null	null	7.17	1693-QC1	131.01573:2502703 132.01908:0 133.02244:1649993		92511712	61797208	91264432	47322676	204701376	46204288	185048352	56798904	59890720	0	0	16267	122740648	137234144	94195536	119725344	155178208	16084806
167	0.053	131.016	Unknown	[M-H]-		0.104	FALSE	null	null	null	null	null	null	999	FALSE	FALSE	FALSE		FALSE	FALSE	null	null	null	null	null	null	null	26437.4	29	131.01591:4090634 132.01926:215006 133.02262:249111		352	2574408	3859578	10458293	33329374	20946600	66325364	63673584	53744272	0	0	72213	1248554	8557930	2511797	18411016	2140703	26688502
168	2.603	131.034	Methylsuccinic acid	[M-H]-		0.458	TRUE	null	131.035	C5H8O4	Methyl-branched fatty acids	WXUAQHNMJWJLTG-UHFFFAOYNA-N	O=C(O)CC(C(=O)O)C	430	TRUE	TRUE	TRUE		FALSE	FALSE	null	null	75.6	null	38.3	86.9	100	31338.6	23	131.03383:4230987 132.03718:722284 133.04054:178281	50.43408:729 56.02864:693 65.21817:719 69.0332:1102 76.55342:781 84.49387:796 87.02618:2943 87.04385:12404 101.12859:796 102.40125:732 113.02355:1110 114.49317:845 122.92706:749 131.0341:1886 131.07111:984	44588936	42736880	58690004	58195496	66945640	73254016	67599384	63218400	71591504	7067687	25334082	1344995	43489216	70960112	69081008	54585328	103210424	47236964
169	2.557	131.034	Methylsuccinic acid	[M-H]-		0.083	TRUE	null	131.035	C5H8O4	Methyl-branched fatty acids	WXUAQHNMJWJLTG-UHFFFAOYNA-N	O=C(O)CC(C(=O)O)C	430	TRUE	TRUE	TRUE		FALSE	FALSE	null	null	74.1	null	35.9	84.1	100	40081	20	131.03375:4156833 132.0371:607322 133.04046:192481	54.4276:661 67.60684:669 83.82085:745 85.06394:4494 87.02612:4516 87.04381:9644 113.02349:1204 131.03403:1352 131.0696:3200	44588936	12479412	9553851	59558964	66966864	73254016	67599384	63218400	71591504	7092929	11527353	481303	43489212	19741758	69081008	54585324	103210424	48179212
170	6.567	131.07	2-Hydroxyisocaproic acid; LC-ESI-QTOF; MS2; CE	[M-H]-		0.062	TRUE	null	131.071	C6H12O3	Hydroxy fatty acids	LVRFTAZAXQPQHI-UHFFFAOYNA-N	CC(C)CC(O)C(O)=O	430	TRUE	TRUE	TRUE		FALSE	FALSE	null	null	76.5	null	49.6	75	100	3.99	322	131.07005:6406594 132.0734:498702 133.07676:38092	52.38134:665 54.90415:687 55.63017:784 58.99915:750 64.57549:847 67.84158:761 74.31343:859 79.53484:770 85.06406:11371 87.02538:4546 108.02365:767 115.91936:5231 131.0694:10296	13086704	16140904	13635810	26667986	26781868	38520828	36589864	13987052	43892756	17691362	7789134	3325399	204972	1464128	49629488	4424432	21089636	1829612
171	5.958	131.07	2-Hydroxyisocaproic acid; LC-ESI-QTOF; MS2; CE	[M-H]-	similar chromatogram in higher mz_868	0.083	TRUE	null	131.071	C6H12O3	Hydroxy fatty acids	LVRFTAZAXQPQHI-UHFFFAOYNA-N	CC(C)CC(O)C(O)=O	430	TRUE	TRUE	TRUE		FALSE	FALSE	null	null	70.9	null	31.2	75	100	17016.6	325	131.07039:6346804 132.07374:698196 133.0771:86878	55.15155:697 56.23844:759 59.01215:13349 65.9974:764 85.06394:1707 87.02612:5002 91.09624:912 101.05911:1522 110.10649:815 110.30072:830 115.74786:803 115.91933:3372 118.00695:852 131.0696:5006	18863622	19077438	24066464	36984384	67088432	68673320	77247408	71581144	85768008	4834275	1002321	219334	15998559	30763020	31235246	24032460	45921512	29304740
172	6.802	131.07	2-Hydroxyisocaproic acid; LC-ESI-QTOF; MS2; CE	[M-H]-		0.125	TRUE	null	131.071	C6H12O3	Hydroxy fatty acids	LVRFTAZAXQPQHI-UHFFFAOYNA-N	CC(C)CC(O)C(O)=O	430	TRUE	TRUE	TRUE		FALSE	FALSE	null	null	76.6	null	48.3	75	100	23752.2	325	131.07039:8754834 132.07374:867953 133.0771:103505	52.0656:659 58.36003:843 58.5028:825 64.42806:668 73.02873:756 79.81139:765 85.0647:18806 87.02612:4981 88.12608:828 98.48907:856 102.40807:738 115.91965:5971 125.64067:750 131.06956:11872	31899630	53257236	37891016	75279976	109919848	103401912	135674432	156574528	178067440	5067821	2164681	882227	23344194	34647628	28316404	52954956	42458572	57364600
173	6.85	131.07	2-Hydroxyisocaproic acid; LC-ESI-QTOF; MS2; CE	[M-H]-		0.062	TRUE	null	131.071	C6H12O3	Hydroxy fatty acids	LVRFTAZAXQPQHI-UHFFFAOYNA-N	CC(C)CC(O)C(O)=O	430	TRUE	TRUE	TRUE		FALSE	FALSE	null	null	70.7	null	32	75	100	30256.9	10	131.07005:2266406 132.0734:192823 133.07676:27433	56.96466:696 61.98627:727 76.10931:668 85.06469:5468 87.02628:10183 100.93203:903 115.91913:7952 131.06985:5757	31899630	53257236	15750874	44551044	109919848	68886928	135674432	156574528	178067440	4927554	1159915	1726206	13973779	34647628	28316404	52954956	25409310	57364600
174	0.832	131.081	w/o MS2:D-ORNITHINE	[M-H]-	found in higher mz's MsMs_619; found in higher mz's MsMs_630	0.812	FALSE	null	131.082	C5H12N2O2	Alpha amino acids	AHLPHDHHMVZTML-UHFFFAOYSA-N	O=C(O)C(N)CCCN	530	TRUE	TRUE	FALSE		FALSE	FALSE	null	null	98.6	null	null	null	null	100968	26	131.08116:8613255 132.08451:270520 133.08787:0		33733188	32670608	35570844	32206320	35064632	31993360	32561956	33184254	33930816	1070	8367	20774	23269662	43300388	33016088	44196300	54213576	26712312
175	8.718	131.668	Unknown	[M-H]-	similar chromatogram in higher mz_9950; similar chromatogram in higher mz_9198	0.833	FALSE	null	null	null	null	null	null	999	FALSE	FALSE	FALSE		FALSE	FALSE	null	null	null	null	null	null	null	15611.5	44	131.66759:1258293 132.67094:0 133.6743:0		12726658	10910151	10714491	11475385	12667614	12956626	10743763	13432013	13006872	0	0	0	13725972	14998712	9842646	9203854	16953210	5513576
176	0.842	132.029	L-ASPARTATE	[M-H]-	found in higher mz's MsMs_841	0.938	TRUE	null	132.03	C4H7NO4	Aspartic acid and derivatives	CKLJMWTZIZZHCS-UHFFFAOYSA-N	O=C(O)CC(N)C(=O)O	430	TRUE	TRUE	TRUE		FALSE	FALSE	null	null	95.9	null	93.9	93.9	100	471274	11	132.02893:16522022 133.03228:1329534 134.03564:0	71.01206:5004 86.31436:983 88.03907:33702 96.9679:1495 114.01815:1231 115.00238:8625 132.02859:13872	182181392	190686976	200639184	193202144	202486176	196552480	196692288	204704896	212641664	3133245	2811972	667471	95921936	241520240	223682960	233918192	489326432	102388552
177	1.585	132.029	w/o MS2:D-ASPARTATE	[M-H]-		0.125	FALSE	null	132.03	C4H7NO4	Aspartic acid and derivatives	CKLJMWTZIZZHCS-UHFFFAOYSA-N	O=C(O)CC(N)C(=O)O	530	TRUE	TRUE	FALSE		FALSE	FALSE	null	null	98.9	null	null	null	null	12909.8	4	132.02925:1365151 133.0326:84384 134.03596:825486		26850138	25630426	26153400	31112592	30054412	32546378	26311230	27274652	36966140	1504719	741920	90626	15722154	36191292	18082168	29177878	43799084	13124104
178	6.888	132.074	Unknown	[M-H]-		0.042	FALSE	null	null	null	null	null	null	999	FALSE	FALSE	FALSE		FALSE	FALSE	null	null	null	null	null	null	null	2722.49	24	132.07382:174377 133.07717:1848 134.08053:0		962927	1298213	951489	2609059	4004959	5294844	4081203	4189337	4554378	5764	37201	20817	1184704	814975	1181534	1650107	2722124	1220962
179	13.217	132.899	Unknown	[M-H]-		0.021	FALSE	null	null	null	null	null	null	999	FALSE	FALSE	FALSE		FALSE	FALSE	null	null	null	null	null	null	null	65546.8	36	132.89868:4330338 133.90203:0 134.90539:66798940		31606582	97625392	31453374	70150184	21855002	40689872	22346762	11253183	49084380	0	0	6313058	28016392	71043672	72687416	37231656	50764852	16939456
180	10.439	132.899	Unknown	[M-H]-		0.083	FALSE	null	null	null	null	null	null	999	FALSE	FALSE	FALSE		FALSE	FALSE	null	null	null	null	null	null	null	34746.9	28	132.89876:3307944 133.90211:0 134.90547:168033872		39428580	82013328	49606032	76283024	83529400	65434584	64476564	66743176	59335772	50575	161747	5190326	44987612	130038976	137467552	77377912	60698832	93898752
181	9.884	132.899	Unknown	[M-H]-		0.062	FALSE	null	null	null	null	null	null	999	FALSE	FALSE	FALSE		FALSE	FALSE	null	null	null	null	null	null	null	39872	36	132.89879:3293945 133.90214:0 134.9055:91671760		95188800	36446988	5500628	31756418	39612220	33288942	30224178	27677152	15831386	50021	27212	10034957	7706362	38121004	42516032	41705092	31213474	63822000
182	12.898	132.899	Unknown	[M-H]-		0.021	FALSE	null	null	null	null	null	null	999	FALSE	FALSE	FALSE		FALSE	FALSE	null	null	null	null	null	null	null	1.31	1693-QC3	132.89885:1439614 133.9022:0 134.90556:36891060		83607784	121746512	54781240	65968876	55924528	39752600	29181620	18243270	56248112	0	0	3396851	36238488	125343152	65814032	26088146	34720820	23940048
183	12.856	132.899	Unknown	[M-H]-		0.062	FALSE	null	null	null	null	null	null	999	FALSE	FALSE	FALSE		FALSE	FALSE	null	null	null	null	null	null	null	19298.4	1693-QC2	132.8989:4433830 133.90225:0 134.90561:109615720		121618800	172699696	54781236	99614464	78452808	61112732	47904492	16415685	37789176	0	440606	3630568	52354868	125343152	106815736	56686772	59385888	23940048
184	0.905	132.945	Unknown	[M-H]-		0.5	FALSE	null	null	null	null	null	null	999	FALSE	FALSE	FALSE		FALSE	FALSE	null	null	null	null	null	null	null	358987	347	132.94487:80200320 133.94822:111861 134.95158:32977760		249696400	251433504	251536816	247788880	264684544	273008480	238072960	258454256	252842880	6888703	7327517	13204642	17414466	11848831	376978368	371423200	13082440	303397824
185	1.03	133.013	(S)-MALATE	[M-H]-	found in higher mz's MsMs_2392; found in higher mz's MsMs_1387; found in higher mz's MsMs_1706; found in higher mz's MsMs_3746; found in higher mz's MsMs_5330; found in higher mz's MsMs_3651; found in higher mz's MsMs_2853; found in higher mz's MsMs_4909	0.938	TRUE	null	133.014	C4H6O5	Beta hydroxy acids and derivatives	BJEPYKJPYRNKOW-REOHCLBHSA-N	O=C(O)CC(O)C(=O)O	430	TRUE	TRUE	TRUE		FALSE	FALSE	null	null	92.6	null	88	87.4	100	9501920	1693-QC1	133.01302:510317248 134.01637:29997572 135.01973:13819743	59.01254:21119 71.01224:1626314 72.6438:18227 72.99168:371714 78.95745:22494 87.00698:72757 87.32501:17358 89.0228:241384 96.96803:89551 105.38004:18149 115.00278:2979137 116.00594:17861 133.0126:1155993	5259503616	5546604032	6035879424	5163197440	5758873088	5468572160	5904903168	5550420480	5044417536	33672092	29802594	267836	3396941568	5567442432	4971624448	4991500288	6505344512	2202725376
186	1.705	133.013	D-(+)-Malic acid	[M-H]-		0.417	TRUE	null	133.014	C4H6O5	Beta hydroxy acids and derivatives	BJEPYKJPYRNKOW-UWTATZPHSA-N	O[C@H](CC(O)=O)C(O)=O	430	TRUE	TRUE	TRUE		FALSE	FALSE	null	null	91	null	83.6	87.3	100	238476	1693-QC7	133.01321:13934313 134.01656:606795 135.01992:2033615	52.86909:1228 57.02344:1121 58.13403:1405 71.01215:23592 72.99146:3282 76.00991:1238 78.95736:1377 86.3273:1107 89.02273:1996 91.95251:1547 96.96791:6278 115.00256:34858 132.86703:1887 133.01233:12734	281287392	337938624	326115424	358266784	364979104	404818816	374426176	372776832	376520160	84134280	46768028	383008	245510976	347223584	255241792	299626432	611094272	51663104
187	1.758	133.013	D-(+)-Malic acid	[M-H]-		0.083	TRUE	null	133.014	C4H6O5	Beta hydroxy acids and derivatives	BJEPYKJPYRNKOW-UWTATZPHSA-N	O[C@H](CC(O)=O)C(O)=O	430	TRUE	TRUE	TRUE		FALSE	FALSE	null	null	89.7	null	79.6	87	100	248692	37	133.01328:11959009 134.01663:368379 135.01999:1925686	62.89989:1336 70.88684:1170 71.01217:19981 72.99152:2796 75.58371:1406 78.95742:5547 80.52155:1215 89.02279:1540 95.07513:1740 96.96813:19816 107.15151:1382 115.00285:31944 132.86714:2467 133.01279:10730	181203360	278674496	338091488	358266784	310715808	158414384	299864384	198943024	297513344	41343464	124184792	1078654	193024080	393076416	336669344	118929936	343256320	52501888
188	4.988	133.013	D-(+)-Malic acid	[M-H]-		0.938	TRUE	null	133.014	C4H6O5	Beta hydroxy acids and derivatives	BJEPYKJPYRNKOW-UWTATZPHSA-N	O[C@H](CC(O)=O)C(O)=O	430	TRUE	TRUE	TRUE		FALSE	FALSE	null	null	90.4	null	83.3	87.4	100	36874.1	22	133.01289:4167701 134.01624:433652 135.0196:437405	56.42733:764 60.82656:789 69.91249:795 71.01217:7034 72.99205:1210 89.02273:799 96.96792:3264 98.24477:810 115.00274:12478 115.91934:871 133.01244:4633	35830124	34424096	60789844	54131156	60193164	56796132	62809248	71703088	71622528	39623444	69858832	959002	55645248	47816920	46187000	56290212	59122688	67777952
189	1.659	133.013	D-(+)-Malic acid	[M-H]-		0.083	TRUE	null	133.014	C4H6O5	Beta hydroxy acids and derivatives	BJEPYKJPYRNKOW-UWTATZPHSA-N	O[C@H](CC(O)=O)C(O)=O	430	TRUE	TRUE	TRUE		FALSE	FALSE	null	null	89.8	null	79.6	87.5	100	261521	47	133.01324:13085819 134.01659:562210 135.01995:3013858	51.70156:1109 60.77486:1024 71.01223:18294 72.99147:2795 78.95737:1847 89.02274:2008 91.95169:2269 96.96793:5042 101.62717:1266 114.35729:1169 115.00263:31142 132.86707:1873 133.01233:11988	281287392	337938624	189098320	358266784	379564992	404818816	410357696	362757920	406426528	84134280	44479932	381956	277981696	271731264	94736368	352062720	611094272	55355368
190	6.111	133.076	Unknown	[M-H]-	ion correlated with 479; ion correlated with 1043; found in higher mz's MsMs_1043	0.021	TRUE	null	null	null	null	null	null	999	FALSE	FALSE	FALSE		FALSE	FALSE	null	null	null	null	null	null	null	114362	7	133.07582:5718100 134.07917:982438 135.08253:36644	56.31572:716 64.40501:769 75.89124:769 78.95735:1396 82.90041:917 91.04102:4316 91.95168:1604 91.95669:1476 92.04885:33782 96.96791:3587 106.20975:768 133.07646:5390	0	0	0	0	0	0	0	0	0	0	6543	0	0	0	0	0	0	0
191	8.409	134.06	Unknown	[M-H]-	similar chromatogram in higher mz_6317; similar chromatogram in higher mz_7284	0.438	TRUE	null	null	null	null	null	null	999	FALSE	FALSE	FALSE		FALSE	FALSE	null	null	null	null	null	null	null	33568.6	1693-QC3	134.05988:1558915 135.06323:242008 136.06659:0	51.69279:661 55.02053:810 60.62688:797 61.70815:713 63.15145:701 64.96367:842 71.25171:697 74.21516:812 91.95094:1206 104.61668:788 106.06467:4004 118.826:820 130.01295:825 134.04585:4765 134.0592:6219	56675512	37498216	35918048	70981440	58883496	50849560	42618772	60229508	84298336	687716	152903	6676	35181484	28312836	70155408	40575172	47704436	8146379
192	8.364	134.06	Unknown	[M-H]-		0.375	TRUE	null	null	null	null	null	null	999	FALSE	FALSE	FALSE		FALSE	FALSE	null	null	null	null	null	null	null	40710.2	1693-QC1	134.05991:2581319 135.06326:722376 136.06662:0	54.57958:660 62.00533:709 65.18027:739 73.45213:732 95.63513:799 96.96803:919 106.06469:4649 106.84816:862 107.03487:900 117.12685:861 130.14384:831 134.04593:10916 134.05946:10740	56675512	37498216	35918048	64419688	58883496	50849556	42618768	60229508	74060912	695902	169215	6676	35181488	28312836	70155408	43863020	47704436	8146379
193	8.572	134.06	Unknown	[M-H]-		0.104	TRUE	null	null	null	null	null	null	999	FALSE	FALSE	FALSE		FALSE	FALSE	null	null	null	null	null	null	null	26.47	322	134.05978:2923915 135.06313:710513 136.06649:0	54.70173:619 60.49629:741 73.90858:748 92.41258:771 127.05378:887 134.04573:3425 134.06046:4084	20435632	10003088	9149440	26674516	22567762	19473776	13479278	20073092	31599240	534553	267924	0	10944859	8605439	26160216	14839142	15741442	20513748
194	9.446	134.893	Unknown	[M-H]-		0.021	FALSE	null	null	null	null	null	null	999	FALSE	FALSE	FALSE		FALSE	FALSE	null	null	null	null	null	null	null	521544	13	134.89328:37533460 135.89663:4387862 136.89999:13938497		363891232	583992832	245960176	589475776	692180864	630620032	1617912704	1441011328	1214679168	7599379	20069514	185716352	359380544	683726144	749100480	420942944	467700448	620203904
195	11.594	134.893	Unknown	[M-H]-		0.021	FALSE	null	null	null	null	null	null	999	FALSE	FALSE	FALSE		FALSE	FALSE	null	null	null	null	null	null	null	488755	30	134.89328:33616332 135.89663:2933738 136.89999:8855001		505794368	571197568	658048704	1010326080	935286528	766457408	688085248	893138816	980718784	20404296	13595203	33924868	729937408	641584256	475755584	773146816	751943232	658216000
196	0.831	134.893	Unknown	[M-H]-		0.062	FALSE	null	null	null	null	null	null	999	FALSE	FALSE	FALSE		FALSE	FALSE	null	null	null	null	null	null	null	53928.1	322	134.8933:8088126 135.89665:849094 136.90001:3202841		1472553	2230686	4266480	4000396	3275826	4335963	4032470	2822203	2083571	283137	1093624	450742	2165972	18478202	3675901	2804732	1564068	5995564
197	10.444	134.893	Unknown	[M-H]-		0.104	FALSE	null	null	null	null	null	null	999	FALSE	FALSE	FALSE		FALSE	FALSE	null	null	null	null	null	null	null	618512	28	134.8933:69335016 135.89665:18243704 136.90001:54736512		819959232	1677320064	659173568	1585859584	1784761856	1364581248	1278904448	1329510656	1237652608	16469966	21263502	114902136	1627003264	2536225792	2949253376	1560598656	1642756480	2316499200
198	1.016	134.893	Unknown	[M-H]-	found in higher mz's MsMs_214	0.458	FALSE	null	null	null	null	null	null	999	FALSE	FALSE	FALSE		FALSE	FALSE	null	null	null	null	null	null	null	94678.5	42	134.8933:8963155 135.89665:1609556 136.90001:4532080		42845064	45422912	43561912	15223065	42769596	39433312	45384288	10373029	35135660	346332	515962	7459154	57622492	46080980	39944692	16596604	60260136	21738912
199	4.977	134.893	Unknown	[M-H]-	similar chromatogram in higher mz_568; similar chromatogram in higher mz_7218; similar chromatogram in higher mz_7438; similar chromatogram in higher mz_9203; similar chromatogram in higher mz_7638; similar chromatogram in higher mz_8549	0.125	FALSE	null	null	null	null	null	null	999	FALSE	FALSE	FALSE		FALSE	FALSE	null	null	null	null	null	null	null	29565.1	46	134.89331:5279262 135.89666:985095 136.90002:2706193		69496144	77198112	96554528	106939080	94136040	102001504	56192272	117249800	44346268	25147	41035	3508242	136086512	112967192	101855160	106228128	71921128	147336496
200	9.187	134.893	Unknown	[M-H]-		0.021	FALSE	null	null	null	null	null	null	999	FALSE	FALSE	FALSE		FALSE	FALSE	null	null	null	null	null	null	null	814399	36	134.89331:45243532 135.89666:4946078 136.90002:13691108		290944224	452920768	197104800	486504704	584365248	521745952	508050048	487931488	447121856	5848979	5964190	35137228	280987712	558501120	649734272	335666624	407617568	517546976
201	9.931	134.893	Unknown	[M-H]-		0.125	TRUE	null	null	null	null	null	null	999	FALSE	FALSE	FALSE		FALSE	FALSE	null	null	null	null	null	null	null	442322	36	134.89331:75639352 135.89666:7597338 136.90002:24255724	55.15156:677 61.01781:873 75.68786:768 89.06737:836 99.92398:1620 134.8932:47472	479425984	828183168	464510688	718886144	875036224	530994240	703686592	599785792	465781536	41247996	17836050	35330568	388737344	771808128	867485440	1709007872	1020347008	2687866880
202	3.078	134.893	Unknown	[M-H]-		0.354	FALSE	null	null	null	null	null	null	999	FALSE	FALSE	FALSE		FALSE	FALSE	null	null	null	null	null	null	null	24662.8	42	134.89331:1990559 135.89666:353355 136.90002:1101097		12449403	15261292	15569567	20358560	25550114	19978862	16196222	13919895	18603430	160507	72495	5328350	25130642	23058514	31080298	15223192	29189930	12119267
203	7.98	134.893	Unknown	[M-H]-		0.062	FALSE	null	null	null	null	null	null	999	FALSE	FALSE	FALSE		FALSE	FALSE	null	null	null	null	null	null	null	256806	36	134.89333:22707966 135.89668:2768463 136.90004:6710378		123591120	270005792	69613400	317643840	508615616	653595392	377265376	329326208	427181696	1064770	489437	8791155	161538256	532228608	355160384	301914656	353969152	233735216
204	11.666	134.893	Unknown	[M-H]-	found in higher mz's MsMs_5472	0.042	FALSE	null	null	null	null	null	null	999	FALSE	FALSE	FALSE		FALSE	FALSE	null	null	null	null	null	null	null	712830	46	134.89333:59712832 135.89668:9759633 136.90004:28774686		1234758400	1317054976	729230848	1113741696	1015973056	835656384	688085248	1210521856	724626496	19925324	12569032	105107600	1033657920	1468025856	1109270528	1045088384	1036584960	725900864
205	9.832	134.893	Unknown	[M-H]-	found in higher mz's MsMs_8562	0.104	TRUE	null	null	null	null	null	null	999	FALSE	FALSE	FALSE		FALSE	FALSE	null	null	null	null	null	null	null	798328	42	134.89334:77953632 135.89669:7966098 136.90005:22080318	56.54049:2714 59.12099:2993 86.63321:3549 94.39985:2929 99.92399:4008 118.67737:3203 134.8932:174348	1759835904	2881223168	1207217792	2699472640	3625723392	2907279360	1415484928	1147853568	1201572864	11299590	9001897	202725504	307229216	789061120	879144256	788188736	2558100992	766965568
206	4.939	134.893	Unknown	[M-H]-		0.104	FALSE	null	null	null	null	null	null	999	FALSE	FALSE	FALSE		FALSE	FALSE	null	null	null	null	null	null	null	34457.4	31_32	134.89334:8477705 135.89669:1226984 136.90005:3233218		56816248	17609682	31111984	106939080	94136040	81500504	56192272	130196832	44346268	30215	26188	3478420	136003936	112967192	86546656	105985176	71842864	147336496
207	9.577	134.893	Unknown	[M-H]-		0.021	FALSE	null	null	null	null	null	null	999	FALSE	FALSE	FALSE		FALSE	FALSE	null	null	null	null	null	null	null	446848	28	134.8934:40036816 135.89675:4155105 136.90011:12091612		409808384	675855168	258998256	632912896	752493056	674084800	253774592	227916448	220102352	8671046	2863351	52823252	1114486528	756689856	807901248	448186336	512159104	672482112
208	0.888	134.893	Unknown	[M-H]-		0.125	FALSE	null	null	null	null	null	null	999	FALSE	FALSE	FALSE		FALSE	FALSE	null	null	null	null	null	null	null	48654	41	134.89345:3866540 135.8968:253374 136.90016:1590448		24513952	33626416	34473864	50910852	29240394	24877202	23178176	37055896	23389850	938708	1464208	4193474	27324540	25203800	35793148	65888804	13740965	45539408
209	1.697	134.894	Unknown	[M-H]-	similar chromatogram in higher mz_378	0.5	FALSE	null	null	null	null	null	null	999	FALSE	FALSE	FALSE		FALSE	FALSE	null	null	null	null	null	null	null	41184.2	23	134.89368:3720755 135.89703:456090 136.90039:1303870		41410124	54457428	41383108	48278536	77998000	66592812	59535648	34709188	59101804	154902	571376	4009685	74759296	81194096	72438856	54523884	103199184	7218792
210	1.766	134.894	Unknown	[M-H]-		0.146	FALSE	null	null	null	null	null	null	999	FALSE	FALSE	FALSE		FALSE	FALSE	null	null	null	null	null	null	null	53025.1	37	134.89371:3594164 135.89706:466450 136.90042:1462693		31444810	54457428	55164572	36346232	62273092	27816382	43756488	34674304	40316204	37040	571376	1724835	55936768	80033576	99250008	54523888	85681128	27988230
211	0.909	134.942	Unknown	[M-H]-	ion correlated with 2132	0.562	FALSE	null	null	null	null	null	null	999	FALSE	FALSE	FALSE		FALSE	FALSE	null	null	null	null	null	null	null	116272	323	134.94196:28191050 135.94531:0 136.94867:146192		89269136	88585624	87817648	85642592	91015520	93271312	89971776	82161088	90359432	2087066	3074581	23695982	30284062	3883968	129619480	128365296	3757493	107812536
212	0.863	135.029	Hypoxanthine	[M-H]-	adduct linked to 577_[M+Cl]-; found in higher mz's MsMs_2915	0.938	TRUE	null	135.031	C5H4N4O	Hypoxanthines	FDGQSTZJBFJUBT-UHFFFAOYSA-N	OC1=NC=NC=2NC=NC12	430	TRUE	TRUE	TRUE		FALSE	FALSE	null	null	80.1	null	69.5	75	100	448403	46	135.02864:57798328 136.03199:4338024 137.03535:483522	52.21488:3924 60.45658:4258 61.90582:4017 72.99146:6989 75.0074:89968 86.96841:4858 92.4033:4598 94.0407:4653 100.01215:4751 135.02861:44421	161785024	181190384	177183152	175593264	166955424	183543600	178626176	176351744	193526896	9631997	3746804	109748	133696536	185610976	190826800	141271616	180773968	52637740
213	1.613	135.029	w/o MS2:Threonic acid	[M-H]-		0.062	FALSE	null	135.03	C4H8O5	Sugar acids and derivatives	JPIJQSOTBSSVTP-UHFFFAOYNA-N	O=C(O)C(O)C(O)CO	530	TRUE	TRUE	FALSE		FALSE	FALSE	null	null	96.6	null	null	null	null	35148	39	135.02858:3349086 136.03193:408089 137.03529:764080		63245408	48187260	48754864	52979312	10746080	59332384	58302508	57638420	62879000	4520426	2132042	68781	11300206	29554304	14856966	29063272	63646148	6172430
214	1.019	135.029	Hypoxanthine	[M-H]-		0.104	TRUE	null	135.031	C5H4N4O	Hypoxanthines	FDGQSTZJBFJUBT-UHFFFAOYSA-N	OC1=NC=NC=2NC=NC12	430	TRUE	TRUE	TRUE		FALSE	FALSE	null	null	70.8	null	41.6	75	100	167078	39	135.02864:11576071 136.03199:1111163 137.03535:3373810	53.08599:711 59.01204:1980 71.01151:824 72.99146:3736 73.62312:689 75.00739:29382 78.95737:1645 81.80244:837 89.02274:1902 92.29135:892 96.96795:10689 134.86349:5005 134.89348:6269 135.02843:14043	115348384	90125008	95833176	30628076	110920120	132767488	94161200	101421384	98544232	2192808	1113498	90610	35696904	122308208	117878936	96508568	64968532	5745400
215	1.684	135.029	w/o MS2:Threonic acid	[M-H]-		0.25	FALSE	null	135.03	C4H8O5	Sugar acids and derivatives	JPIJQSOTBSSVTP-UHFFFAOYNA-N	O=C(O)C(O)C(O)CO	530	TRUE	TRUE	FALSE		FALSE	FALSE	null	null	96.9	null	null	null	null	30491.1	46	135.02864:3214505 136.03199:515239 137.03535:812068		23179904	31596638	48754864	22154080	45427688	38524912	29362698	25570856	62879000	1717683	720300	19376	56659260	50152168	72052256	40682856	30564990	6638342
216	1.084	135.03	w/o MS2:Threonic acid	[M-H2O-H]-	found in higher mz's MsMs_1988; adduct linked to 360_[M-H]-	0.188	FALSE	null	135.03	C4H8O5	Sugar acids and derivatives	JPIJQSOTBSSVTP-UHFFFAOYNA-N	O=C(O)C(O)C(O)CO	530	TRUE	TRUE	FALSE		FALSE	FALSE	null	null	100	null	null	null	null	40819.4	325	135.02974:53466656 136.03309:12852084 137.03645:1185472		115348384	90125008	95833176	137585664	71380624	67949128	60955800	64376580	67127584	1583129	722340	7765	138760144	61071068	86397536	96497440	64382572	50267796
217	1.399	135.03	Hypoxanthine	[M-H]-	similar chromatogram in higher mz_2732	0.104	TRUE	null	135.031	C5H4N4O	Hypoxanthines	FDGQSTZJBFJUBT-UHFFFAOYSA-N	OC1=NC=NC=2NC=NC12	430	TRUE	TRUE	TRUE		FALSE	FALSE	null	null	84.7	null	73.3	75	100	137.17	325	135.03008:41203528 136.03343:5196668 137.03679:1067357	53.21867:1454 54.75318:1643 63.67779:1480 65.01329:2355 70.94173:1468 75.0073:11038 76.92064:1613 82.74169:1552 85.60979:1588 87.74438:1607 92.02372:51580 96.96791:7159 134.89319:1910 135.03006:81328	29669362	42228696	35421572	18394288	46460092	22288582	39579516	20171504	41014576	2067402	1016119	55006	17131688	19260436	14984406	11949006	17883760	7884294
218	6.178	135.08	Unknown	[M-H]-		0.667	TRUE	null	null	null	null	null	null	999	FALSE	FALSE	FALSE		FALSE	FALSE	null	null	null	null	null	null	null	11028.4	1693-QC7	135.08037:613370 136.08372:163886 137.08708:665073	51.31549:735 51.6223:717 79.1908:736 90.42863:738 91.95084:1359 95.59068:740 96.96791:959 134.8932:1864	7048602	7355368	6820011	6655484	7747918	7146320	9332094	7175472	7353702	0	5991	0	2062516	9490052	7428109	11194974	7348702	2744556
219	9.177	135.117	w/o MS2:GAMMA-TERPINENE	[M-H]-	similar chromatogram in higher mz_704; found in higher mz's MsMs_1287; similar chromatogram in higher mz_2909	0.667	FALSE	null	135.118	C10H16	Branched unsaturated hydrocarbons	YKFLAYDHMOASIY-UHFFFAOYSA-N	CC(C)C1=CCC(C)=CC1	530	TRUE	TRUE	FALSE		FALSE	FALSE	null	null	97.5	null	null	null	null	8458.69	13	135.11679:868154 136.12014:337123 137.1235:0		5875951	4237700	4401248	5963148	4807232	7872448	5229036	6515348	7742826	0	0	0	3568022	4221048	4551326	6669778	7959018	1414601
220	6.39	135.893	Unknown	[M-H]-		0.042	FALSE	null	null	null	null	null	null	999	FALSE	FALSE	FALSE		FALSE	FALSE	null	null	null	null	null	null	null	5928.08	1693-QC1	135.8932:1051295 136.89655:3069951 137.89991:328242		24009194	41461408	16226745	21314190	6953988	19200818	12620048	8151917	6435349	0	0	387523	2718470	24690096	29409736	16752188	16935662	1315172
221	12.908	135.893	Unknown	[M-H]-		0.042	FALSE	null	null	null	null	null	null	999	FALSE	FALSE	FALSE		FALSE	FALSE	null	null	null	null	null	null	null	59376	27	135.89333:5124574 136.89668:15133800 137.90004:1805063		192830752	281064736	89308496	76863496	63342984	92292504	66118604	122649088	121565624	0	2134536	12009975	90487304	199854608	171825280	108165488	154576496	37198784
222	12.857	135.893	Unknown	[M-H]-		0.021	FALSE	null	null	null	null	null	null	999	FALSE	FALSE	FALSE		FALSE	FALSE	null	null	null	null	null	null	null	18.22	322	135.89334:3252344 136.89669:17243266 137.90005:1977308		256568816	400173664	138816432	165704944	209242160	137737312	111616280	122649088	80650048	0	2134536	12009975	129096416	310728192	264214176	149516304	330384192	57504668
223	9.519	135.893	Unknown	[M-H]-		0.062	FALSE	null	null	null	null	null	null	999	FALSE	FALSE	FALSE		FALSE	FALSE	null	null	null	null	null	null	null	57322.1	47	135.89339:4742738 136.89674:13479985 137.9001:1376680		41742268	71752592	28468636	71183696	83211008	74571360	67179616	65459084	24571148	280800	229608	21828428	40897964	79858896	83159376	47358888	55685140	72939856
224	9.874	135.893	Unknown	[M-H]-		0.104	FALSE	null	null	null	null	null	null	999	FALSE	FALSE	FALSE		FALSE	FALSE	null	null	null	null	null	null	null	36893.3	4	135.8934:5939074 136.89675:17685066 137.90011:1902434		51074020	90694624	35065868	303857408	150154336	69871304	151515632	150509296	63433636	98512	939943	14676951	36302440	87200912	160597856	193375088	112969344	149038800
225	0.804	136.006	Unknown	[M-H]-		0.688	TRUE	null	null	null	null	null	null	999	FALSE	FALSE	FALSE		FALSE	FALSE	null	null	null	null	null	null	null	39317.2	26	136.00577:1639540 137.00912:0 138.01248:0	50.63545:803 52.39717:792 60.18287:666 78.95738:902 80.96332:1177 96.0471:824 112.49428:789 125.65808:777	8788351	10923574	9416016	10173704	11299657	9028575	8753318	9802053	9017278	50293	10908	0	12041815	15751080	9080064	6179414	12368017	4393638
226	9.941	136.89	Unknown	[M-H]-		0.083	FALSE	null	null	null	null	null	null	999	FALSE	FALSE	FALSE		FALSE	FALSE	null	null	null	null	null	null	null	113365	36	136.89011:22186640 137.89346:2804974 138.89682:500211		145968976	254797232	39149812	223593936	263930224	165549152	312998016	184271808	141876128	6564606	1973240	26578276	129035984	242513056	276423680	565943808	191878528	867589760
227	11.651	136.89	Unknown	[M-H]-		0.021	FALSE	null	null	null	null	null	null	999	FALSE	FALSE	FALSE		FALSE	FALSE	null	null	null	null	null	null	null	194068	13	136.89011:13068736 137.89346:3169297 138.89682:323123		372521984	402473120	217692016	374559328	352630336	282581568	220131792	343363232	216818752	11745650	4337836	42300996	209000016	517026656	336268544	313211264	321146368	220974304
228	9.8	136.89	Unknown	[M-H]-		0.042	FALSE	null	null	null	null	null	null	999	FALSE	FALSE	FALSE		FALSE	FALSE	null	null	null	null	null	null	null	229345	45	136.89014:20680112 137.89349:2132428 138.89685:0		555262656	887946368	280626784	988201472	1137626880	901361216	305649120	348684576	332147904	1675470	1083574	33011910	75983256	410952160	447651104	251056480	802047872	247712192
229	8.021	136.89	Unknown	[M-H]-		0.062	FALSE	null	null	null	null	null	null	999	FALSE	FALSE	FALSE		FALSE	FALSE	null	null	null	null	null	null	null	111740	43	136.89015:8617806 137.8935:810847 138.89686:144553		40717940	45743496	19158388	79939184	127552320	135324672	146492192	93752536	70516384	69951	242826	3329668	27572556	119010864	67820472	61630412	82419224	70915928
230	9.869	136.89	Unknown	[M-H]-		0.083	FALSE	null	null	null	null	null	null	999	FALSE	FALSE	FALSE		FALSE	FALSE	null	null	null	null	null	null	null	186707	28	136.89017:20887800 137.89352:2087463 138.89688:1228208		140210928	248094848	35399644	215418800	423997056	319670240	422893504	279847808	332147904	5769979	1743244	41079676	102395752	249013568	279062592	565943808	324228800	415997504
231	9.577	136.89	Unknown	[M-H]-		0.021	FALSE	null	null	null	null	null	null	999	FALSE	FALSE	FALSE		FALSE	FALSE	null	null	null	null	null	null	null	136537	28	136.8902:12344034 137.89355:934096 138.89691:341344		127503256	209476624	86354320	200963024	236047408	206246016	76032888	70583472	68316288	3143836	8303544	19178840	316174976	246183248	254109024	144295824	158441104	218811968
232	8.327	136.89	Unknown	[M-H]-		0.021	FALSE	null	null	null	null	null	null	999	FALSE	FALSE	FALSE		FALSE	FALSE	null	null	null	null	null	null	null	79755.8	4	136.89044:4581650 137.89379:349745 138.89715:60463		10461324	26169568	20109978	24118696	33639904	27606254	41146284	23923256	57555488	357829	235691	7885452	16205068	30435226	30040482	17759792	20248262	18826408
233	1.712	136.89	Unknown	[M-H]-		0.5	TRUE	null	null	null	null	null	null	999	FALSE	FALSE	FALSE		FALSE	FALSE	null	null	null	null	null	null	null	15076.5	1693-QC5	136.89047:892691 137.89382:179566 138.89718:0	52.56919:689 53.47146:640 93.03249:933 101.56111:819 136.86122:2955 136.8916:2018	13302313	17653044	12425255	14665800	24107732	19737442	17627514	9767008	18037600	24490	8540	3356682	23625590	23946300	27887080	17474982	30459020	2610083
234	1.009	136.89	Unknown	[M-H]-		0.458	TRUE	null	null	null	null	null	null	999	FALSE	FALSE	FALSE		FALSE	FALSE	null	null	null	null	null	null	null	29501.2	1693-QC1	136.89067:1204022 137.89402:0 138.89738:0	65.45164:790 74.07467:768 78.95757:17723 81.58751:791 93.03345:3949 93.04445:6513 99.14233:900 128.59879:790 136.8615:12950 136.89026:22279 137.02249:937	16473043	14097081	13752580	4032115	10684081	10118330	13147078	3283384	7903649	76596	154211	2890425	15031024	14293329	14211006	5498395	18408046	3822746
235	9.187	136.891	Unknown	[M-H]-		0.021	FALSE	null	null	null	null	null	null	999	FALSE	FALSE	FALSE		FALSE	FALSE	null	null	null	null	null	null	null	269245	36	136.8905:14072388 137.89385:1614933 138.89721:245526		95305296	143162528	63488724	155406832	186055680	164151456	159780544	155034080	137586656	583330	1919228	61105916	92448160	177265664	203234592	109000352	131593184	166773984
236	10.447	136.891	Unknown	[M-H]-		0.146	FALSE	null	null	null	null	null	null	999	FALSE	FALSE	FALSE		FALSE	FALSE	null	null	null	null	null	null	null	187668	28	136.8905:21539178 137.89385:5726704 138.89721:1319154		254621968	533204864	296333408	502254336	567660864	429610880	422081312	416385344	384183456	5265402	5848324	36010832	517110528	748913216	934117120	497868736	512727904	732853120
237	9.463	136.891	Unknown	[M-H]-		0.021	FALSE	null	null	null	null	null	null	999	FALSE	FALSE	FALSE		FALSE	FALSE	null	null	null	null	null	null	null	218660	22	136.89052:14644709 137.89387:1617538 138.89723:649053		115698168	195674016	84382576	187079312	228721632	196129312	471894720	221718272	376372992	1808542	2608624	56425132	121384656	222839200	235190976	136202272	155677920	202042448
238	4.651	136.891	Unknown	[M-H]-		0.104	TRUE	null	null	null	null	null	null	999	FALSE	FALSE	FALSE		FALSE	FALSE	null	null	null	null	null	null	null	13640.5	1693-QC5	136.89046:935487 137.89381:97646 138.89717:38085	50.04361:743 82.7967:765 93.03334:1091 121.76662:787 132.29942:830 134.19156:817 136.86273:967 136.89008:1564	9662053	8674174	15475669	18003860	25788062	23574650	20827964	9365350	24592386	6954	0	2601035	6769904	18931858	14009040	15117674	26203668	3653146
239	0.911	136.916	Unknown	[M-H2O-H]-	ion correlated with 1681; ion correlated with 4528; ion correlated with 1649; adduct linked to 388_[M-H]-	0.583	FALSE	null	null	null	null	null	null	999	FALSE	FALSE	FALSE		FALSE	FALSE	null	null	null	null	null	null	null	32545.3	325	136.91629:6077546 137.91964:0 138.923:1867918		25194302	25740112	24922878	24166344	28212956	27248410	24466436	26109252	25819782	429117	860633	69210	8979666	6289470	32661852	33925068	1254492	28220746
240	5.404	137.023	Unknown (carbon number 7); PlaSMA ID-70	[M-H]-		0.333	TRUE	5.1	137.023	C7H6O3	Unknown			430	TRUE	TRUE	TRUE		FALSE	FALSE	null	null	86.1	100	75	75	100	8760.39	27	137.02319:1615936 138.02654:389477 139.0299:325835	55.62702:747 61.57863:779 62.88424:772 93.03338:10703 137.02386:1325	23871860	33039972	28580622	36303164	34121376	39757624	40130744	51996548	37950780	9253608	17520138	1693754	29615808	31700168	44849008	36450348	44518392	23988882
241	7.916	137.023	Unknown (carbon number 7); PlaSMA ID-70	[M-H]-		0.104	TRUE	5.1	137.023	C7H6O3	Unknown			430	TRUE	TRUE	TRUE		FALSE	FALSE	null	null	77.5	99	49.2	75	100	9.18	347	137.02318:2993233 138.02653:718700 139.02989:124288	51.29842:659 62.54178:731 75.94585:869 83.72414:756 92.91855:1346 93.03333:22550 108.23482:874 108.89792:1026 112.79932:843 115.611:970 136.8916:2038 137.02399:9641	34821884	5701968	16175168	17473646	17912396	17133230	17628404	8088370	5105500	28244944	18944970	3649086	5605192	5032227	46669780	31600492	7373403	7592603
242	13.353	137.034	w/o MS2:UROCANATE	[M-H]-		0.25	FALSE	null	137.035	C6H6N2O2	Imidazolyl carboxylic acids and derivatives	LOIYMIARKYCTBW-UHFFFAOYSA-N	O=C(O)C=CC1=CN=CN1	530	TRUE	TRUE	FALSE		FALSE	FALSE	null	null	98.6	null	null	null	null	9448.56	36	137.03416:1284092 138.03751:0 139.04087:0		21995296	16355301	15137324	25628346	18252110	10274915	9344811	10450851	18721452	0	0	378824	8060376	9416349	39051720	23110702	11833500	6781492
243	13.278	137.034	w/o MS2:UROCANATE	[M-H]-		0.125	FALSE	null	137.035	C6H6N2O2	Imidazolyl carboxylic acids and derivatives	LOIYMIARKYCTBW-UHFFFAOYSA-N	O=C(O)C=CC1=CN=CN1	530	TRUE	TRUE	FALSE		FALSE	FALSE	null	null	98.7	null	null	null	null	6219.94	3	137.03421:809426 138.03756:0 139.04092:207398		16131011	19114494	18082610	19307756	18252110	18245832	19638086	16556258	23488136	0	0	3113032	29707214	19496104	19335400	17386866	30664568	12905902
244	13.232	137.034	w/o MS2:UROCANATE	[M-H]-		0.333	FALSE	null	137.035	C6H6N2O2	Imidazolyl carboxylic acids and derivatives	LOIYMIARKYCTBW-UHFFFAOYSA-N	O=C(O)C=CC1=CN=CN1	530	TRUE	TRUE	FALSE		FALSE	FALSE	null	null	98.8	null	null	null	null	10265.3	39	137.03423:983754 138.03758:0 139.04094:676175		6343528	13052716	14202808	11197093	12650145	24651568	19638086	25134074	23488136	0	0	3113032	30707836	24376704	11381573	10706853	30664568	18375718
245	7.819	137.07	Unknown	[M-H]-	found in higher mz's MsMs_1371; found in higher mz's MsMs_3658; found in higher mz's MsMs_8664; found in higher mz's MsMs_5670; found in higher mz's MsMs_2102; found in higher mz's MsMs_9261; similar chromatogram in higher mz_2164; found in higher mz's MsMs_10391; found in higher mz's MsMs_2756; found in higher mz's MsMs_9522; found in higher mz's MsMs_8894	0.833	TRUE	null	null	null	null	null	null	999	FALSE	FALSE	FALSE		FALSE	FALSE	null	null	null	null	null	null	null	216745	1693-QC5	137.07042:12125804 138.07377:896202 139.07713:0	57.5031:742 72.53226:903 73.79239:757 82.01559:9968 87.13019:783 91.95085:3219 93.03334:3817 110.21837:987 112.89824:930 136.89043:7261 137.07104:2089	216553072	214088000	215627312	207807232	228667648	211966752	200129936	247652656	231955680	145325	40737	0	234357760	243242064	213066704	198746432	262176224	150773872
246	6.305	137.096	Unknown	[M-H]-		0.229	TRUE	null	null	null	null	null	null	999	FALSE	FALSE	FALSE		FALSE	FALSE	null	null	null	null	null	null	null	7865.89	41	137.09602:409933 138.09937:85087 139.10273:0	51.06126:805 51.42661:666 59.85214:771 61.25636:672 73.31973:742 78.71178:953 85.80105:992 92.91862:1453 93.03342:1596	359784	1434881	257845	2063656	1677715	2424786	7999364	8892579	9539168	20358	0	0	6800180	8333008	4839303	6982986	658917	5729179
247	4.967	137.891	Unknown	[M-H]-		0.271	FALSE	null	null	null	null	null	null	999	FALSE	FALSE	FALSE		FALSE	FALSE	null	null	null	null	null	null	null	2494.27	43	137.89067:264342 138.89402:85827 139.89738:0		1638071	1967893	2918822	2957360	2160101	3050083	1483300	1363795	412384	0	0	17145	3366512	2935090	2288480	2762108	1729192	5101580
248	3.099	137.891	Unknown	[M-H]-		0.021	FALSE	null	null	null	null	null	null	999	FALSE	FALSE	FALSE		FALSE	FALSE	null	null	null	null	null	null	null	1033.54	1693-QC5	137.89069:52048 138.89404:26054 139.8974:0		199436	181081	245812	82932	517052	128715	173042	219826	158647	0	0	53752	378605	344553	593120	174628	662981	86792
249	0.81	137.915	Unknown	[M-H]-		0.604	FALSE	null	null	null	null	null	null	999	FALSE	FALSE	FALSE		FALSE	FALSE	null	null	null	null	null	null	null	6047.8	41	137.91464:653459 138.91799:0 139.92135:0		1517246	1115889	1896354	1789438	2065838	1813691	1825770	2090056	1358907	1572	7467	708	4160676	2155370	1299792	885452	1904044	1354928
250	7.402	138.018	4-Nitrophenol	[M-H]-		0.083	TRUE	null	138.02	C6H5NO3	Nitrophenols	BTJIUGUIPKRLHP-UHFFFAOYSA-N	O=N(=O)C1=CC=C(O)C=C1	430	TRUE	TRUE	TRUE		FALSE	FALSE	null	null	89.1	null	77.7	86.7	100	3037.75	MeOH1-1	138.01874:2150371 139.02209:226404 140.02545:321098	55.01725:5994 61.98706:1269 66.03357:6116 67.01745:7340 68.01241:1395 78.95718:1059 82.02798:1034 83.01215:6832 94.0285:71172 94.03616:8639 95.01245:2166 95.02387:3398 95.04848:1068 96.95774:1174 103.91851:1032 108.02029:60172 108.04469:1662 109.02389:1027 110.02301:5635 111.00727:23398 124.03954:1613 136.00235:1550 138.01787:204994 138.05476:5872	7239536	17047780	16553331	10167844	18474854	9964806	10471308	10259591	11668581	100142256	70917216	6696678	9115336	8489362	8077937	9930942	23401710	10890502
251	7.301	138.019	4-Nitrophenol	[M-H]-		0.583	TRUE	null	138.02	C6H5NO3	Nitrophenols	BTJIUGUIPKRLHP-UHFFFAOYSA-N	O=N(=O)C1=CC=C(O)C=C1	430	TRUE	TRUE	TRUE		FALSE	FALSE	null	null	91.8	null	86.4	86.4	100	10498.6	323	138.01863:2407768 139.02198:207534 140.02534:377998	60.33327:784 62.56195:782 63.32359:832 65.99792:718 82.67393:798 87.47993:803 108.02045:3724 138.0184:13539	19151536	24170340	23888900	29606922	26361528	28727986	31089756	28540324	33669288	10948731	8153912	6354398	28482798	23657464	24032212	28476974	9106563	28735754
252	5.293	138.055	Unknown	[M-H]-	found in higher mz's MsMs_726; similar chromatogram in higher mz_2673	0.542	TRUE	null	null	null	null	null	null	999	FALSE	FALSE	FALSE		FALSE	FALSE	null	null	null	null	null	null	null	114923	1693-QC1	138.05496:6678674 139.05831:1339450 140.06167:76645	53.06074:850 82.02827:1020 94.06676:996 109.68265:1065 123.03065:54935 129.07457:1057 138.05521:51474	108839480	122947624	121924048	138245056	164506064	168590448	178033536	180197856	170888256	3180056	1348968	418149	76100904	110120152	103470736	112498608	162747712	61171800
253	5.262	138.055	Unknown	[M-H]-	similar chromatogram in higher mz_3043; similar chromatogram in higher mz_1798; similar chromatogram in higher mz_1803	0.396	TRUE	null	null	null	null	null	null	999	FALSE	FALSE	FALSE		FALSE	FALSE	null	null	null	null	null	null	null	124458	1693-QC8	138.05478:9132010 139.05813:1998734 140.06149:81511	51.9443:643 54.18958:721 55.47189:775 57.74249:675 59.82573:671 67.44001:684 73.507:740 91.95084:1981 106.40521:961 123.0317:17446 138.05496:12907	108839480	122947624	121924040	138245056	164506064	168590448	178033536	180197840	170888256	3180056	1470829	418149	76100904	110120144	103470736	112498616	162747712	61171800
254	0.907	138.913	Unknown	[M-H2O-H]-	ion correlated with 3645; ion correlated with 3602; ion correlated with 2849; adduct linked to 421_[M-H]-	0.25	FALSE	null	null	null	null	null	null	999	FALSE	FALSE	FALSE		FALSE	FALSE	null	null	null	null	null	null	null	12734.1	325	138.91336:1798051 139.91671:0 140.92007:148722		7625230	7016944	7720194	8254584	8724758	7383855	7357961	7671648	8599833	0	18189	117855	501025	1067790	9402893	9550988	260468	8397824
255	1.732	138.97	Unknown	[M-H]-		0.25	FALSE	null	null	null	null	null	null	999	FALSE	FALSE	FALSE		FALSE	FALSE	null	null	null	null	null	null	null	2508.36	41	138.96951:213806 139.97286:0 140.97622:44393		2166258	2556147	2699219	2538568	4290210	3108821	2894162	1675596	2920806	0	0	0	4319712	3748244	5096900	2935792	5505011	306698
256	6.142	139.075	Unknown	[M-H]-		0.021	FALSE	null	null	null	null	null	null	999	FALSE	FALSE	FALSE		FALSE	FALSE	null	null	null	null	null	null	null	1882.9	1693-QC5	139.07545:94145 140.0788:106062 141.08216:85628		729021	1050067	702530	1478295	1951861	933322	1231245	1243919	1147690	68397	39310	10170	774207	1435131	1420342	631637	1190819	1264868
257	10.474	139.111	Unknown	[M-H]-		0.042	FALSE	null	null	null	null	null	null	999	FALSE	FALSE	FALSE		FALSE	FALSE	null	null	null	null	null	null	null	4381.34	1693-QC5	139.11139:243565 140.11474:0 141.1181:0		2677471	2867276	2894652	2910783	6677640	2997974	6068392	7213181	2254821	0	0	0	1640817	6609768	4309146	3046670	9332055	1900487
258	7.999	139.112	Unknown	[M-H]-	found in higher mz's MsMs_7774	0.396	TRUE	null	null	null	null	null	null	999	FALSE	FALSE	FALSE		FALSE	FALSE	null	null	null	null	null	null	null	9882.27	1693-QC5	139.11128:484388 140.11463:0 141.11799:0	53.46589:692 54.37395:681 62.19139:780 65.0526:721 99.26405:876	6361878	8833420	11988916	9497795	13771222	10171672	5623345	13751921	14939841	40208	126971	18654	4325298	16470053	9462958	11590478	12728155	2709844
259	8.111	139.112	Unknown	[M-H]-	similar chromatogram in higher mz_301	0.208	FALSE	null	null	null	null	null	null	999	FALSE	FALSE	FALSE		FALSE	FALSE	null	null	null	null	null	null	null	7895.91	325	139.11166:1768246 140.11501:535700 141.11837:22891		8654895	7455502	5913498	8056910	7204090	12938562	15746158	11356134	12711445	125698	20427	0	2456733	7114344	12268093	9695328	5727885	8615197
260	8.816	139.112	Unknown	[M-H]-	found in higher mz's MsMs_998	0.354	TRUE	null	null	null	null	null	null	999	FALSE	FALSE	FALSE		FALSE	FALSE	null	null	null	null	null	null	null	6008.82	347	139.11172:943646 140.11507:84800 141.11843:0	55.86984:793 59.14256:840 62.83603:774 63.24623:747 77.74112:822 82.72672:864 122.80688:852	10283991	12301722	12233182	18163918	15534200	14400172	12431092	20245304	22028970	995092	372265	395000	12170480	14627803	7955512	9783514	8183108	5101329
261	8.777	139.112	Unknown	[M-H]-	found in higher mz's MsMs_1123; found in higher mz's MsMs_2248	0.229	TRUE	null	null	null	null	null	null	999	FALSE	FALSE	FALSE		FALSE	FALSE	null	null	null	null	null	null	null	9116.23	26	139.11142:1205353 140.11477:198023 141.11813:0	91.5607:792 91.95756:2969 98.85073:763 110.89429:1129 132.21288:873 133.8017:868	10283991	12301721	12233182	18163918	15534200	14400172	12431092	20245304	22024122	918824	243567	31888	12170480	14627803	7955512	9783515	8183108	5101329
262	0.835	139.983	Unknown	[M-H]-	similar chromatogram in higher mz_9428	0.458	TRUE	null	null	null	null	null	null	999	FALSE	FALSE	FALSE		FALSE	FALSE	null	null	null	null	null	null	null	19350.5	22	139.98341:1768161 140.98676:0 141.99012:0	56.86163:902 61.79047:853 78.95744:33352 95.93289:1580 139.98289:1961 140.01118:839	6051656	5537470	3971498	3459620	2488748	4199722	3350663	3605209	1801377	0	0	0	5265050	4426161	4645551	1945578	14237468	0
263	0.878	140.01	O-Phosphoethanolamine; LC-ESI-QTOF; MS2; CE	[M-H]-		0.917	TRUE	null	140.012	C2H8NO4P	Phosphoethanolamines	SUHOOTKUPISOBE-UHFFFAOYSA-N	NCCOP(O)(O)=O	430	TRUE	TRUE	TRUE		FALSE	FALSE	null	null	85.1	null	75	75	100	71393.5	20	140.01057:4631736 141.01392:1111580 142.01728:0	53.73089:683 60.49003:774 63.74532:720 78.95744:26783 80.36135:912 97.00324:3834 140.01117:1181	41977172	42935880	45092812	45011404	47159600	46661652	41667044	45576108	47835004	507856	489037	14380	30162322	40463544	45451212	51122036	76529624	28995188
264	1.278	140.011	O-Phosphoethanolamine; LC-ESI-QTOF; MS2; CE	[M-H]-		0.25	TRUE	null	140.012	C2H8NO4P	Phosphoethanolamines	SUHOOTKUPISOBE-UHFFFAOYSA-N	NCCOP(O)(O)=O	430	TRUE	TRUE	TRUE		FALSE	FALSE	null	null	75.6	null	46.6	75	100	10465.9	7	140.01057:1411761 141.01392:242500 142.01728:0	51.54148:711 77.11747:808 78.95739:14719 79.17208:782 89.5927:788 102.26863:806 140.01117:964	19606228	24474382	24546396	20720168	26990664	43831300	18693100	23715718	42954724	198529	1052425	15869	13451937	23003188	21712874	22646894	120080328	21238286
265	6.961	140.107	Unknown	[M-H]-	found in higher mz's MsMs_753; similar chromatogram in higher mz_2267; similar chromatogram in higher mz_2302; similar chromatogram in higher mz_3525; similar chromatogram in higher mz_3564; similar chromatogram in higher mz_3844; found in higher mz's MsMs_2267; found in higher mz's MsMs_754; similar chromatogram in higher mz_6196; similar chromatogram in higher mz_3596; similar chromatogram in h…	0.896	TRUE	null	null	null	null	null	null	999	FALSE	FALSE	FALSE		FALSE	FALSE	null	null	null	null	null	null	null	52723.4	1693-QC1	140.10689:3150516 141.11024:244493 142.1136:0	50.66764:752 50.84565:634 51.3672:565 78.95745:2112 113.39038:935	65431812	72888632	76679272	60865352	64207324	60146416	59241640	63384028	64990824	0	0	0	45651740	110312112	73536264	36085788	137598336	31784370
266	6.925	140.107	Unknown	[M-H]-		0.104	TRUE	null	null	null	null	null	null	999	FALSE	FALSE	FALSE		FALSE	FALSE	null	null	null	null	null	null	null	31743.7	1693-QC5	140.10719:2985319 141.11054:125726 142.1139:0	57.80831:708 59.09426:748 65.61158:676 66.95982:816 67.25496:718 78.95737:1386 96.04619:778 113.63574:857 140.1071:1149	65431816	72888632	76679272	60865352	64207324	60146412	59241640	63384032	64990824	0	0	0	45651740	110312112	73536264	36085788	137598336	31784370
267	0.852	140.985	Unknown	[M-H]-	adduct linked to 72_[M-H2O-H]-	0.604	FALSE	null	null	null	null	null	null	999	FALSE	FALSE	FALSE		FALSE	FALSE	null	null	null	null	null	null	null	10501.9	323	140.98508:3538101 141.98843:0 142.99179:13324277		5949358	6700868	7181762	6126193	4698296	6226454	6882480	4609978	7264836	1563	12491	0	4096222	8258284	6942764	5602950	1502434	4412675
268	9.097	141.091	w/o MS2:Unknown (carbon number 8); PlaSMA ID-79	[M-H]-	similar chromatogram in higher mz_1086	0.812	TRUE	4.49	141.091	C8H14O2	Unknown			530	TRUE	TRUE	FALSE		FALSE	FALSE	null	null	99.7	97.4	null	null	null	16258.6	4	141.09079:3547779 142.09414:852329 143.0975:0	52.6644:660 68.99672:3356 76.08099:824 84.84707:779 91.95586:4233 108.63966:824 141.09059:18550	16814594	19685954	22273500	23946278	23584924	23802450	25130612	23566122	22012024	1604844	2183921	342081	10692844	41227332	33363184	31184542	33837944	22348378
269	8.187	141.091	w/o MS2:Unknown (carbon number 8); PlaSMA ID-79	[M-H]-		0.438	TRUE	4.49	141.091	C8H14O2	Unknown			530	TRUE	TRUE	FALSE		FALSE	FALSE	null	null	100	98.3	null	null	null	7320.22	325	141.09114:2816897 142.09449:545478 143.09785:319940	77.91108:716 87.3102:837 129.62558:760 141.09065:5071	10369955	12388664	9562502	13395789	12632101	11218321	11923884	15170636	14142314	1240092	761856	64155	7119556	10319867	9214181	10876046	3164372	10510363
270	0.93	142.997	Unknown	[M-H]-	ion correlated with 1077; ion correlated with 1090; adduct linked to 89_[M-H2O-H]-; similar chromatogram in higher mz_602	0.104	TRUE	null	null	null	null	null	null	999	FALSE	FALSE	FALSE		FALSE	FALSE	null	null	null	null	null	null	null	106.47	322	142.99722:16161766 144.00057:728520 145.00393:916699	50.06175:822 53.00171:1329 59.01205:1272 71.01208:5395 80.99649:1089 91.95755:985 94.25387:966 112.98592:1836 124.98605:5573 140.98108:1233 142.99669:16496	294134	476977	223948	140782	6002	79006	75474	0	0	2887412	1646099	0	0	0	40369	0	0	0
271	0.844	142.998	Unknown	[M-H]-	ion correlated with 918	0.021	FALSE	null	null	null	null	null	null	999	FALSE	FALSE	FALSE		FALSE	FALSE	null	null	null	null	null	null	null	32.19	325	142.99753:4173571 144.00088:157909 145.00424:1425178		8474	14189	23184	12408	167988	0	0	0	0	1154648	556990	0	0	0	0	0	0	0
272	8.607	143.034	Unknown (carbon number 6); PlaSMA ID-83	[M-H]-		0.021	TRUE	2.56	143.034	C6H8O4	Unknown			430	TRUE	TRUE	TRUE		FALSE	FALSE	null	null	81.7	95.5	62.2	75	100	9.46	MeOH1-2	143.0338:13529654 144.03715:887392 145.04051:685235	55.01731:10359 57.03321:7472 58.00463:13900 59.01233:7204 67.0174:40992 68.9966:9629 69.03307:8187 71.01243:57598 71.04875:10337 73.02795:73372 75.00715:15907 81.03301:13289 83.0127:240523 84.02045:4460 85.02798:50041 87.00716:8977 95.01243:3808 97.02805:8091 99.04375:34876 101.02315:46934 111.00706:1220740 112.01115:26413 113.02322:36020 113.92441:4555 114.95089:5698 115.03825:9022 125.02298:154…	2884723	4182682	4135074	2928954	5014889	9972982	7843261	7554280	3115604	232396176	906739264	1137990	4040223	6234362	5243897	3588692	6134154	4440082
273	0.133	143.034	Unknown (carbon number 6); PlaSMA ID-83	[M-H]-		0.042	TRUE	2.56	143.034	C6H8O4	Unknown			430	TRUE	TRUE	TRUE		FALSE	FALSE	null	null	80.6	99.3	58.8	75	100	6756.62	MeOH1-2	143.03381:14960016 144.03716:1076332 145.04052:554610	55.01734:9699 57.0331:6159 58.0047:10787 59.01237:10193 67.01739:38550 68.9966:14933 69.0331:11922 71.0125:53824 71.04877:13605 73.02799:81679 75.00717:13691 81.033:15672 83.01203:301817 84.02045:4939 85.02809:49974 87.00729:10056 87.04369:11918 95.01242:2341 96.96767:4468 97.02832:10535 98.95503:51090 99.04376:38804 101.02325:64914 111.00711:1536783 112.01109:30588 113.02325:47707 114.94971:1042…	3176988	5350804	4367522	3624450	11033698	4854234	4668929	10846937	5961762	94770040	442987680	2208694	2790260	2286666	1569281	4467034	1867357	8434437
274	7.837	143.07	Unknown	[M-H]-		0.521	TRUE	null	null	null	null	null	null	999	FALSE	FALSE	FALSE		FALSE	FALSE	null	null	null	null	null	null	null	78742	1693-QC4	143.06992:4253292 144.07327:661287 145.07663:417688	58.3106:715 66.85083:823 72.83911:771 108.62788:857 125.45657:910 143.06972:1124	121689200	130343368	120463640	124989024	139359952	136392608	148805488	151415584	151431632	1213430	4181330	336370	72088416	81485768	71786512	79127648	71055688	83507592
275	10.224	143.107	Unknown	[M-H]-		0.625	FALSE	null	null	null	null	null	null	999	FALSE	FALSE	FALSE		FALSE	FALSE	null	null	null	null	null	null	null	17975.6	43	143.10666:1693596 144.11001:408394 145.11337:0		16623853	17960566	19596696	18672370	16936110	18154202	21054262	17672100	19987136	0	0	0	33564172	30570796	13718479	10822450	29684182	9923351
276	7.969	143.107	Unknown	[M-H]-		0.312	TRUE	null	null	null	null	null	null	999	FALSE	FALSE	FALSE		FALSE	FALSE	null	null	null	null	null	null	null	14744.9	322	143.10678:2799852 144.11013:516996 145.11349:0	57.33555:788 68.28204:950 70.46973:776 85.3497:946 99.07952:3453 113.09536:846 140.27559:887 143.10704:926	10545288	16938798	13956356	13317242	14962537	12619905	12017751	11801458	17944720	48134	40168	0	7535741	10399190	12642250	12965057	9069582	8404846
277	6.851	143.107	Unknown	[M-H]-		0.417	TRUE	null	null	null	null	null	null	999	FALSE	FALSE	FALSE		FALSE	FALSE	null	null	null	null	null	null	null	2696.89	325	143.1067:538615 144.11005:66090 145.11341:0	51.6318:675 53.22014:673 54.87752:673 57.03324:1091 57.49358:695 58.11343:716 67.57838:810 67.64588:683 70.6423:913 76.02122:742 87.6875:782 89.22303:820 91.95084:1104 113.02463:889 124.39962:830	1084268	1460792	1436508	1535923	1995206	1718182	1737640	1287563	1273733	0	0	0	651510	549145	0	202418	143824	103084
278	5.072	144.044	w/o MS2:4-Hydroxyquinoline; PlaSMA ID-85	[M-H]-		0.104	FALSE	2.93	144.045	C9H7NO	Others	PMZDQRJGMBOQBF-UHFFFAOYSA-N	OC1=CC=NC2=C1C=CC=C2	530	TRUE	TRUE	FALSE		FALSE	FALSE	null	null	96.8	99.4	null	null	null	11780.5	29	144.04422:2367638 145.04757:1346640 146.05093:271716		14190585	14590574	10590609	19410194	20909486	19277132	21359884	25084096	24040798	1223967	472517	436394	9194905	14936752	13593844	10702713	21735036	5222926
279	5.004	144.044	w/o MS2:4-Hydroxyquinoline; PlaSMA ID-85	[M-H]-		0.021	FALSE	2.93	144.045	C9H7NO	Others	PMZDQRJGMBOQBF-UHFFFAOYSA-N	OC1=CC=NC2=C1C=CC=C2	530	TRUE	TRUE	FALSE		FALSE	FALSE	null	null	97.3	99.5	null	null	null	3.81	1693-QC3	144.04433:562567 145.04768:1230422 146.05104:430718		14190585	9777463	14797452	19410194	20909486	13789039	21359884	17913808	8844104	2988250	344611	516357	4382534	5402820	5502790	3931219	14362923	2714726
280	7.156	144.045	4-Hydroxyquinoline	[M-H]-	similar chromatogram in higher mz_6071	0.583	TRUE	2.933	144.045	C9H7NO	Hydroquinolones	PMZDQRJGMBOQBF-UHFFFAOYSA-N	O=C1C=CNC2=CC=CC=C12	430	TRUE	TRUE	TRUE		FALSE	FALSE	null	null	85.6	97.8	75	75	100	31870.8	15	144.04457:1890366 145.04792:735418 146.05128:414804	51.83651:680 56.84617:775 60.83105:809 64.95466:763 66.7038:746 86.87846:773 89.84743:767 144.04369:38631	30865398	26418460	28691476	38655612	31498556	44304320	43446480	45221388	53472032	719389	1204586	95090	14619860	38676864	49945984	24827938	33305324	24127360
281	7.187	144.045	4-Hydroxyquinoline	[M-H]-	similar chromatogram in higher mz_6240	0.354	TRUE	2.933	144.045	C9H7NO	Hydroquinolones	PMZDQRJGMBOQBF-UHFFFAOYSA-N	O=C1C=CNC2=CC=CC=C12	430	TRUE	TRUE	TRUE		FALSE	FALSE	null	null	85.6	97.8	75	75	100	22869.1	325	144.04457:5606918 145.04792:1339710 146.05128:302282	50.86279:640 144.04369:46724	30865398	26418460	28691476	38655612	31498556	44304324	43446480	45221388	53472032	719389	1120998	778362	14619860	38676864	49945984	24827938	33305324	24127360
282	5.125	144.045	4-Hydroxyquinoline	[M-H]-		0.083	TRUE	2.933	144.045	C9H7NO	Hydroquinolones	PMZDQRJGMBOQBF-UHFFFAOYSA-N	O=C1C=CNC2=CC=CC=C12	430	TRUE	TRUE	TRUE		FALSE	FALSE	null	null	85.6	99.4	75	75	100	8339.49	325	144.04457:4758451 145.04792:1446795 146.05128:275450	57.45184:772 61.90765:804 69.29285:763 70.31734:656 73.32442:713 75.71284:783 82.22159:705 91.38475:789 144.0437:31710	5398178	10494231	6955927	13476212	13784669	14566332	15943314	18296924	24040798	836866	636046	313090	10911445	14936752	13593844	10702713	21725428	6890068
283	1.114	144.065	N-Isobutyrylglycine	[M-H]-	found in higher mz's MsMs_1064; similar chromatogram in higher mz_1792; similar chromatogram in higher mz_339; similar chromatogram in higher mz_416; similar chromatogram in higher mz_527; similar chromatogram in higher mz_633; similar chromatogram in higher mz_2281; similar chromatogram in higher mz_3344; similar chromatogram in higher mz_4415; similar chromatogram in higher mz_4664; similar chr…	0.833	TRUE	null	144.067	C6H11NO3	N-acyl-alpha amino acids	DCICDMMXFIELDF-UHFFFAOYSA-N	O=C(O)CN=C(O)C(C)C	430	TRUE	TRUE	TRUE		FALSE	FALSE	null	null	84.5	null	87.9	79.8	50	149024	15	144.06512:11062599 145.06847:2539466 146.07183:0	51.74848:1290 59.01204:1996 59.64225:1505 68.90222:1619 70.05409:1988 92.80903:1676 93.71542:1733 100.07573:2101 144.06476:13626	102366704	51510100	66163280	90147392	70339176	74126296	62399568	71354624	81626368	8791038	7459882	253255	331199648	84164168	31538598	50528704	45400496	27457882
284	4.48	144.065	N-Isobutyrylglycine	[M-H]-		0.833	TRUE	null	144.067	C6H11NO3	N-acyl-alpha amino acids	DCICDMMXFIELDF-UHFFFAOYSA-N	O=C(O)CN=C(O)C(C)C	430	TRUE	TRUE	TRUE		FALSE	FALSE	null	null	79.9	null	72.6	79.6	50	26500.8	22	144.06549:2991814 145.06884:320635 146.0722:142060	52.29083:683 52.3418:692 58.89826:671 62.26962:872 87.09239:949 93.7292:872 100.07478:963 110.37988:766 128.10072:794 144.06499:5503	18457386	19184966	17435762	25123086	25924482	37577328	27811866	36891168	37992360	4336419	25949228	268555	20642618	31351844	24655426	18039186	26414858	22380584
285	10.632	144.102	w/o MS2:N-Methylisoleucine	[M-H]-		0.062	FALSE	null	144.103	C7H15NO2	Isoleucine and derivatives	KSPIYJQBLVDRRI-UHFFFAOYNA-N	O=C(O)C(NC)C(C)CC	530	TRUE	TRUE	FALSE		FALSE	FALSE	null	null	97.3	null	null	null	null	2625.04	1693-QC7	144.10182:200286 145.10517:0 146.10853:0		468741	909084	1170802	725443	5424837	2458056	5024526	4610533	1576022	0	0	0	3517670	1428078	626059	3313131	1356588	372970
286	1.108	145.035	Unknown	[M-H]-	found in higher mz's MsMs_4415	0.229	TRUE	null	null	null	null	null	null	999	FALSE	FALSE	FALSE		FALSE	FALSE	null	null	null	null	null	null	null	108016	29	145.03526:14469374 146.03861:12684194 147.04197:22661132	57.03283:741 59.01204:1037 59.02365:1689 62.17789:653 64.75748:771 70.61527:763 74.0232:3325 99.74702:903 101.0225:1188 102.01893:1079 102.02969:3702 102.05412:1437 104.85752:831 107.55234:835 110.9009:877	62028648	33529388	40446292	57085832	42247620	41602068	36546540	37643064	39303204	1644491	376547	0	82838120	72302120	18705972	29685758	20945944	5006446
287	2.075	145.049	2-Methylglutaric acid; LC-ESI-QTOF; MS2; CE	[M-H]-		0.5	TRUE	null	145.051	C6H10O4	Methyl-branched fatty acids	AQYCMVICBNBXNA-UHFFFAOYNA-N	CC(CCC(O)=O)C(O)=O	430	TRUE	TRUE	TRUE		FALSE	FALSE	null	null	83.8	null	67.5	80.8	100	375859	40	145.04935:47414860 146.0527:6158896 147.05606:1478856	52.57137:3313 53.98322:3501 57.03302:36003 59.01249:4159 71.04842:4900 73.02816:4220 83.04884:19562 99.04305:6788 101.05914:21171 127.03885:8179 142.48875:4292 145.04932:42905	50978116	272467840	282499232	45684500	342011136	333287840	338988256	332759744	354492864	2279062	8000270	1590609	32873624	693442048	251794352	25949688	254987760	71441096
288	1.334	145.049	2-Methylglutaric acid; LC-ESI-QTOF; MS2; CE	[M-H]-		0.062	TRUE	null	145.051	C6H10O4	Methyl-branched fatty acids	AQYCMVICBNBXNA-UHFFFAOYNA-N	CC(CCC(O)=O)C(O)=O	430	TRUE	TRUE	TRUE		FALSE	FALSE	null	null	83.5	null	66.7	80.6	100	414419	13	145.04933:21328182 146.05268:3096988 147.05604:427314	51.90384:1142 57.03288:9547 58.26753:1061 59.01247:2114 59.64793:1185 60.81936:1144 62.02795:1361 63.80668:1272 71.04897:1591 77.94174:1255 83.04881:5614 88.21403:1226 91.95084:1430 92.07977:1369 94.4895:1236 99.04395:3081 101.05911:6716 102.05413:1431 127.03881:3250 145.04921:13838	32535256	52096420	51803708	56252444	76302848	69476520	68327096	66744204	84514784	3558716	5195271	1410499	36213060	429102496	33227944	38396612	54797140	12790359
289	2.029	145.049	2-Methylglutaric acid; LC-ESI-QTOF; MS2; CE	[M-H]-		0.396	TRUE	null	145.051	C6H10O4	Methyl-branched fatty acids	AQYCMVICBNBXNA-UHFFFAOYNA-N	CC(CCC(O)=O)C(O)=O	430	TRUE	TRUE	TRUE		FALSE	FALSE	null	null	82.8	null	63.3	80.2	100	326186	42	145.0497:22161344 146.05305:3290744 147.05641:927193	53.41921:1703 57.03304:18629 59.01248:2734 71.01208:2730 71.04842:4098 83.04883:8891 91.95922:1908 99.04398:3115 101.05335:1768 101.05885:13167 127.03884:9973 145.04922:28216	243663088	272467840	282499232	292271040	244363056	333287840	338988288	332759744	354492864	2235850	8000270	1590609	216639120	693442048	123307880	213225872	254987760	17611296
290	1.438	145.049	2-Methylglutaric acid; LC-ESI-QTOF; MS2; CE	[M-H]-		0.062	TRUE	null	145.051	C6H10O4	Methyl-branched fatty acids	AQYCMVICBNBXNA-UHFFFAOYNA-N	CC(CCC(O)=O)C(O)=O	430	TRUE	TRUE	TRUE		FALSE	FALSE	null	null	80.2	null	57.9	78.9	100	247508	36	145.04936:17793174 146.05271:2660404 147.05607:228244	51.9642:1078 56.4724:977 57.03284:8099 59.01248:2119 71.01264:1555 71.04842:4773 73.02756:1724 83.04883:5556 85.02825:1153 89.96954:1284 101.05913:5083 102.05512:1859 112.16452:1414 117.23381:1286 127.03883:2637 145.04962:12247	15043774	30314814	29638628	34862832	59406132	48417068	56135676	56994744	63674848	3496983	7413755	1147061	32442858	123666144	176820000	30989790	41710632	89156432
291	4.077	145.049	2-Methylglutaric acid; LC-ESI-QTOF; MS2; CE	[M-H]-		0.042	TRUE	null	145.051	C6H10O4	Methyl-branched fatty acids	AQYCMVICBNBXNA-UHFFFAOYNA-N	CC(CCC(O)=O)C(O)=O	430	TRUE	TRUE	TRUE		FALSE	FALSE	null	null	76.8	null	41.7	87.2	100	11692.4	1693-QC1	145.04947:1161183 146.05282:339123 147.05618:91270	51.30161:648 51.86243:719 53.32643:717 54.82249:683 66.92458:843 67.63805:744 68.76472:785 72.02004:872 83.04891:5231 101.05924:3842 119.62866:875 127.03897:843 132.91661:3494 145.04936:1594	19504906	45363496	44536552	5917866	7462833	41012160	7423476	56885216	60970288	8713371	8821459	5825528	4617800	7887846	4487902	3531926	40414412	3767839
292	5.131	145.049	2-Methylglutaric acid; LC-ESI-QTOF; MS2; CE	[M-H]-		0.062	TRUE	null	145.051	C6H10O4	Methyl-branched fatty acids	AQYCMVICBNBXNA-UHFFFAOYNA-N	CC(CCC(O)=O)C(O)=O	430	TRUE	TRUE	TRUE		FALSE	FALSE	null	null	75.4	null	38.3	85.9	100	6.99	MeOH1-3	145.04944:995540 146.05279:62184 147.05615:59788	68.60059:777 83.04892:4528 91.95765:901 101.05924:4602 115.91948:1070 121.67123:811 132.91661:4649 145.04936:1464	16058188	19842490	19885120	38826208	27679000	92080832	42690704	32478792	45878700	90509000	108467584	14533330	17148002	61328168	19272322	21262764	37710132	17080188
293	1.209	145.049	2-Methylglutaric acid; LC-ESI-QTOF; MS2; CE	[M-H]-		0.167	TRUE	null	145.051	C6H10O4	Methyl-branched fatty acids	AQYCMVICBNBXNA-UHFFFAOYNA-N	CC(CCC(O)=O)C(O)=O	430	TRUE	TRUE	TRUE		FALSE	FALSE	null	null	80.4	null	55.8	82.8	100	148348	1693-QC3	145.04938:9732681 146.05273:3781075 147.05609:620824	54.04501:675 57.033:9134 59.0121:1644 60.10682:779 62.22776:758 66.49046:849 71.01215:2143 71.04848:1976 73.02763:918 73.53638:744 73.65856:836 83.0489:5309 85.02834:1952 85.70164:787 99.04408:1735 101.05938:8563 102.05424:1357 109.16583:957 127.03892:6920 128.03351:1410 141.15443:853 145.04942:14298	164504224	192760688	195579664	188220080	74176048	204962432	79036448	218409504	70102424	1858877	1684002	1094841	30239162	144254752	34382588	126125952	191538176	11563514
294	1.269	145.05	2-Methylglutaric acid; LC-ESI-QTOF; MS2; CE	[M-H]-		0.208	TRUE	null	145.051	C6H10O4	Methyl-branched fatty acids	AQYCMVICBNBXNA-UHFFFAOYNA-N	CC(CCC(O)=O)C(O)=O	430	TRUE	TRUE	TRUE		FALSE	FALSE	null	null	83.7	null	64.4	82.4	100	245761	47	145.04974:14346625 146.05309:3386428 147.05645:271452	54.19337:801 54.5864:904 57.03298:9461 57.40562:948 59.01205:1070 71.01208:2282 71.04899:1261 79.82155:948 80.55372:939 83.04883:3928 85.02751:1275 87.05541:955 99.04398:962 101.05914:6588 111.32309:1052 127.03883:4181 145.04926:11450	48171676	51050536	195579664	67053576	226814736	204962432	222284272	218409504	235805472	2715337	5195271	1410499	102560432	429102496	36779612	126125952	148262240	9745160
295	4.601	145.05	2-Methylglutaric acid; LC-ESI-QTOF; MS2; CE	[M-H]-		0.354	TRUE	null	145.051	C6H10O4	Methyl-branched fatty acids	AQYCMVICBNBXNA-UHFFFAOYNA-N	CC(CCC(O)=O)C(O)=O	430	TRUE	TRUE	TRUE		FALSE	FALSE	null	null	92.6	null	87.7	87.7	100	11838.9	325	145.04968:3155752 146.05303:514490 147.05639:108649	57.03324:751 81.03313:1566 83.04881:5329 88.42976:853 101.05909:7035 145.04918:3338	23216914	27493872	30228574	32701784	43099328	40982160	35307896	39157984	43586488	3335491	3508397	8978592	28592210	35087028	47211808	32257004	36661404	23178850
296	1.975	145.05	2-Methylglutaric acid; LC-ESI-QTOF; MS2; CE	[M-H]-		0.042	TRUE	null	145.051	C6H10O4	Methyl-branched fatty acids	AQYCMVICBNBXNA-UHFFFAOYNA-N	CC(CCC(O)=O)C(O)=O	430	TRUE	TRUE	TRUE		FALSE	FALSE	null	null	80.6	null	55.4	82.4	100	215922	4	145.04968:16233282 146.05303:2510743 147.05639:1148064	50.03622:953 57.03297:17931 59.01204:2599 66.5779:1156 71.01207:3149 71.04897:1933 73.02756:1999 80.46395:1502 83.04882:7110 91.95084:2928 99.04397:5518 101.05925:11546 110.15583:1399 127.03902:12844 135.84482:1487 145.0491:20096	243663088	99039352	97327760	292271040	173345408	152751120	158343120	142260256	156155248	3038713	3132464	2032665	217686736	223436528	109340488	218248224	141862000	13196247
297	4.158	145.05	2-Methylglutaric acid; LC-ESI-QTOF; MS2; CE	[M-H]-		0.312	TRUE	null	145.051	C6H10O4	Methyl-branched fatty acids	AQYCMVICBNBXNA-UHFFFAOYNA-N	CC(CCC(O)=O)C(O)=O	430	TRUE	TRUE	TRUE		FALSE	FALSE	null	null	91.6	null	86.7	86.7	100	12185	1693-QC4	145.04938:1499438 146.05273:531979 147.05609:123407	53.75446:701 57.77082:701 75.82359:801 77.72813:809 83.04884:1654 97.08579:865 101.05915:2005 145.04922:1986	5347542	45363496	4606534	23664032	52432828	29970910	54225804	56885220	60970284	9183515	7744876	1832558	5177113	60102320	22738664	15689038	10437976	3456480
298	1.514	145.05	2-Methylglutaric acid; LC-ESI-QTOF; MS2; CE	[M-H]-		0.062	TRUE	null	145.051	C6H10O4	Methyl-branched fatty acids	AQYCMVICBNBXNA-UHFFFAOYNA-N	CC(CCC(O)=O)C(O)=O	430	TRUE	TRUE	TRUE		FALSE	FALSE	null	null	80.6	null	58.1	80.7	100	245352	3	145.04933:13500239 146.05268:2796034 147.05604:718482	50.64877:702 56.58123:833 57.03291:9987 57.87423:719 58.10755:727 59.01247:1956 67.64325:677 71.01207:1464 71.04898:3568 73.02756:1547 83.04882:4749 95.05573:957 99.04397:2036 101.05917:7702 102.05414:996 127.03899:7743 134.29927:813 145.04918:15761	9963604	12490487	14725340	20621734	41432084	24174994	39658308	26260270	44758316	2795234	6408682	1482391	18985096	55684608	67301520	28277446	19044608	40722688
299	1.886	145.05	2-Methylglutaric acid; LC-ESI-QTOF; MS2; CE	[M-H]-		0.062	TRUE	null	145.051	C6H10O4	Methyl-branched fatty acids	AQYCMVICBNBXNA-UHFFFAOYNA-N	CC(CCC(O)=O)C(O)=O	430	TRUE	TRUE	TRUE		FALSE	FALSE	null	null	77.2	null	48.8	76.6	100	5.61	322	145.04973:4976406 146.05308:1032115 147.05644:374376	57.03284:1836 59.01205:841 63.14854:845 72.19479:835 83.04884:916 84.45187:823 101.05914:1476 101.36047:881 127.03884:1947 130.95869:827 145.04921:4371	69384216	75100112	71335120	86386976	108783280	129347552	110435672	122322264	107151440	6985388	2134408	1120341	91640536	144661472	75604168	75491448	111515736	53693636
300	0.816	145.061	w/o MS2:L-GLUTAMINE	[M-H]-	similar chromatogram in higher mz_5101; similar chromatogram in higher mz_8279; similar chromatogram in higher mz_7473	0.604	FALSE	null	145.061	C5H10N2O3	Alpha amino acids	ZDXPYRJPNDTMRX-UHFFFAOYSA-N	O=C(O)C(N)CCC(=O)N	530	TRUE	TRUE	FALSE		FALSE	FALSE	null	null	100	null	null	null	null	135542	347	145.0609:41454288 146.06425:2735062 147.06761:936210		48885660	47967000	49149168	48111492	53318744	48294144	49390436	50572044	47815608	523368	160813	29771	52138492	12467954	25399756	3963815	39534812	4711050
301	8.203	145.086	w/o MS2:Unknown (carbon number 7); PlaSMA ID-87	[M-H]-	similar chromatogram in higher mz_8684	0.521	TRUE	5.06	145.086	C7H14O3	Unknown			530	TRUE	TRUE	FALSE		FALSE	FALSE	null	null	99.2	98.8	null	null	null	104923	325	145.08575:34766636 146.0891:5716901 147.09246:556997	52.85669:2714 62.08685:2897 83.63916:2825 89.96467:2912 99.08046:213542 127.07549:5445 145.08569:135478	160257360	163656912	165454576	165633616	178912768	189878384	189098896	181665376	208647776	8701101	15253003	4228622	77889824	147564112	136930560	148565920	113703848	113698368
302	8.163	145.086	w/o MS2:Unknown (carbon number 7); PlaSMA ID-87	[M-H]-		0.438	TRUE	5.06	145.086	C7H14O3	Unknown			530	TRUE	TRUE	FALSE		FALSE	FALSE	null	null	99.2	98.8	null	null	null	130026	30	145.08577:13554072 146.08912:2989191 147.09248:441353	97.0649:2561 99.0805:66784 119.61238:2608 145.08562:42282	160257360	141566816	165454576	165633616	178912768	189878384	189098896	181665376	208647776	4354781	3254698	4228622	85283720	147564112	136930560	148565936	113703848	113698368
303	0.761	145.097	Lysine	[M-H]-	similar chromatogram in higher mz_1534; found in higher mz's MsMs_1121; similar chromatogram in higher mz_2747; similar chromatogram in higher mz_4843	0.208	TRUE	null	145.098	C6H14N2O2	D-alpha-amino acids	KDXKERNSBIXSRK-UHFFFAOYNA-N	O=C(O)C(N)CCCCN	430	TRUE	TRUE	TRUE		FALSE	FALSE	null	null	79.7	null	75	73.5	50	83888	3	145.09732:4306529 146.10067:256367 147.10403:0	60.14877:637 60.19614:753 65.48976:717 68.13616:794 68.16391:920 70.44953:752 77.13675:744 89.06338:737 91.95754:965 145.09781:5930	21941060	26164632	21978814	21853152	28207526	21024594	30244806	17529962	26930436	0	0	0	25311898	27922032	23972762	14991784	26396000	18584122
304	1.118	145.99	w/o MS2:Procysteine	[M-H]-		0.333	FALSE	null	145.992	C4H5NO3S	NA	BMLMGCPTLHPWPY-UHFFFAOYNA-N	O=C(O)C1N=C(O)SC1	530	TRUE	TRUE	FALSE		FALSE	FALSE	null	null	96.5	null	null	null	null	11196.8	22	145.99042:1429370 146.99377:0 147.99713:0		7766718	4989136	5963733	8256967	4371432	5846253	5895897	5019374	5542646	0	0	0	0	5009778	3316325	4604234	14062244	2662299
305	1.857	145.991	w/o MS2:Procysteine	[M-H]-	found in higher mz's MsMs_2334; similar chromatogram in higher mz_4801; similar chromatogram in higher mz_4959	0.812	FALSE	null	145.992	C4H5NO3S	NA	BMLMGCPTLHPWPY-UHFFFAOYNA-N	O=C(O)C1N=C(O)SC1	530	TRUE	TRUE	FALSE		FALSE	FALSE	null	null	98.2	null	null	null	null	8777.54	36	145.99078:1312817 146.99413:222307 147.99749:519380		4999846	5432950	5777105	5656320	6220003	5785454	6692165	6043150	6994601	0	0	0	4369842	10363635	9964862	5249684	15603236	3655265
306	1.004	146.044	L-Glutamic acid; LC-ESI-QTOF; MS2; CE	[M-H]-		0.708	TRUE	null	146.046	C5H9NO4	Glutamic acid and derivatives	WHUUTDBJXJRKMK-VKHMYHEASA-N	N[C@@H](CCC(O)=O)C(O)=O	430	TRUE	TRUE	TRUE		FALSE	FALSE	null	null	95.2	null	92.5	92.5	100	480635	22	146.04488:42048280 147.04823:3703697 148.05159:404478	55.55664:1206 69.375:1040 79.35415:1026 81.46661:997 82.31431:1025 102.05421:48050 128.03346:17997 146.04518:18491	253422816	258129104	268306224	235237280	271295008	263124224	273166720	246570992	272224544	9361941	2156845	575399	206907952	366124224	414963264	249849616	541082496	107108816
307	0.838	146.044	L-Glutamic acid; LC-ESI-QTOF; MS2; CE	[M-H]-	found in higher mz's MsMs_1969; found in higher mz's MsMs_4861	0.938	TRUE	null	146.046	C5H9NO4	Glutamic acid and derivatives	WHUUTDBJXJRKMK-VKHMYHEASA-N	N[C@@H](CCC(O)=O)C(O)=O	430	TRUE	TRUE	TRUE		FALSE	FALSE	null	null	94.9	null	92.1	92.1	100	2.73788e+06	323	146.04486:193935856 147.04821:17139670 148.05157:2202266	61.1573:12229 61.45689:11927 64.82774:12105 66.33793:11748 69.7459:12693 75.06281:11616 78.32499:11309 85.98597:11128 102.05423:736303 128.03345:307644 146.04509:249388	679872640	675713024	686112576	661912896	735757888	684117760	731074944	746827904	735992320	4074623	4233506	1129748	378624864	844603776	985105664	849810368	1132135680	610475776
308	3.891	146.081	Unknown	[M-H]-	ion correlated with 2751; found in higher mz's MsMs_1220; found in higher mz's MsMs_5450; found in higher mz's MsMs_2338; found in higher mz's MsMs_3408; similar chromatogram in higher mz_5451; similar chromatogram in higher mz_5823; similar chromatogram in higher mz_6279; found in higher mz's MsMs_5451; similar chromatogram in higher mz_3685; similar chromatogram in higher mz_4856	0.917	TRUE	null	null	null	null	null	null	999	FALSE	FALSE	FALSE		FALSE	FALSE	null	null	null	null	null	null	null	20410.2	1693-QC1	146.08107:1019314 147.08442:139178 148.08778:24415	56.64473:670 59.41448:760 64.25631:890 65.84821:943 94.44608:939 102.05426:1313 102.79759:812 111.75338:1037 127.57442:827 135.2731:965 139.86218:885 146.08051:1759	11638420	13019715	12785589	13990242	14327156	14804290	14197396	13184422	13221694	16279	4427	878018	17365050	15396940	13564533	12572525	21265656	8008346
309	1.293	146.982	Unknown	[M-H]-		0.938	FALSE	null	null	null	null	null	null	999	FALSE	FALSE	FALSE		FALSE	FALSE	null	null	null	null	null	null	null	88708.9	325	146.98221:16353979 147.98556:701895 148.98892:7454087		113181368	115448888	117766592	104967936	118754888	120249936	83739096	116792864	115153040	430304	788370	57473	44974900	65134576	129322800	77987680	127053624	43396604
310	1.697	147.065	w/o MS2:Unknown (carbon number 6); PlaSMA ID-94	[M-H]-		0.125	FALSE	2.89	147.065	C6H12O4	Unknown			530	TRUE	TRUE	FALSE		FALSE	FALSE	null	null	100	99.8	null	null	null	28771.7	15	147.06509:2062528 148.06844:152298 149.0718:0		9412675	20903150	29657884	27897004	33703136	34080384	33903480	31932544	33593336	432740	153335	17893	39438704	40086232	22988102	22893512	54677956	3690890
311	9.15	147.117	Unknown	[M-H]-	similar chromatogram in higher mz_3246	0.125	FALSE	null	null	null	null	null	null	999	FALSE	FALSE	FALSE		FALSE	FALSE	null	null	null	null	null	null	null	2591.78	36	147.11673:256819 148.12008:45208 149.12344:0		1153930	813383	1366246	912979	1516866	1074857	963239	1320030	1209303	0	0	0	86628	549691	1024649	1121094	1375022	0
312	0.908	148.006	Unknown	[M-H]-	found in higher mz's MsMs_1984	0.417	FALSE	null	null	null	null	null	null	999	FALSE	FALSE	FALSE		FALSE	FALSE	null	null	null	null	null	null	null	22520.3	26	148.0063:2140665 149.00965:0 150.01301:461632		4287143	4881862	5097864	5070684	6344588	5240860	6712110	6298288	6926420	0	0	0	6701586	5230654	7305699	7029550	4928096	6471760
313	1.115	148.042	w/o MS2:L-METHIONINE	[M-H]-	ion correlated with 708	0.917	FALSE	null	148.043	C5H11NO2S	Methionine and derivatives	FFEARJCKVFRZRR-UHFFFAOYSA-N	O=C(O)C(N)CCSC	530	TRUE	TRUE	FALSE		FALSE	FALSE	null	null	98.9	null	null	null	null	105942	22	148.04225:9733395 149.0456:0 150.04896:4626913		68091112	54311112	56630752	72598968	72812216	70109288	66234860	63150364	73582456	108412	100704	0	81622576	77021240	67728984	50303580	84999968	19855464
314	4.982	148.043	w/o MS2:L-METHIONINE	[M-H]-		0.167	FALSE	null	148.043	C5H11NO2S	Methionine and derivatives	FFEARJCKVFRZRR-UHFFFAOYSA-N	O=C(O)C(N)CCSC	530	TRUE	TRUE	FALSE		FALSE	FALSE	null	null	99.9	null	null	null	null	4943.63	41	148.04283:680209 149.04618:0 150.04954:669759		4135489	5100988	7592711	14357401	10578737	21559842	22039594	6647090	7560877	330016	374890	0	22827128	7932414	4846697	3776528	9837734	3248377
315	5.947	148.075	w/o MS2:Unknown (carbon number 9); PlaSMA ID-95	[M-H]-	similar chromatogram in higher mz_4417	0.833	TRUE	3.47	148.076	C9H11NO	Unknown			530	TRUE	TRUE	FALSE		FALSE	FALSE	null	null	98.9	99.2	null	null	null	53153.4	28	148.07527:4995613 149.07862:869045 150.08198:0	51.83334:743 57.19497:751 63.46339:712 63.83523:658 68.31898:757 102.85287:800 118.0678:843 130.03253:778 132.17827:875 136.73679:826	30896990	32865404	30868280	31646884	30144384	33963164	35255716	31150376	36607824	16036	0	0	38982036	47941652	35976332	26413210	50608052	19061186
316	1.323	148.979	Unknown	[M-H]-		0.167	TRUE	null	null	null	null	null	null	999	FALSE	FALSE	FALSE		FALSE	FALSE	null	null	null	null	null	null	null	23222.1	5	148.97885:1630792 149.9822:46662 150.98556:53463	67.13432:721 69.16289:858 80.11327:794 89.02286:10385 91.95176:1122 124.7347:839	38069704	39204492	32283108	35986480	42884696	43943404	29733408	42723232	41490292	43680	58127	0	15333832	22806620	45204724	8368727	42940928	22029706
317	1.553	148.979	Unknown	[M-H]-		0.021	FALSE	null	null	null	null	null	null	999	FALSE	FALSE	FALSE		FALSE	FALSE	null	null	null	null	null	null	null	8181.7	1693-QC7	148.97911:536513 149.98246:41886 150.98582:340985		5236848	6499816	9292588	4971184	6448727	5646812	12201882	4707328	5968719	0	6485	0	5412514	5116742	6553286	4184932	6520961	5960770
318	1.287	148.979	Unknown	[M-H]-		0.771	TRUE	null	null	null	null	null	null	999	FALSE	FALSE	FALSE		FALSE	FALSE	null	null	null	null	null	null	null	34915.8	46	148.97911:2199749 149.98246:150700 150.98582:45600	55.31392:676 55.68531:733 63.14282:723 65.82534:713 76.1465:716 77.8446:775 80.60036:843 89.02273:5167 99.07202:925	31851362	39204488	32283108	35986484	42819056	43790636	29733410	42723232	41490292	43680	8897	0	15333832	22806618	36863848	18238556	43343328	22029706
319	7.356	149.034	Unknown	[M-H]-	found in higher mz's MsMs_8754; similar chromatogram in higher mz_9114; found in higher mz's MsMs_9565; found in higher mz's MsMs_9071	0.292	TRUE	null	null	null	null	null	null	999	FALSE	FALSE	FALSE		FALSE	FALSE	null	null	null	null	null	null	null	87351.8	1693-QC6	149.03426:4492346 150.03761:819621 151.04097:0	53.40292:695 60.70571:864 62.62679:671 80.6512:743 82.05779:912 125.58863:883 139.48782:783 144.40021:925 149.03336:4268	66825556	69596712	68356816	73214224	71786656	74809992	64663344	73235152	78462968	21957	30522	0	80021488	78133328	58446576	65409332	106294016	40639584
320	9.613	149.034	Unknown	[M-H]-	found in higher mz's MsMs_3299; found in higher mz's MsMs_1749; similar chromatogram in higher mz_1212; found in higher mz's MsMs_4754; found in higher mz's MsMs_9093; found in higher mz's MsMs_4755	0.271	FALSE	null	null	null	null	null	null	999	FALSE	FALSE	FALSE		FALSE	FALSE	null	null	null	null	null	null	null	7267.57	5	149.03438:731849 150.03773:139713 151.04109:0		6362182	7698354	8326456	6665096	8459163	7390540	7559699	7388248	6684029	37182	0	0	10991658	12930648	6449769	4170808	11325819	4907777
321	0.895	149.044	w/o MS2:Arabinose	[M-H]-		0.604	FALSE	null	149.046	C5H10O5	Pentoses	PYMYPHUHKUWMLA-UHFFFAOYNA-N	O=CC(O)C(O)C(O)CO	530	TRUE	TRUE	FALSE		FALSE	FALSE	null	null	96.8	null	null	null	null	27793	36	149.04428:3377729 150.04763:470069 151.05099:0		12972389	15201429	15878044	15826387	15461420	18166592	20905412	20943172	17225528	13650199	4071210	21211	4717510	23247366	13870600	12645203	13986746	4598668
322	0.821	149.044	w/o MS2:Arabinose	[M-H]-	adduct linked to 760_[M+Cl]-	0.438	FALSE	null	149.046	C5H10O5	Pentoses	PYMYPHUHKUWMLA-UHFFFAOYNA-N	O=CC(O)C(O)C(O)CO	530	TRUE	TRUE	FALSE		FALSE	FALSE	null	null	97.3	null	null	null	null	46174.8	4	149.04437:3638152 150.04772:0 151.05108:0		5005370	4290338	5149306	5984801	5717178	3579237	4792580	6059144	4827852	13650199	3060293	66242	21060560	8488492	4160194	3812236	38434496	3407760
323	0.921	149.985	Unknown	[M-H2O-H]-	found in higher mz's MsMs_1252; adduct linked to 543_[M-H]-	0.375	FALSE	null	null	null	null	null	null	999	FALSE	FALSE	FALSE		FALSE	FALSE	null	null	null	null	null	null	null	2497.2	325	149.98532:2887324 150.98867:0 151.99203:49887764		1451041	884208	1665556	1549895	1134202	1182491	1172102	1002840	1109594	2282	0	0	280085	2192245	533427	1322691	2423998	291367
324	1.338	150.055	Paracetamol; LC-ESI-ITFT; MS2; CE	[M-H]-		0.417	TRUE	null	150.056	C8H9NO2	1-hydroxy-2-unsubstituted benzenoids	RZVAJINKPMORJF-UHFFFAOYSA-N	CC(O)=NC1=CC=C(O)C=C1	430	TRUE	TRUE	TRUE		FALSE	FALSE	null	null	84.2	null	88	77	50	23356.7	45	150.05475:2955260 151.0581:254479 152.06146:89256	53.71261:681 75.22098:744 150.05504:1017	9867566	26760206	30950780	15638318	37606200	32145082	36568424	26971728	33942208	581800	674267	550558	15721189	42703884	26994928	10608971	57241592	23850506
325	1.111	150.055	Paracetamol; LC-ESI-ITFT; MS2; CE	[M-H]-	adduct linked to 772_[M+Cl]-	0.729	TRUE	null	150.056	C8H9NO2	1-hydroxy-2-unsubstituted benzenoids	RZVAJINKPMORJF-UHFFFAOYSA-N	CC(O)=NC1=CC=C(O)C=C1	430	TRUE	TRUE	TRUE		FALSE	FALSE	null	null	80.6	null	77.1	77	50	49092	11	150.05473:3139854 151.05808:0 152.06144:744193	53.04564:769 54.54816:694 62.51644:712 71.07681:757 71.58596:988 79.95564:1265 90.32675:880 95.8367:880 104.46145:857 150.05499:4239	31648414	26257874	26352066	56754924	29456900	30724108	29369156	34818080	32658424	576048	1348475	807054	73627560	36659440	18397188	46977568	30339590	14447934
326	8.405	150.055	N-Methylanthranilic Acid	[M-H]-		0.75	TRUE	null	150.056	C8H9NO2	Aminobenzoic acids	WVMBPWMAQDVZCM-UHFFFAOYSA-N	O=C(O)C=1C=CC=CC1NC	430	TRUE	TRUE	TRUE		FALSE	FALSE	null	null	78	null	75	68.2	50	13204.1	40	150.05475:772488 151.0581:112511 152.06146:76598	60.31994:787 64.86143:831 70.15545:873 71.11095:731 78.17202:809 83.5761:740 93.79037:839 106.06562:1816	7349676	12293817	13166230	12730740	21279230	24839930	18648796	19876296	18184272	1377562	1818920	563658	9656993	17645458	16555105	19043614	26147718	12778171
327	0.89	150.885	Unknown	[M-H]-		0.479	FALSE	null	null	null	null	null	null	999	FALSE	FALSE	FALSE		FALSE	FALSE	null	null	null	null	null	null	null	476027	45	150.88545:27940730 151.8888:0 152.89216:28377324		222518576	212924432	221480736	222637792	213600592	214800736	223750928	226291328	201126304	479755	440082	9650964	238088304	203187968	209504160	71761920	189398832	82971048
328	0.798	150.886	Unknown	[M-H]-	ion correlated with 1980; ion correlated with 352	0.917	FALSE	null	null	null	null	null	null	999	FALSE	FALSE	FALSE		FALSE	FALSE	null	null	null	null	null	null	null	469933	325	150.88573:91004512 151.88908:0 152.89244:99616424		122028320	136541696	118877024	104659112	135203152	119221896	110271688	148724224	144012352	78082	207416	8734235	98759480	116338704	122842304	318580320	102020320	455937024
329	0.052	150.982	Unknown	[M-H]-		0.042	FALSE	null	null	null	null	null	null	999	FALSE	FALSE	FALSE		FALSE	FALSE	null	null	null	null	null	null	null	10390	10	150.9817:1123511 151.98505:0 152.98841:86703		2645710	4395648	3918579	1885245	7656537	6286879	17849472	7699930	7032366	79722	92848	3091331	1640519	1507188	1091259	1832444	3529936	1222296
330	1.56	151.025	Xanthine; LC-ESI-QTOF; MS2; CE	[M-H]-	found in higher mz's MsMs_1657	0.479	TRUE	null	151.026	C5H4N4O2	Xanthines	LRFVTYWOQMYALW-UHFFFAOYSA-N	OC1=NC2=C(N=CN2)C(O)=N1	430	TRUE	TRUE	TRUE		FALSE	FALSE	null	null	92.5	null	87.4	87.4	100	295586	45	151.02528:10643471 152.02863:1659906 153.03199:371812	57.50145:811 60.38932:733 91.9517:1442 108.01851:8745 151.02565:22321	422662496	514343104	528886944	442825824	508432992	504250784	491711296	539424064	538712896	227686	128661	11530	933151232	3822040	17731450	8362790	4826554	4143867
331	1.512	151.025	Xanthine; LC-ESI-QTOF; MS2; CE	[M-H]-	found in higher mz's MsMs_2064; found in higher mz's MsMs_1656	0.167	TRUE	null	151.026	C5H4N4O2	Xanthines	LRFVTYWOQMYALW-UHFFFAOYSA-N	OC1=NC2=C(N=CN2)C(O)=N1	430	TRUE	TRUE	TRUE		FALSE	FALSE	null	null	92.3	null	87	87	100	205086	47	151.0253:33819120 152.02865:4700944 153.03201:465177	50.51297:2839 54.35722:3224 86.11165:3684 91.95169:4406 97.86993:3561 108.01849:44927 151.02551:127405	422763104	514343104	178280032	442740160	508432992	504250816	491711296	539424064	538692608	149492	262775	30778	933151296	2949895	17731450	3272050	4612744	1397982
332	1.111	151.025	Xanthine; LC-ESI-QTOF; MS2; CE	[M-H]-	found in higher mz's MsMs_2281; found in higher mz's MsMs_1655; found in higher mz's MsMs_2066	0.75	TRUE	null	151.026	C5H4N4O2	Xanthines	LRFVTYWOQMYALW-UHFFFAOYSA-N	OC1=NC2=C(N=CN2)C(O)=N1	430	TRUE	TRUE	TRUE		FALSE	FALSE	null	null	91.9	null	87.3	87.3	100	449248	347	151.0249:331769984 152.02825:83959768 153.03161:6450764	51.99015:4179 65.79192:4633 108.01951:46880 151.02547:122157	1016070464	733649344	721485056	932679104	726867264	777355776	656506816	675677376	802437504	102882	101330	84991	1757529600	7376260	20152858	6293763	5817002	6697516
333	6.206	151.039	2-Hydroxyphenylacetic acid; LC-ESI-QTOF; MS2; CE	[M-H]-		0.542	TRUE	null	151.04	C8H8O3	2(hydroxyphenyl)acetic acids	CCVYRRGZDBSHFU-UHFFFAOYSA-N	OC(=O)CC1=CC=CC=C1O	430	TRUE	TRUE	TRUE		FALSE	FALSE	null	null	78.6	null	70.6	76.7	50	8758.98	28	151.03893:609293 152.04228:365300 153.04564:190671	59.94135:769 61.42995:757 91.95086:1023 106.99172:844 107.04842:3430	7326430	8457856	6959678	10449017	11190967	13285445	10232107	10757691	9814262	27889732	12627548	994072	11767871	11835753	11552172	9774936	8157780	6523800
334	8.211	151.112	Unknown	[M-H2O-H]-	adduct linked to 559_[M-H]-	0.458	TRUE	null	null	null	null	null	null	999	FALSE	FALSE	FALSE		FALSE	FALSE	null	null	null	null	null	null	null	8807.3	1693-QC3	151.1118:387156 152.11515:84316 153.11851:0	50.21535:784 67.00201:714	6636546	9086268	9842221	8059529	14429338	12242136	9764842	7648466	9085473	344168	45167	35269	7193966	23915042	9981141	12521082	20687822	6479372
335	7.247	151.112	Unknown	[M-H2O-H]-	similar chromatogram in higher mz_1124; found in higher mz's MsMs_1124; adduct linked to 560_[M-H]-; similar chromatogram in higher mz_2355; similar chromatogram in higher mz_4225; similar chromatogram in higher mz_4184	0.833	TRUE	null	null	null	null	null	null	999	FALSE	FALSE	FALSE		FALSE	FALSE	null	null	null	null	null	null	null	24101.5	1693-QC2	151.11174:1214023 152.11509:383527 153.11845:0	56.58857:756 56.61805:737 75.54449:845 84.85977:844 101.82483:801 113.49811:792 116.0249:884 125.28492:864 150.10925:939 151.11208:1328	19794882	22782138	20859786	22636258	22267856	22711432	27464144	21860192	23215152	0	1085	14824	16925524	36744228	15487778	22512640	29484158	13532189
336	0.948	151.873	Unknown	[M-H]-	similar chromatogram in higher mz_2846	0.625	FALSE	null	null	null	null	null	null	999	FALSE	FALSE	FALSE		FALSE	FALSE	null	null	null	null	null	null	null	2581.35	324	151.87279:363638 152.87614:16754651 153.8795:8569975		814388	875452	686659	776816	947669	520645	424824	577008	926850	0	0	13931	1580837	998858	1340302	691531	281711	3755727
337	4.484	151.873	Unknown	[M-H]-		0.021	FALSE	null	null	null	null	null	null	999	FALSE	FALSE	FALSE		FALSE	FALSE	null	null	null	null	null	null	null	1930.81	1693-QC5	151.87294:138139 152.87629:217190 153.87965:3379565		892530	1554957	278622	1220692	2557383	2570221	1573621	2154000	449399	0	0	115906	175154	1806476	195969	172562	2145686	44573
338	8.344	151.873	Unknown	[M-H]-		0.271	FALSE	null	null	null	null	null	null	999	FALSE	FALSE	FALSE		FALSE	FALSE	null	null	null	null	null	null	null	11409.7	7	151.87299:642599 152.87634:0 153.8797:13572700		7371612	13701636	2608996	15894292	20281714	20236348	9299958	17190072	11989231	0	0	1453210	6735226	13039390	12415848	15057229	14874086	15370833
339	1.113	151.983	Unknown	[M-H]-	found in higher mz's MsMs_2519; found in higher mz's MsMs_5930	0.833	TRUE	null	null	null	null	null	null	999	FALSE	FALSE	FALSE		FALSE	FALSE	null	null	null	null	null	null	null	157693	15	151.98297:10619521 152.98632:0 153.98968:2561099	58.7942:699 104.90643:808	93042376	54645608	62002784	76555824	64356012	64008672	56231124	51036376	79258984	0	0	0	108228304	95770552	58570556	59176600	72414624	33143732
340	1.757	151.983	Unknown	[M-H]-		0.021	TRUE	null	null	null	null	null	null	999	FALSE	FALSE	FALSE		FALSE	FALSE	null	null	null	null	null	null	null	46778.9	1693-QC5	151.98328:2346490 152.98663:247149 153.98999:523644	57.66101:753 64.95069:3733 68.28953:735 74.00506:7033 75.0258:918 100.90993:884 104.88199:849 107.94701:955 135.23416:889	31771462	37125124	32950088	35177588	39969700	34039816	31432950	32722612	37429856	0	0	0	46816684	54566760	37016792	9903833	61133908	26726092
341	1.705	151.983	Unknown	[M-H]-	found in higher mz's MsMs_7119	0.438	TRUE	null	null	null	null	null	null	999	FALSE	FALSE	FALSE		FALSE	FALSE	null	null	null	null	null	null	null	53982.8	25	151.98347:2170394 152.98682:204440 153.99018:485004	60.39958:694 64.95073:1081 74.00513:4035 86.02308:1031 91.95174:1839 91.95676:1958 108.06525:883 128.49089:840	35532172	37125124	31396444	35177588	38261568	34039816	31432950	32722614	36118564	0	0	0	51150248	54566760	35266564	30783918	63709172	26726092
342	5.566	151.984	Unknown	[M-H2O-H]-	found in higher mz's MsMs_5727; adduct linked to 562_[M-H]-; found in higher mz's MsMs_7322	0.708	TRUE	null	null	null	null	null	null	999	FALSE	FALSE	FALSE		FALSE	FALSE	null	null	null	null	null	null	null	17785.7	41	151.98369:1032572 152.98704:21957 153.9904:155173	50.85252:748 53.08347:702 53.87507:702 54.06386:677 56.2117:764 57.83505:799 63.27014:742 77.65803:917 90.32684:891 92.27461:778 92.61099:857 94.50354:858 102.35905:802 118.64191:915 122.38851:925 123.55521:747 130.08047:1009	9530177	9392577	9771899	10715464	11073909	10785718	11139185	12067459	10695075	0	0	26141	13823916	15708261	14048529	10948781	15952035	10683499
343	8.006	151.984	Unknown	[M-H]-	found in higher mz's MsMs_5728; found in higher mz's MsMs_8018; found in higher mz's MsMs_9761	0.438	FALSE	null	null	null	null	null	null	999	FALSE	FALSE	FALSE		FALSE	FALSE	null	null	null	null	null	null	null	31780.1	36	151.9836:2747545 152.98695:165563 153.99031:475451		7684947	9660881	8459052	14068736	12301134	10175737	12950839	16839250	12736482	0	0	0	18876158	11969010	12135780	12862003	18367630	2956012
344	5.061	151.984	Unknown	[M-H]-		0.5	TRUE	null	null	null	null	null	null	999	FALSE	FALSE	FALSE		FALSE	FALSE	null	null	null	null	null	null	null	15527.5	28	151.9836:839244 152.98695:52502 153.99031:89506	52.54245:814 67.84583:734 123.44186:872 130.22403:805	16225756	15683649	17625192	17232828	16762706	13041663	14464009	14963545	15502724	0	0	0	5917866	19862188	6436500	4547022	29815540	1444669
345	6.309	151.984	Unknown	[M-H]-	ion correlated with 346; found in higher mz's MsMs_5551; found in higher mz's MsMs_7196; found in higher mz's MsMs_6417	0.292	FALSE	null	null	null	null	null	null	999	FALSE	FALSE	FALSE		FALSE	FALSE	null	null	null	null	null	null	null	18915.1	3	151.98363:1856942 152.98698:0 153.99034:236824		13544536	14775290	14134243	13978120	13972666	14553887	13580348	12945420	14655011	0	0	10203	20303554	20310428	18291262	14255441	27439920	8772697
346	6.283	151.984	Unknown	[M-H]-	ion correlated with 345; found in higher mz's MsMs_7195	0.458	FALSE	null	null	null	null	null	null	999	FALSE	FALSE	FALSE		FALSE	FALSE	null	null	null	null	null	null	null	17449.1	41	151.98373:1308017 152.98708:129419 153.99044:138261		13544536	14775290	14134242	13978121	13972666	14553887	13580348	12945420	14655011	0	0	6052	20303552	20310428	18291262	14255441	27439920	8766125
347	0.849	152.001	3-SULFINO-L-ALANINE	[M-H]-		0.938	TRUE	null	152.002	C3H7NO4S	L-alpha-amino acids	ADVPTQAUNPRNPO-REOHCLBHSA-N	O=C(O)C(N)CS(=O)O	430	TRUE	TRUE	TRUE		FALSE	FALSE	null	null	78	null	72.8	68.4	50	132659	325	152.00125:56851428 153.0046:6144884 154.00796:3923994	58.93943:2801 60.79192:3058 63.71878:3069 66.37945:2594 79.95583:39642 80.96398:5850 92.92702:16506 94.92406:27116 106.9792:25458 152.002:85729	27376778	28588890	29341288	30548136	34144152	34548120	34859044	35275668	38467952	40425	30650	123563	18340470	57966696	43668352	43898016	49713564	27514714
348	0.994	152.001	3-SULFINO-L-ALANINE	[M-H]-		0.146	TRUE	null	152.002	C3H7NO4S	L-alpha-amino acids	ADVPTQAUNPRNPO-REOHCLBHSA-N	O=C(O)C(N)CS(=O)O	430	TRUE	TRUE	TRUE		FALSE	FALSE	null	null	79.9	null	78.5	68.4	50	44335.5	46	152.00133:4349606 153.00468:2641054 154.00804:98771	50.32958:650 56.57881:789 57.9294:807 73.26134:760 77.26994:791 79.95564:1704 80.46669:828 90.45474:853 95.34118:800 106.00657:886 152.00032:5089	17873808	18514750	20854068	21601150	22124266	14472616	17938216	20064844	16518585	5012	4615	159513	12325552	24531976	23468086	7288585	30826070	3905072
349	8.005	152.026	Unknown	[M-H]-		0.417	FALSE	null	null	null	null	null	null	999	FALSE	FALSE	FALSE		FALSE	FALSE	null	null	null	null	null	null	null	14914	323	152.02626:2679173 153.02961:557669 154.03297:1438012		11733285	11629895	10714271	13539758	12715627	11685146	15108577	13192620	9975531	0	0	0	5645724	17217144	7239818	8132464	15153701	12656707
350	0.905	152.882	Unknown	[M-H]-		0.312	FALSE	null	null	null	null	null	null	999	FALSE	FALSE	FALSE		FALSE	FALSE	null	null	null	null	null	null	null	449272	44	152.88235:28338392 153.8857:0 154.88906:10751557		220133248	212919728	222232752	226750576	215203648	217833008	77492912	78779856	197099680	689259	297966	57943076	237636864	199782080	63277372	63732336	167898464	56810964
351	0.87	152.882	Unknown	[M-H]-		0.312	FALSE	null	null	null	null	null	null	999	FALSE	FALSE	FALSE		FALSE	FALSE	null	null	null	null	null	null	null	435498	1693-QC2	152.88249:27636200 153.88584:0 154.8892:10078004		220133248	212919744	222232752	226750576	215203648	217833024	227689728	224939008	197099680	254209	222673	3743899	237636864	199782080	208262864	87959536	167898464	99516224
352	0.796	152.883	Unknown	[M-H]-	ion correlated with 1980; ion correlated with 328	0.938	FALSE	null	null	null	null	null	null	999	FALSE	FALSE	FALSE		FALSE	FALSE	null	null	null	null	null	null	null	461862	325	152.88266:89973712 153.88601:0 154.88937:32707282		119036264	135132560	119395648	105785560	142744720	119434856	110792712	150151488	141638416	116344	135785	28707840	102563944	115572288	144640496	311368288	104257296	448995680
353	0.87	152.995	w/o MS2:3-Phosphonopropionic acid	[M-H]-	found in higher mz's MsMs_1588; adduct linked to 808_[M+Cl]-	0.917	TRUE	null	152.996	C3H7O5P	Organic phosphonic acids	NLBSQHGCGGFVJW-UHFFFAOYSA-N	O=C(O)CCP(=O)(O)O	530	TRUE	TRUE	FALSE		FALSE	FALSE	null	null	96.9	null	null	null	null	92424.9	38	152.99458:18626900 153.99793:447681 155.00129:8371967	68.58867:1369 72.76958:1803 78.95741:19391 81.12387:1460 92.9262:9987 93.86278:1624 94.92328:22329 151.73761:1799 152.17468:1843 152.99498:17235	48105628	52307360	54255152	47819228	52191860	52279056	52303632	52761216	57127456	100390	0	23727	15631096	82814392	76083072	40430756	57935836	68620280
354	13.224	152.995	w/o MS2:3-Phosphonopropionic acid	[M-H]-	found in higher mz's MsMs_8655; found in higher mz's MsMs_9517	0.208	FALSE	null	152.996	C3H7O5P	Organic phosphonic acids	NLBSQHGCGGFVJW-UHFFFAOYSA-N	O=C(O)CCP(=O)(O)O	530	TRUE	TRUE	FALSE		FALSE	FALSE	null	null	98.2	null	null	null	null	14952.5	45	152.99487:1346322 153.99822:0 155.00158:203817		22640072	11168751	18944160	15198971	20103216	16946320	19930740	11897032	17155642	0	0	108896	10494262	14664682	16717075	14703940	13652104	1078101
355	13.288	152.995	w/o MS2:3-Phosphonopropionic acid	[M-H]-		0.188	FALSE	null	152.996	C3H7O5P	Organic phosphonic acids	NLBSQHGCGGFVJW-UHFFFAOYSA-N	O=C(O)CCP(=O)(O)O	530	TRUE	TRUE	FALSE		FALSE	FALSE	null	null	98.3	null	null	null	null	11248.5	28	152.9949:756169 153.99825:0 155.00161:90053		17663548	19705622	11734088	20877696	14603989	16930280	8361721	4998244	13727470	0	0	44295	4706472	19775918	16717074	7016902	5511284	681552
356	13.176	152.995	w/o MS2:3-Phosphonopropionic acid	[M-H]-	found in higher mz's MsMs_7577; found in higher mz's MsMs_10421	0.25	FALSE	null	152.996	C3H7O5P	Organic phosphonic acids	NLBSQHGCGGFVJW-UHFFFAOYSA-N	O=C(O)CCP(=O)(O)O	530	TRUE	TRUE	FALSE		FALSE	FALSE	null	null	98.4	null	null	null	null	15253.7	36	152.99493:2270806 153.99828:0 155.00164:0		16828998	9747210	27014332	7959158	20081764	6971020	19819712	14535547	17231728	0	0	108896	14712174	7116584	14360968	14703940	18561958	2843628
357	13.374	152.995	w/o MS2:3-Phosphonopropionic acid	[M-H]-		0.042	FALSE	null	152.996	C3H7O5P	Organic phosphonic acids	NLBSQHGCGGFVJW-UHFFFAOYSA-N	O=C(O)CCP(=O)(O)O	530	TRUE	TRUE	FALSE		FALSE	FALSE	null	null	98.8	null	null	null	null	8928.44	1693-QC2	152.99506:733665 153.99841:0 155.00177:0		8407598	27126994	9170333	15699035	3889957	4867016	5804521	3054928	3430274	0	0	63053	3081673	15487124	5129916	5285759	3410758	582047
358	0.35	153.018	Protocatechuic acid; LC-ESI-QTOF; MS2; CE	[M-H]-		0.021	TRUE	null	153.019	C7H6O4	Hydroxybenzoic acid derivatives	YQUVCSBJEUQKSH-UHFFFAOYSA-N	OC(=O)C1=CC(O)=C(O)C=C1	430	TRUE	TRUE	TRUE		FALSE	FALSE	null	null	89.8	null	76.1	92.5	100	1	MeOH1-1	153.01842:2818644 154.02177:417800 155.02513:370407	65.03802:2185 66.03337:4147 67.0174:1417 78.95786:25215 81.03304:12302 82.02869:1554 91.95064:1492 96.95975:7980 97.95884:3561 108.02019:15100 109.02824:316220 109.06493:4802 109.99992:8259 110.0241:2444 110.03177:6657 112.95491:23905 113.95424:9577 125.02288:10302 137.99477:6266 140.95076:9794 141.94948:1463 151.00238:1285 152.89444:5955 153.0183:96829 153.05415:3905	839711	1890539	1818765	669074	582920	4302111	1896354	1676466	1516547	71588576	9578205	759147	650716	857130	339416	1124715	918499	1567115
359	10.413	153.018	3,4-DIHYDROXYBENZOIC ACID	[M-H]-		0.021	TRUE	null	153.019	C7H6O4	Hydroxybenzoic acid derivatives	YQUVCSBJEUQKSH-UHFFFAOYSA-N	OC(=O)C1=CC(O)=C(O)C=C1	430	TRUE	TRUE	TRUE		FALSE	FALSE	null	null	91.8	null	82.5	92	100	2.69	MeOH1-1	153.01842:1731508 154.02177:324183 155.02513:214323	65.03802:1663 66.03338:1863 67.0174:1102 69.033:1159 78.95786:5413 79.95615:1678 81.03294:7225 83.01203:1376 96.95865:1795 108.02017:9112 109.02818:195560 109.06493:3377 110.00003:5511 110.02302:3796 110.03178:2170 120.95853:1990 125.02303:6767 137.99434:7673 151.00238:2001 152.90341:1412 153.0182:84768 153.05417:1867	364704	1679832	388650	602846	3701358	1484721	1113563	2446265	1515459	125244048	24973740	169623	1231569	2720244	1139228	598267	2331032	1053708
360	1.022	153.029	Unknown	[M-H]-	found in higher mz's MsMs_1560; adduct linked to 216_[M-H2O-H]-	0.688	FALSE	null	null	null	null	null	null	999	FALSE	FALSE	FALSE		FALSE	FALSE	null	null	null	null	null	null	null	19902.1	28	153.02948:2146532 154.03283:287981 155.03619:143332		8366104	9045751	11475473	7910208	7429110	7118525	10691330	8564644	11433745	1388113	661494	626506	11228146	8416826	10129381	6373529	15409132	4327300
361	4.236	153.055	w/o MS2:4-hidroxy-3-methoxybenzyl alcohol	[M-H]-		0.604	TRUE	null	153.055	C8H10O3	Methoxyphenols	ZENOXNGFMSCLLL-UHFFFAOYSA-N	OC1=CC=C(C=C1OC)CO	530	TRUE	TRUE	FALSE		FALSE	FALSE	null	null	99.8	null	null	null	null	9062.6	4	153.05469:1248561 154.05804:607503 155.0614:109933	58.30172:730 58.46081:715 67.45578:767 93.90245:791 100.64411:807 101.0437:777 107.04841:849 108.31602:921 109.06425:9819 131.79854:840 141.56079:881	5243558	6276894	5310922	7215154	6968682	7570414	7378784	7649004	9145720	541941	1214602	182788	2950990	7117746	8905930	8309256	8801383	2941859
362	7.548	153.091	Unknown	[M-H]-		0.562	TRUE	null	null	null	null	null	null	999	FALSE	FALSE	FALSE		FALSE	FALSE	null	null	null	null	null	null	null	19130.1	46	153.09105:683987 154.0944:330030 155.09776:1193126	65.26763:767 65.91915:690 75.71159:772 88.41478:794 91.95837:2402 150.74959:1065	6374980	8445952	11750431	11750292	11321158	11803784	11721578	10405725	18271978	45190	213422	19089	7157380	22929404	16180871	9447830	12185085	3596420
363	9.752	153.091	Unknown	[M-H]-		0.042	FALSE	null	null	null	null	null	null	999	FALSE	FALSE	FALSE		FALSE	FALSE	null	null	null	null	null	null	null	22735.1	325	153.09105:3192644 154.0944:379539 155.09776:192628		487518	2486083	511356	1762070	1880875	1677785	4334878	1772488	2555244	148244	66761	31364	12375508	57720852	61374536	47716952	16702804	19639616
364	8.141	153.091	Unknown	[M-H]-		0.708	TRUE	null	null	null	null	null	null	999	FALSE	FALSE	FALSE		FALSE	FALSE	null	null	null	null	null	null	null	20390.2	1693-QC3	153.09077:1266313 154.09412:366580 155.09748:142311	52.16236:789 54.08083:677 61.59428:760 67.31628:761 73.57229:815 103.62306:923 110.27998:769 115.06945:923	24706094	20482274	24842596	27158476	26156932	30174320	30439924	21938994	31154852	893434	314589	62762	14331765	35785928	32247028	22995892	38980296	14376981
365	8.478	153.127	w/o MS2:Linalool (+)	[M-H]-		0.021	FALSE	null	153.128	C10H18O	Acyclic monoterpenoids	CDOSHBSSFJOMGT-SNVBAGLBSA-N	OC(C=C)(C)CCC=C(C)C	530	TRUE	TRUE	FALSE		FALSE	FALSE	null	null	97.4	null	null	null	null	1215.27	1693-QC5	153.12733:60763 154.13068:0 155.13404:0		413757	559564	504616	589790	1228336	753422	786495	461473	776309	0	0	8209	0	944009	652804	646760	453228	1252807
366	0.965	153.867	Unknown	[M-H]-	similar chromatogram in higher mz_602; similar chromatogram in higher mz_5061; similar chromatogram in higher mz_655	0.625	FALSE	null	null	null	null	null	null	999	FALSE	FALSE	FALSE		FALSE	FALSE	null	null	null	null	null	null	null	50335.3	324	153.86742:7879958 154.87077:1684500 155.87413:5293738		30822640	38668512	40957156	31460560	38031780	35770012	38738932	32668948	38751584	42563	177729	3816550	38207768	9113342	63612808	45071920	26604846	57083920
367	8.297	153.867	Unknown	[M-H]-		0.104	FALSE	null	null	null	null	null	null	999	FALSE	FALSE	FALSE		FALSE	FALSE	null	null	null	null	null	null	null	209768	10	153.86742:12020730 154.87077:1067462 155.87413:7892456		194104320	250922256	55256304	277500608	436260544	444694624	445976928	388126976	352188992	0	0	11326746	42812576	284588992	294227328	259650848	267070208	253526256
368	8.382	153.867	Unknown	[M-H]-		0.146	FALSE	null	null	null	null	null	null	999	FALSE	FALSE	FALSE		FALSE	FALSE	null	null	null	null	null	null	null	208220	15	153.86743:12626668 154.87078:1410231 155.87414:8527248		288008960	342059520	41730944	377016160	436260544	444694624	329652320	289010880	274088480	0	0	12303374	141020432	383232128	393375008	359847584	341242240	347568288
369	8.342	153.867	Unknown	[M-H]-		0.312	FALSE	null	null	null	null	null	null	999	FALSE	FALSE	FALSE		FALSE	FALSE	null	null	null	null	null	null	null	221700	3	153.86745:13041920 154.8708:1456333 155.87416:8753245		288008960	250922256	55256304	377016160	436260544	444694624	445976960	388126976	274088480	0	0	10695521	141020432	284588992	393374976	359847584	341242272	347568288
370	6.895	153.867	Unknown	[M-H]-		0.021	FALSE	null	null	null	null	null	null	999	FALSE	FALSE	FALSE		FALSE	FALSE	null	null	null	null	null	null	null	83661.7	44	153.86745:4262404 154.8708:553338 155.87416:3041639		28213868	67205272	29622060	65911140	76030576	86337280	80757664	88431776	109244200	0	0	12884338	27420206	69449848	75349544	31311746	63494432	23140382
371	0.921	153.867	Unknown	[M-H]-	ion correlated with 3339	0.104	FALSE	null	null	null	null	null	null	999	FALSE	FALSE	FALSE		FALSE	FALSE	null	null	null	null	null	null	null	87888.4	24	153.86745:6035818 154.8708:1560608 155.87416:4080060		30822640	38668512	40957160	31460562	38031780	35770012	38738932	32668950	38751584	44370	177729	3816550	5854402	4092005	63612804	45071920	5388811	57083920
372	3.034	153.867	Unknown	[M-H]-	similar chromatogram in higher mz_6789	0.312	FALSE	null	null	null	null	null	null	999	FALSE	FALSE	FALSE		FALSE	FALSE	null	null	null	null	null	null	null	24211.9	42	153.86746:2019336 154.87081:385689 155.87417:1636096		16675718	6224612	5810598	21791644	9879074	28693918	21664184	19801666	23025440	0	56980	891607	33202790	8301938	10752907	26719540	40135464	3705655
373	4.944	153.867	Unknown	[M-H]-		0.083	FALSE	null	null	null	null	null	null	999	FALSE	FALSE	FALSE		FALSE	FALSE	null	null	null	null	null	null	null	38001	42	153.86746:2993864 154.87081:528996 155.87417:2905778		54581852	61672696	66325172	70671656	71670544	89813632	24399766	53428000	12301058	0	0	5148137	66821248	74704184	121065136	122215048	55183708	39553068
374	4.507	153.867	Unknown	[M-H]-		0.167	FALSE	null	null	null	null	null	null	999	FALSE	FALSE	FALSE		FALSE	FALSE	null	null	null	null	null	null	null	43880.3	46	153.86748:3458080 154.87083:542048 155.87419:2500006		4935916	3902153	5585775	60046160	79874016	74017616	53439504	19930508	6495722	0	0	2087135	3175085	66412492	6779744	5559391	37156420	4954006
375	1.016	153.867	Unknown	[M-H]-		0.188	FALSE	null	null	null	null	null	null	999	FALSE	FALSE	FALSE		FALSE	FALSE	null	null	null	null	null	null	null	51505.9	28	153.86748:3217261 154.87083:646224 155.87419:2102055		12777186	12763211	13122008	10520090	13643167	13254469	13444265	12173632	14010989	12341	60851	831860	38207768	27581720	17225450	11009391	26604846	12772708
376	4.777	153.867	Unknown	[M-H]-		0.042	FALSE	null	null	null	null	null	null	999	FALSE	FALSE	FALSE		FALSE	FALSE	null	null	null	null	null	null	null	25112.3	322	153.86749:3443552 154.87084:500945 155.8742:2548415		7805582	9846983	12625774	12258815	18817644	26127356	39621324	40723164	40523248	0	0	5377419	27373722	16879884	36800352	38252672	15744958	3457254
377	4.883	153.868	Unknown	[M-H]-		0.229	FALSE	null	null	null	null	null	null	999	FALSE	FALSE	FALSE		FALSE	FALSE	null	null	null	null	null	null	null	34391.6	31_32	153.86751:4112357 154.87086:414476 155.87422:3411490		6686094	10624553	24153488	70671664	71670544	89813632	70373456	71267600	18420850	0	0	8177433	104140328	20791156	69307232	122215048	55183708	84466976
378	1.697	153.868	Unknown	[M-H]-		0.188	FALSE	null	null	null	null	null	null	999	FALSE	FALSE	FALSE		FALSE	FALSE	null	null	null	null	null	null	null	30093.4	25	153.86752:2529824 154.87087:327918 155.87423:1747700		43267024	64032924	45390764	40282388	67012252	62250564	54727516	21330412	29890092	0	182151	5109034	77732736	69551784	53622640	68044088	48263668	10010258
379	1.769	153.868	Unknown	[M-H]-		0.271	FALSE	null	null	null	null	null	null	999	FALSE	FALSE	FALSE		FALSE	FALSE	null	null	null	null	null	null	null	35076.4	37	153.86752:2478968 154.87087:405935 155.87423:2182880		62797788	64032924	61194668	55167216	47261408	26663376	36660504	13541170	14972166	0	182151	771523	77732736	69551784	79874032	68044088	71184640	40446144
380	3.087	153.868	Unknown	[M-H]-		0.312	FALSE	null	null	null	null	null	null	999	FALSE	FALSE	FALSE		FALSE	FALSE	null	null	null	null	null	null	null	28482.8	37	153.86757:2281500 154.87092:479542 155.87428:2098796		16675718	23924322	22993852	21791644	31763098	28693918	21664184	12996152	14027126	0	56980	3982770	33202788	30771282	35204876	26719540	39478696	15391213
381	7.07	153.868	Unknown	[M-H]-		0.042	FALSE	null	null	null	null	null	null	999	FALSE	FALSE	FALSE		FALSE	FALSE	null	null	null	null	null	null	null	91581.9	20	153.86775:5198980 154.8711:593149 155.87446:3652122		18042626	20959232	15130620	21177098	27510522	25229824	30544824	93447536	75991272	0	0	7144682	11355679	37503424	28170858	20333866	24805240	9384795
382	7.525	153.868	Unknown	[M-H]-		0.062	FALSE	null	null	null	null	null	null	999	FALSE	FALSE	FALSE		FALSE	FALSE	null	null	null	null	null	null	null	96552.1	20	153.86786:5832752 154.87121:670930 155.87457:3967212		72896584	80371672	92555584	92022176	114375560	190954784	181160384	94274528	90011816	0	0	22337858	65167456	92944416	94477880	136076656	87878432	82944224
383	1.631	153.868	Unknown	[M-H]-		0.083	FALSE	null	null	null	null	null	null	999	FALSE	FALSE	FALSE		FALSE	FALSE	null	null	null	null	null	null	null	15767	1693-QC9	153.86786:1437024 154.87121:195833 155.87457:1061256		19055580	22104704	11587361	19458856	43540244	62250564	33259324	39060356	35163740	1126	65293	669977	20263408	18510080	23134490	21273582	23751068	7761523
384	0.786	154.061	L-Histidine; LC-ESI-QTOF; MS2; CE	[M-H]-	found in higher mz's MsMs_1276	0.938	TRUE	null	154.062	C6H9N3O2	Histidine and derivatives	HNDVDQJCIGZPNO-YFKPBYRVSA-N	N[C@@H](CC1=CN=CN1)C(O)=O	430	TRUE	TRUE	TRUE		FALSE	FALSE	null	null	94.8	null	92.1	93.8	100	504551	39	154.06087:52406620 155.06422:4335928 156.06758:274681	50.375:2742 55.19043:2937 61.95852:2778 64.81685:3345 67.02848:5021 72.00779:5574 80.03641:8149 81.04421:6037 93.0444:78457 94.92313:17361 96.96883:3013 108.0556:4943 110.07035:14526 136.05081:6613 137.0347:40094 145.78938:3424 154.0616:122039	241976400	266329552	248767312	251462576	254881888	237860176	245573040	235286528	248727168	191541	102008	52132	220194176	289970112	286827488	190437440	329206848	122503064
385	0.797	154.879	Unknown	[M-H2O-H]-	ion correlated with 2090; ion correlated with 1112; ion correlated with 3167; ion correlated with 2312; ion correlated with 3207; adduct linked to 1071_[M+Cl]-	0.812	FALSE	null	null	null	null	null	null	999	FALSE	FALSE	FALSE		FALSE	FALSE	null	null	null	null	null	null	null	151874	322	154.87943:30065996 155.88278:0 156.88614:3805647		38066576	44706156	39067380	41006756	41135752	40488764	37029972	49015292	45691108	0	0	1340191	29197930	36388868	39191848	101726008	34189124	149081408
386	0.889	154.879	Unknown	[M-H2O-H]-	adduct linked to 1072_[M+Cl]-	0.479	FALSE	null	null	null	null	null	null	999	FALSE	FALSE	FALSE		FALSE	FALSE	null	null	null	null	null	null	null	152830	44	154.87944:9326844 155.88279:0 156.88615:834723		71024984	68528568	69172064	72825080	74262240	76376504	77231904	74174776	65479964	0	6349	1478049	74430408	64590116	63808428	22978370	54732676	27738016
387	1	154.918	Unknown	[M-H]-		0.312	FALSE	null	null	null	null	null	null	999	FALSE	FALSE	FALSE		FALSE	FALSE	null	null	null	null	null	null	null	331026	11	154.91779:22041050 155.92114:133947 156.9245:10734937		102731824	122713976	128147416	109655272	136036928	120624632	128454208	120082056	122823264	2331460	2956982	2169782	204672384	148420624	281571712	160058208	167698176	124838040
388	0.912	154.927	Unknown	[M-H]-	adduct linked to 239_[M-H2O-H]-; found in higher mz's MsMs_2790	0.667	FALSE	null	null	null	null	null	null	999	FALSE	FALSE	FALSE		FALSE	FALSE	null	null	null	null	null	null	null	902850	325	154.92693:130218792 155.93028:101136 156.93364:46956528		550101120	581499008	577977344	574943552	618220032	602544448	570473280	583164544	598293440	26579732	30621154	11017848	200628992	142945168	749733952	736644992	122398208	646749248
389	1.259	154.927	Unknown	[M-H]-		0.333	FALSE	null	null	null	null	null	null	999	FALSE	FALSE	FALSE		FALSE	FALSE	null	null	null	null	null	null	null	109707	322	154.92702:32954414 155.93037:0 156.93373:11041054		166188032	174228304	187188944	142484992	117424952	109560312	120046112	98560944	96016256	2042223	10783080	12641513	59100116	85226960	86232640	107879704	68940608	173672464
390	1.631	154.927	Unknown	[M-H]-		0.083	FALSE	null	null	null	null	null	null	999	FALSE	FALSE	FALSE		FALSE	FALSE	null	null	null	null	null	null	null	72864.3	27	154.92734:6542368 155.93069:0 156.93405:2350250		185828640	385224224	361421472	133798272	295514752	120545536	186049024	66007664	228252176	3105494	5751926	7888400	235518352	248365584	330912160	87371896	221543952	277754688
391	1.573	154.927	Unknown	[M-H]-		0.229	FALSE	null	null	null	null	null	null	999	FALSE	FALSE	FALSE		FALSE	FALSE	null	null	null	null	null	null	null	85518.8	22	154.92735:8791346 155.9307:0 156.93406:3337026		385605824	173732752	361421472	272558656	44658280	233773120	186049024	227331328	228252176	2104076	4562456	27890234	235518352	248365584	49084896	266207248	98831224	277754688
392	1.019	155.009	w/o MS2:OROTATE	[M-H]-	adduct linked to 835_[M+Cl]-	0.271	FALSE	null	155.009	C5H4N2O4	Pyrimidinecarboxylic acids	PXQPEWDEAKTCGB-UHFFFAOYSA-N	O=C1C=C(NC(=O)N1)C(=O)O	530	TRUE	TRUE	FALSE		FALSE	FALSE	null	null	99.9	null	null	null	null	34165.1	30	155.0088:4111151 156.01215:429000 157.01551:288002		13242167	15649027	13758590	11394142	14740878	15269888	17547746	8120608	15646074	76145	52906	0	3054452	15185102	18403400	5519242	11028296	7866416
393	0.866	155.01	w/o MS2:Orotic acid	[M-H]-		0.896	FALSE	null	155.01	C5H4N2O4	Pyrimidinecarboxylic acids	PXQPEWDEAKTCGB-UHFFFAOYSA-N	O=C(O)C=1N=C(O)N=C(O)C1	530	TRUE	TRUE	FALSE		FALSE	FALSE	null	null	99.6	null	null	null	null	123413	28	155.0103:10870451 156.01365:418842 157.01701:4803178		31596570	37915932	38070084	38928540	39675252	44694668	41778436	58154264	46001404	80793	214470	0	51894072	34688036	22897996	25524362	56476592	23387562
394	1.111	155.02	Unknown	[M-H]-		0.021	TRUE	null	null	null	null	null	null	999	FALSE	FALSE	FALSE		FALSE	FALSE	null	null	null	null	null	null	null	135323	325	155.01981:6841696 156.02316:2007040 157.02652:2323374	51.53271:1359 57.61617:1265 70.02852:2419 78.95737:29083 96.9679:47127 111.01842:3098 112.01366:6570 112.36872:1474 127.68504:1588 136.91589:2232 138.52399:1799 155.02014:1843	428120	1785985	2345663	1274858	3583120	2351313	4320761	2154597	5615045	36094	24984	0	282660	717265	2589294	503482	1757401	2491049
395	8.442	155.107	Unknown	[M-H]-		0.104	FALSE	null	null	null	null	null	null	999	FALSE	FALSE	FALSE		FALSE	FALSE	null	null	null	null	null	null	null	8089.34	1693-QC8	155.10675:699665 156.1101:86820 157.11346:0		19263754	14582208	15715523	15511004	9761508	16630208	17082928	19564030	22501824	610019	110637	36569	9918574	17133858	17180422	18403640	15890897	7981740
396	8.538	155.107	Unknown	[M-H]-		0.312	FALSE	null	null	null	null	null	null	999	FALSE	FALSE	FALSE		FALSE	FALSE	null	null	null	null	null	null	null	10155.2	29	155.10675:1703863 156.1101:607707 157.11346:0		4984516	15222658	20182526	13278832	22361418	22797624	21997366	14231689	22501824	246863	413137	215256	7457621	17723496	5685414	23808884	16334649	10926785
397	8.494	155.107	Unknown	[M-H]-		0.188	FALSE	null	null	null	null	null	null	999	FALSE	FALSE	FALSE		FALSE	FALSE	null	null	null	null	null	null	null	10530.9	20	155.1068:1092322 156.11015:61964 157.11351:45640		12307558	15222658	20182526	13278832	17056528	16630208	21997366	19564030	22501826	610019	162798	215256	9918575	17723496	12722798	23808884	16334649	10926784
398	7.473	155.107	Unknown	[M-H]-		0.396	TRUE	null	null	null	null	null	null	999	FALSE	FALSE	FALSE		FALSE	FALSE	null	null	null	null	null	null	null	80896.9	1693-QC4	155.10646:5540154 156.10981:1546432 157.11317:41357	50.26192:752 67.46526:799 78.95738:1158 96.96794:1309 100.83307:774 109.06412:1298 111.08073:27620 122.22804:1035 135.68431:1070 137.09543:1668 146.48482:889 155.10646:14678	92066592	92388304	87765968	103708776	94737312	93070952	99492632	98574712	91932520	353525	337083	6734	54196396	161600704	63738416	86286336	120743968	39364476
399	7.44	155.107	Unknown	[M-H]-	similar chromatogram in higher mz_3750; similar chromatogram in higher mz_7909	0.542	TRUE	null	null	null	null	null	null	999	FALSE	FALSE	FALSE		FALSE	FALSE	null	null	null	null	null	null	null	90444.6	1693-QC1	155.10658:4810480 156.10993:1335092 157.11329:0	57.02759:758 58.36391:765 59.01211:820 60.61793:1077 61.59658:764 69.85716:768 75.57128:787 78.95745:3943 94.69119:901 96.96803:5840 98.03555:1490 101.3567:1000 109.06422:1264 111.0797:43956 116.1958:871 126.9019:930 127.11098:4617 137.09555:4849 154.8685:1333 155.1064:25017	92066592	92388304	93880088	103708776	94737320	93070960	99492632	98574712	91932528	353525	129514	8495	54203556	161600704	63738412	86286336	120743968	39165952
400	0.902	155.118	Unknown	[M-H]-		0.292	FALSE	null	null	null	null	null	null	999	FALSE	FALSE	FALSE		FALSE	FALSE	null	null	null	null	null	null	null	4736.14	5	155.11792:496201 156.12127:0 157.12463:0		643281	941443	819390	453590	830773	393161	865937	356783	923714	0	0	0	997280	2154555	972248	534562	1042072	777195
401	0.946	155.864	Unknown	[M-H]-	adduct linked to 854_[M+Cl]-	0.5	FALSE	null	null	null	null	null	null	999	FALSE	FALSE	FALSE		FALSE	FALSE	null	null	null	null	null	null	null	36605.4	324	155.86446:5060507 156.86781:560382 157.87117:2150480		20547104	23418104	25035588	19049320	24270414	22231782	22713522	19985364	7209872	0	50027	3285062	22743686	5180258	39389276	30085470	16450783	36385376
402	8.3	155.864	Unknown	[M-H]-		0.083	FALSE	null	null	null	null	null	null	999	FALSE	FALSE	FALSE		FALSE	FALSE	null	null	null	null	null	null	null	135918	1693-QC8	155.86446:7163020 156.86781:610122 157.87117:1286000		56881352	158813728	25654074	171305248	280685472	280269120	274912064	260856464	177552096	0	0	38073632	43160208	178182112	108471672	169183232	166410736	166330464
403	8.407	155.864	Unknown	[M-H]-		0.062	FALSE	null	null	null	null	null	null	999	FALSE	FALSE	FALSE		FALSE	FALSE	null	null	null	null	null	null	null	140013	3	155.86446:8301541 156.86781:964611 157.87117:1695658		108291120	219705312	18089806	229175936	197882032	197423168	199583040	201049408	153940256	0	0	8255938	110194256	222924512	244524320	149791920	230483360	229079392
404	8.347	155.864	Unknown	[M-H]-		0.312	FALSE	null	null	null	null	null	null	999	FALSE	FALSE	FALSE		FALSE	FALSE	null	null	null	null	null	null	null	141875	15	155.86447:8212966 156.86782:914480 157.87118:1790786		108291120	158813728	25654074	229175936	280685472	280269120	274912064	260856448	221941152	0	0	6689676	110194256	222924512	186512288	236271184	230483360	229079392
405	4.512	155.864	Unknown	[M-H]-		0.208	FALSE	null	null	null	null	null	null	999	FALSE	FALSE	FALSE		FALSE	FALSE	null	null	null	null	null	null	null	28367.3	46	155.8645:2097750 156.86785:242101 157.87121:1559066		2908817	4184658	7276606	34904904	48952768	43385248	33839708	33497036	29223250	0	0	3637654	2292000	41649780	4127950	3695524	48378944	1649997
406	4.976	155.864	Unknown	[M-H]-		0.104	FALSE	null	null	null	null	null	null	999	FALSE	FALSE	FALSE		FALSE	FALSE	null	null	null	null	null	null	null	19394.7	42	155.8645:1923675 156.86785:275362 157.87121:1257577		34876656	37962384	40680724	43290340	18318012	22693248	15126356	19174486	4727134	0	0	7106470	22079882	46398904	69136288	21212014	30561504	20921206
407	1.002	155.865	Unknown	[M-H]-		0.417	FALSE	null	null	null	null	null	null	999	FALSE	FALSE	FALSE		FALSE	FALSE	null	null	null	null	null	null	null	32918.3	47	155.86453:2312538 156.86788:308738 157.87124:2392948		20547104	23418104	7302235	6019030	8869865	8126387	22713522	19985364	23769664	0	5513	442050	22743686	18003558	39389276	8616104	16450783	8266769
408	8.19	155.865	Unknown	[M-H]-		0.021	FALSE	null	null	null	null	null	null	999	FALSE	FALSE	FALSE		FALSE	FALSE	null	null	null	null	null	null	null	105613	24	155.86453:5857170 156.86788:791636 157.87124:1544023		29981538	82805608	43877460	82281880	121609880	122383832	122538912	104326416	99628536	0	0	6074175	29519624	89507040	100406216	94359392	89641984	97514832
409	1.7	155.865	Unknown	[M-H]-		0.229	FALSE	null	null	null	null	null	null	999	FALSE	FALSE	FALSE		FALSE	FALSE	null	null	null	null	null	null	null	20140.4	25	155.86455:1573493 156.8679:222402 157.87126:1261612		26320864	40694968	28082846	35375164	40628404	39387040	33300502	9017222	17508160	0	3861	2760622	40566540	42619384	34222696	41327832	28782142	6420561
410	4.884	155.865	Unknown	[M-H]-		0.25	FALSE	null	null	null	null	null	null	999	FALSE	FALSE	FALSE		FALSE	FALSE	null	null	null	null	null	null	null	24323.5	31_32	155.86456:2580930 156.86791:357119 157.87127:1386873		4165008	6567426	10954419	43290344	45171320	57408112	43174624	43205604	10834122	0	0	4081953	66667332	12822701	42525204	77268296	38942844	52186676
411	1.787	155.865	Unknown	[M-H]-	similar chromatogram in higher mz_4100; similar chromatogram in higher mz_4933; similar chromatogram in higher mz_6433	0.229	FALSE	null	null	null	null	null	null	999	FALSE	FALSE	FALSE		FALSE	FALSE	null	null	null	null	null	null	null	19409.5	37	155.86456:1591561 156.86791:218305 157.87127:1248590		34221032	40694968	36670936	12506347	28676172	15995434	12948038	7960935	8558285	0	26830	503584	40566540	31990174	50860516	28948210	39486280	24276214
412	3.086	155.865	Unknown	[M-H]-		0.292	FALSE	null	null	null	null	null	null	999	FALSE	FALSE	FALSE		FALSE	FALSE	null	null	null	null	null	null	null	18307.9	37	155.86458:1351441 156.86793:211899 157.87129:1517192		11769342	14882677	12503649	13465867	17943460	14959360	13514050	7860214	8425076	0	0	1998838	17627402	15543224	19983960	15617085	22641730	8004248
413	3.032	155.865	Unknown	[M-H]-		0.333	FALSE	null	null	null	null	null	null	999	FALSE	FALSE	FALSE		FALSE	FALSE	null	null	null	null	null	null	null	14632.3	41	155.86462:1279872 156.86797:197586 157.87133:1530572		11769342	3788423	2380033	13465868	5757982	14959361	13514050	11071068	11723713	0	0	1592043	17627402	4648569	6389827	15617085	22641730	1871152
414	1.631	155.865	Unknown	[M-H]-		0.042	FALSE	null	null	null	null	null	null	999	FALSE	FALSE	FALSE		FALSE	FALSE	null	null	null	null	null	null	null	10460.3	1693-QC9	155.86484:869002 156.86819:139661 157.87155:1081520		11136832	13800469	6914960	11765286	26332264	39387036	20606946	23380944	19484450	0	1338	550870	12380618	11623178	14572714	12624065	13941128	4768554
415	7.516	155.865	Unknown	[M-H]-		0.042	FALSE	null	null	null	null	null	null	999	FALSE	FALSE	FALSE		FALSE	FALSE	null	null	null	null	null	null	null	64558.6	20	155.86491:3722054 156.86826:392205 157.87162:1031152		42670844	73661472	67469152	54594612	112604224	119777848	59553948	61832740	54854076	0	0	11044996	61584040	59358152	50013032	51785284	33411934	53104376
416	1.102	156.065	w/o MS2:3-Methylcrotonylglycine	[M-H]-	found in higher mz's MsMs_977; adduct linked to 864_[M+Cl]-	0.938	TRUE	null	156.067	C7H11NO3	N-acyl-alpha amino acids	PFWQSHXPNKRLIV-UHFFFAOYSA-N	O=C(O)CN=C(O)C=C(C)C	530	TRUE	TRUE	FALSE		FALSE	FALSE	null	null	95.5	null	null	null	null	24271.3	5	156.06511:2874414 157.06846:522277 158.07182:0	56.03423:673 57.55322:792 70.02858:1355 73.55731:723 78.15437:773 78.80592:865 96.95895:1035 112.07565:1060 128.24261:958 129.7588:879	26174876	16959532	17583586	23444212	15207669	19756278	20082264	19643110	25098296	1091800	2063124	394483	13790227	30589628	14745291	14146821	23719384	6607315
417	6.589	156.068	w/o MS2:3-Methylcrotonylglycine	[M-H]-	ion correlated with 583; found in higher mz's MsMs_583; found in higher mz's MsMs_9229; found in higher mz's MsMs_1092	0.771	TRUE	null	156.067	C7H11NO3	N-acyl-alpha amino acids	PFWQSHXPNKRLIV-UHFFFAOYSA-N	O=C(O)CN=C(O)C=C(C)C	530	TRUE	TRUE	FALSE		FALSE	FALSE	null	null	97.9	null	null	null	null	104528	1693-QC7	156.06766:5794423 157.07101:8214729 158.07437:0	64.1796:817 65.92068:769 94.51391:844 156.06898:1725	162863888	136419120	92410816	145719120	137978848	146304608	151581552	99675384	139398640	6175588	1468741	230419	127529080	154105248	121912456	110228312	186141232	67286112
418	6.552	156.068	w/o MS2:3-Methylcrotonylglycine	[M-H]-	ion correlated with 583	0.062	FALSE	null	156.067	C7H11NO3	N-acyl-alpha amino acids	PFWQSHXPNKRLIV-UHFFFAOYSA-N	O=C(O)CN=C(O)C=C(C)C	530	TRUE	TRUE	FALSE		FALSE	FALSE	null	null	97.5	null	null	null	null	66500.6	28	156.06775:5918743 157.0711:11600925 158.07446:848527		162863904	101407632	92410816	145719120	137944672	146304608	151581552	135237232	139398640	2981534	1468741	253411	127529072	154105264	122070512	110248432	186141248	67286112
419	8.393	156.102	Unknown	[M-H]-		0.458	TRUE	null	null	null	null	null	null	999	FALSE	FALSE	FALSE		FALSE	FALSE	null	null	null	null	null	null	null	2257.34	325	156.10191:836978 157.10526:206711 158.10862:0	58.53635:793 74.09877:837 79.67427:879 89.02272:1233 89.18388:780 91.95084:1578 96.96881:1467 134.06778:888 155.86391:13411	642197	995406	522408	2090574	2271558	3020570	2362063	2462657	3229842	34752	870	0	691470	1423957	2378680	2150532	861393	0
420	0.796	156.877	w/o MS2:ALLANTOIN	[M-H2O-H]-	ion correlated with 3273; ion correlated with 6748; ion correlated with 7023; ion correlated with 7765; ion correlated with 6906; ion correlated with 6701; ion correlated with 5662; ion correlated with 3560; adduct linked to 1088_[M+Cl]-	0.708	FALSE	null	156.879	C4H6N4O3	Imidazoles	POJWUDADGALRAB-UHFFFAOYSA-N	N=C(O)NC1N=C(O)N=C1O	530	TRUE	TRUE	FALSE		FALSE	FALSE	null	null	85.9	null	null	null	null	11784.6	325	156.87662:3490397 157.87997:0 158.88333:0		4149485	4006094	3266488	2305596	3919284	2887974	3324196	4685224	3579126	0	0	24241	2900301	2636057	3899202	5028070	2909225	12824067
421	0.91	156.924	w/o MS2:allantonin	[M-H]-	ion correlated with 1190; adduct linked to 254_[M-H2O-H]-	0.583	FALSE	null	156.922	C4H6N4O3	Imidazoles	POJWUDADGALRAB-UHFFFAOYSA-N	N=C(O)NC1N=C(O)N=C1O	530	TRUE	TRUE	FALSE		FALSE	FALSE	null	null	92.5	null	null	null	null	336995	325	156.92419:43131560 157.92754:0 158.9309:2188806		182539488	194832304	191822384	189351888	205392336	195627680	187777984	194733120	200419584	8671563	12641046	1408409	65309588	49996140	250607632	245977216	40161348	213609792
422	1.271	156.924	w/o MS2:allantonin	[M-H]-	ion correlated with 424	0.229	FALSE	null	156.922	C4H6N4O3	Imidazoles	POJWUDADGALRAB-UHFFFAOYSA-N	N=C(O)NC1N=C(O)N=C1O	530	TRUE	TRUE	FALSE		FALSE	FALSE	null	null	92.3	null	null	null	null	44837.6	324	156.92422:10463350 157.92757:0 158.93093:1481849		53596232	54701400	60610236	41007280	37597728	35173820	38443160	30953604	29924286	597762	1412280	4383844	18094246	23800240	27917684	33867176	21215550	52624252
423	1.585	156.924	w/o MS2:allantonin	[M-H]-		0.396	FALSE	null	156.922	C4H6N4O3	Imidazoles	POJWUDADGALRAB-UHFFFAOYSA-N	N=C(O)NC1N=C(O)N=C1O	530	TRUE	TRUE	FALSE		FALSE	FALSE	null	null	92.1	null	null	null	null	24622.7	22	156.92426:2886374 157.92761:0 158.93097:584616		123119808	97132928	118475976	84663736	78406544	71399592	56878736	60043496	47626832	1014817	2828845	3463736	78841088	83601400	95831256	73992712	17177564	58928068
424	1.241	156.924	w/o MS2:allantonin	[M-H]-	ion correlated with 422	0.146	FALSE	null	156.922	C4H6N4O3	Imidazoles	POJWUDADGALRAB-UHFFFAOYSA-N	N=C(O)NC1N=C(O)N=C1O	530	TRUE	TRUE	FALSE		FALSE	FALSE	null	null	91.9	null	null	null	null	30967.9	322	156.92429:10552324 157.92764:0 158.931:1547402		53596232	54701400	60610236	41007280	37597728	35173820	38443160	30953604	29924286	876901	1848448	1013432	18094246	23800240	27917684	33867176	21215550	54655296
425	0.98	156.924	w/o MS2:allantonin	[M-H]-	ion correlated with 1115	0.458	FALSE	null	156.922	C4H6N4O3	Imidazoles	POJWUDADGALRAB-UHFFFAOYSA-N	N=C(O)NC1N=C(O)N=C1O	530	TRUE	TRUE	FALSE		FALSE	FALSE	null	null	91.6	null	null	null	null	141357	1693-QC4	156.92432:19545312 157.92767:0 158.93103:1209612		182539488	48106624	191822384	189351888	55210276	195718992	60164988	194733120	52991572	2360070	11481966	4038785	66824032	48096968	46938624	58172792	54370040	57189240
426	1.299	157.011	w/o MS2:PFCA-H; C4H5F3O3	[M-H]-		0.854	TRUE	null	157.012	C4H5F3O3	PFSA	ICSOIMDWVVEKBW-UHFFFAOYSA-N	O=C(O)COCC(F)(F)F	530	TRUE	TRUE	FALSE		FALSE	FALSE	null	null	96.8	null	null	null	null	75067.1	15	157.01054:5958626 158.01389:315841 159.01725:193952	54.94622:753 61.19586:757 70.73757:877 77.56067:822 78.95735:3633 84.95763:791 89.02276:41093 96.95887:15794 96.9679:4984 98.95426:979 121.29513:953 121.64816:806 123.03435:922 128.7717:1134 136.2135:903	43951188	80004936	55672328	86169232	78221528	80766696	62277548	77321312	75505792	16278622	22764206	430784	33564012	48310112	63182356	64485920	110156640	40424204
427	0.732	157.011	w/o MS2:PFCA-H; C4H5F3O3	[M-H]-	similar chromatogram in higher mz_8437; similar chromatogram in higher mz_8111	0.896	TRUE	null	157.012	C4H5F3O3	PFSA	ICSOIMDWVVEKBW-UHFFFAOYSA-N	O=C(O)COCC(F)(F)F	530	TRUE	TRUE	FALSE		FALSE	FALSE	null	null	97	null	null	null	null	38236.4	324	157.01057:3376944 158.01392:166843 159.01728:87296	60.22627:889 61.37608:755 65.5325:684 71.55495:736 78.95736:1334 89.02277:23201 89.57903:903 96.96791:5566 108.16114:893 108.21024:767 126.51482:814 143.06967:847	5161070	6895867	8219328	10858115	17499876	17605360	20460564	18704380	22364780	11300813	10752732	1727512	7959322	9943683	9056771	11225989	11801150	17682944
428	14.507	157.011	w/o MS2:PFCA-H; C4H5F3O3	[M-H]-		0.042	TRUE	null	157.012	C4H5F3O3	PFSA	ICSOIMDWVVEKBW-UHFFFAOYSA-N	O=C(O)COCC(F)(F)F	530	TRUE	TRUE	FALSE		FALSE	FALSE	null	null	96.9	null	null	null	null	7117.72	1693-QC4	157.01056:1367081 158.01391:67746 159.01727:24223	50.45378:671 66.40769:779 79.03197:886 89.02291:6079 96.96794:821 139.25996:824 139.98294:753 141.07957:1141	43368956	14449900	39358592	51600600	56285524	30503634	30120888	31373932	30603184	0	7029	3843251	17188158	56198336	39417436	40412056	23600764	66999584
429	1.352	157.011	w/o MS2:PFCA-H; C4H5F3O3	[M-H]-	similar chromatogram in higher mz_1670	0.083	FALSE	null	157.012	C4H5F3O3	PFSA	ICSOIMDWVVEKBW-UHFFFAOYSA-N	O=C(O)COCC(F)(F)F	530	TRUE	TRUE	FALSE		FALSE	FALSE	null	null	98.6	null	null	null	null	20.48	325	157.01096:6882298 158.01431:320024 159.01767:358469		43951188	28281404	55672332	25033648	112217176	36160448	29411904	34336788	35886252	5521518	5988007	106425	11534229	48310112	67643160	16478546	116263488	40424200
430	0.856	157.036	ALLANTOIN	[M-H]-	adduct linked to 877_[M+Cl]-	0.938	TRUE	null	157.037	C4H6N4O3	Imidazoles	POJWUDADGALRAB-UHFFFAOYSA-N	N=C(O)NC1N=C(O)N=C1O	430	TRUE	TRUE	TRUE		FALSE	FALSE	null	null	85.8	null	69.4	87.8	100	205031	39	157.03531:13355985 158.03866:1621656 159.04202:0	59.02365:1765 71.02342:4749 78.95736:14653 96.92085:4830 96.95887:5096 96.96799:31720 97.0024:30250 99.00751:927 110.93638:931 114.02972:24299 138.91298:2135 140.5233:964 147.37167:887 156.99968:1036 157.03514:2269	63763176	65468096	65061152	59928104	61448084	62005024	62731584	61003592	67400384	50526	0	0	39341152	60367404	50289332	41492456	62431360	38444156
431	6.596	157.075	Unknown	[M-H]-	ion correlated with 432; found in higher mz's MsMs_9295	0.229	TRUE	null	null	null	null	null	null	999	FALSE	FALSE	FALSE		FALSE	FALSE	null	null	null	null	null	null	null	161253	1693-QC3	157.0753:8017570 158.07865:762850 159.08201:0	60.96004:849 71.40256:854 91.95847:1976 98.81261:888 103.67812:802 157.07637:5800	249191888	159983696	248435392	245259392	220503328	233016672	232775824	241935712	159617280	0	0	0	215871728	253190624	204263872	171291488	296520896	116702664
432	6.568	157.075	Unknown	[M-H]-	ion correlated with 431; found in higher mz's MsMs_8973; found in higher mz's MsMs_10454; found in higher mz's MsMs_9229; found in higher mz's MsMs_10287	0.292	TRUE	null	null	null	null	null	null	999	FALSE	FALSE	FALSE		FALSE	FALSE	null	null	null	null	null	null	null	173187	1693-QC1	157.07536:7829982 158.07871:475798 159.08207:0	53.09375:767 54.60674:719 62.51324:805 68.1133:733 81.01663:820 93.39881:809 157.07629:13008	245006480	238118272	251463248	248509248	216386640	236705904	236980784	241935712	225424416	0	0	0	215871744	258433344	204263872	171291488	296520896	116702656
433	5.19	157.076	Unknown	[M-H]-		0.062	TRUE	null	null	null	null	null	null	999	FALSE	FALSE	FALSE		FALSE	FALSE	null	null	null	null	null	null	null	50448.8	46	157.07556:1463553 158.07891:738274 159.08227:72577	50.38551:704 69.19503:900 78.89551:1035 78.95737:927 101.18259:853	10786465	27459824	24922628	17942508	49540740	52185184	42394828	43063712	45718880	0	0	0	13453892	67613616	17197754	13742230	86789632	2406137
434	5.243	157.076	Unknown	[M-H]-	found in higher mz's MsMs_3042; found in higher mz's MsMs_3043; found in higher mz's MsMs_1803; found in higher mz's MsMs_1798	0.083	TRUE	null	null	null	null	null	null	999	FALSE	FALSE	FALSE		FALSE	FALSE	null	null	null	null	null	null	null	82104.4	36	157.07568:3792369 158.07903:1125296 159.08239:157689	59.2004:791 96.96702:882 110.32712:805 145.46101:990 157.07622:5470	10772843	24626738	10795614	22760926	49244344	51908504	53405648	53291444	56980648	0	0	0	13328678	67261128	23443102	13737430	70777616	7493334
435	7.264	157.086	w/o MS2:Unknown (carbon number 8); PlaSMA ID-119	[M-H]-		0.479	TRUE	3.84	157.086	C8H14O3	Unknown			530	TRUE	TRUE	FALSE		FALSE	FALSE	null	null	99.8	98.6	null	null	null	43227.5	29	157.08612:5713846 158.08947:1785198 159.09283:352076	53.54979:735 57.51343:788 58.29749:680 62.15419:871 68.40475:732 80.85974:840 90.78858:786 91.42205:838 96.96791:1728 111.53281:830 113.09647:1333 157.08588:10133	46233496	50393136	48148372	48979200	56711560	54670028	61907496	58602984	62015404	11731017	10068705	1724820	23729232	58868364	55097004	65437568	55973528	38078204
436	9.03	157.086	w/o MS2:Unknown (carbon number 8); PlaSMA ID-119	[M-H]-		0.312	TRUE	3.84	157.086	C8H14O3	Unknown			530	TRUE	TRUE	FALSE		FALSE	FALSE	null	null	99.8	96.7	null	null	null	38935.9	325	157.08614:16816030 158.08949:5016795 159.09285:1447523	51.70754:2730 57.03292:36131 57.16666:2619 72.17616:3034 85.67746:3060 91.62553:3057 96.42855:3599 101.28982:3802 107.73772:3258 111.08058:3797 113.09531:22991 157.08626:24923	51763284	46186016	52827284	61622172	70723616	69579568	54650940	73060848	73321112	2045196	7401141	1602480	37997768	41089624	38460584	51719088	47785164	33667836
437	1.368	157.862	Unknown	[M-H]-		0.021	FALSE	null	null	null	null	null	null	999	FALSE	FALSE	FALSE		FALSE	FALSE	null	null	null	null	null	null	null	12.66	325	157.86208:3489730 158.86543:39979 159.86879:2657532		23031498	80007696	21988196	25965442	28706444	29386096	23557004	29077702	28372908	285463	208508	18376810	19126976	43768992	81094288	17585042	28789990	53282724
438	1.299	157.862	Unknown	[M-H]-		0.646	FALSE	null	null	null	null	null	null	999	FALSE	FALSE	FALSE		FALSE	FALSE	null	null	null	null	null	null	null	43400.5	28	157.86214:4520692 158.86549:36011 159.86885:3302870		45832128	80007696	51410976	73743448	73306760	71776168	73610208	77197808	74279936	59533	66486	5457795	58050356	57014652	81094288	57182056	80048496	53282724
439	0.921	158.02	Unknown	[M-H]-		0.104	FALSE	null	null	null	null	null	null	999	FALSE	FALSE	FALSE		FALSE	FALSE	null	null	null	null	null	null	null	8935.3	1693-QC2	158.01955:526556 159.0229:1598808 160.02626:241005		2383114	2373939	2543832	1927377	2135598	1893577	2340250	1726248	2479449	10922	120274	0	1524805	3060961	978411	1418966	3835295	1250927
440	1.092	158.045	Unknown	[M-H]-		0.417	TRUE	null	null	null	null	null	null	999	FALSE	FALSE	FALSE		FALSE	FALSE	null	null	null	null	null	null	null	35095.2	1693-QC3	158.04453:3780546 159.04788:0 160.05124:4398014	50.69604:707 66.03309:5660 69.03276:14869 70.02804:4004 72.00787:1728 84.04413:3896 96.04372:24614 157.86169:1616 158.04434:1020	14264580	32433436	36816828	21734464	27936668	24128996	24145726	26235754	27223888	2841238	455761	18273	19428884	42731952	26803390	17983706	53241140	11855381
441	1.047	158.045	Unknown	[M-H]-		0.521	TRUE	null	null	null	null	null	null	999	FALSE	FALSE	FALSE		FALSE	FALSE	null	null	null	null	null	null	null	57912.8	1693-QC1	158.045:3559110 159.04835:676328 160.05171:70623	54.93238:672 56.43424:781 61.64384:766 64.84267:1004 66.0336:5523 67.703:821 68.01264:1321 69.03327:15964 70.02805:3668 72.00787:1465 73.896:807 78.30995:794 82.02827:1511 84.04414:5061 88.6947:894 91.95179:963 96.04361:27244 110.02339:1318 125.87225:1241 128.03352:1721 157.86128:6155 158.04437:1696	32057222	32433434	36816828	21734464	27936668	24128492	24145332	26235754	27223888	698343	455826	66681	19428886	42731752	26693776	18130036	55180172	3063711
442	0.896	158.045	Unknown	[M-H]-		0.333	FALSE	null	null	null	null	null	null	999	FALSE	FALSE	FALSE		FALSE	FALSE	null	null	null	null	null	null	null	14505.5	5	158.04492:1159914 159.04827:210763 160.05163:2023854		3143288	4029628	4642514	5117004	3638781	3334061	3770146	3661040	3401430	3010130	2603153	84422	2398366	6593318	5451278	4911180	4704918	1726870
443	7.819	158.06	w/o MS2:INDOLE-3-ACETALDEHYDE	[M-H]-	similar chromatogram in higher mz_1009; found in higher mz's MsMs_8476	0.438	TRUE	null	158.061	C10H9NO	3-alkylindoles	WHOOUMGHGSPMGR-UHFFFAOYSA-N	O=CCC1=CNC=2C=CC=CC21	530	TRUE	TRUE	FALSE		FALSE	FALSE	null	null	97.7	null	null	null	null	76585.5	3	158.05992:5782196 159.06327:0 160.06663:0	68.6237:796 91.95084:2452 95.93289:906 111.53171:882 157.86154:960	76941824	77935864	73010440	76568016	76198104	68577840	76422896	71920800	75534208	107781	18915	0	79889032	84883920	72551888	62698452	86834360	46500892
444	8.661	158.06	w/o MS2:INDOLE-3-ACETALDEHYDE	[M-H]-	ion correlated with 445; ion correlated with 581; similar chromatogram in higher mz_2399; adduct linked to 893_[M+Cl]-; similar chromatogram in higher mz_8975; similar chromatogram in higher mz_2455; similar chromatogram in higher mz_872; similar chromatogram in higher mz_4655; similar chromatogram in higher mz_5335; similar chromatogram in higher mz_5374; similar chromatogram in higher mz_5851; …	0.562	TRUE	null	158.061	C10H9NO	3-alkylindoles	WHOOUMGHGSPMGR-UHFFFAOYSA-N	O=CCC1=CNC=2C=CC=CC21	530	TRUE	TRUE	FALSE		FALSE	FALSE	null	null	97.8	null	null	null	null	134079	39	158.05995:10655008 159.0633:834163 160.06666:0	57.97376:842 61.93493:830 67.39959:875 91.95085:986 104.24508:1089 112.00694:838 114.03665:1068 155.11725:835 155.93777:896 157.86154:949 158.05957:10509	120149056	113284480	123147056	128993536	116385328	133162960	133490008	110015640	127160016	2210	93341	0	128035768	135276576	110051968	117955152	136580624	82192736
445	8.633	158.06	w/o MS2:INDOLE-3-ACETALDEHYDE	[M-H]-	ion correlated with 581; ion correlated with 444; similar chromatogram in higher mz_8454	0.271	TRUE	null	158.061	C10H9NO	3-alkylindoles	WHOOUMGHGSPMGR-UHFFFAOYSA-N	O=CCC1=CNC=2C=CC=CC21	530	TRUE	TRUE	FALSE		FALSE	FALSE	null	null	97.8	null	null	null	null	143734	13	158.05995:9724358 159.0633:2443127 160.06666:0	52.3041:899 52.74097:823 54.96748:830 80.04862:1333 101.34689:1046 102.59608:1064 114.03664:2097 119.39924:1077 121.37246:1073 148.51866:1192 158.05925:5428	119842552	113204520	122568736	128993528	116385328	133162968	133490008	110015640	127160024	0	93341	0	127251648	134666368	110321384	117782712	136091616	82192744
446	6.204	158.081	N-Isovalerylglycine	[M-H]-		0.812	TRUE	null	158.082	C7H13NO3	N-acyl-alpha amino acids	ZRQXMKMBBMNNQC-UHFFFAOYSA-N	O=C(O)CN=C(O)CC(C)C	430	TRUE	TRUE	TRUE		FALSE	FALSE	null	null	90.5	null	82.3	87.1	100	77325.7	37	158.08122:5083853 159.08457:645403 160.08793:51589	54.75937:703 61.89292:695 67.44952:802 71.48903:772 114.09103:3758 130.14661:837 158.08192:9208	83424544	54757704	50560760	91631776	105093672	122995136	109760520	115988704	116678560	1928994	3127518	284083	122137216	148536944	127264144	113909992	105419600	41522996
447	6.389	158.081	N-Isovalerylglycine	[M-H]-		0.146	TRUE	null	158.082	C7H13NO3	N-acyl-alpha amino acids	ZRQXMKMBBMNNQC-UHFFFAOYSA-N	O=C(O)CN=C(O)CC(C)C	430	TRUE	TRUE	TRUE		FALSE	FALSE	null	null	87.3	null	74.1	85.4	100	17449.5	325	158.08115:3727784 159.0845:744916 160.08786:92157	55.72513:684 58.43834:775 59.58069:768 62.74257:846 70.5489:736 74.94757:744 76.15469:874 85.96024:837 114.09094:3505 130.08597:1117 157.86153:1331 158.08144:12205	21616388	27637892	27272098	30346678	29797356	36661704	35249880	36342312	31076284	3272629	1178145	631916	47047652	37246256	40402048	42523060	22047034	61786612
448	4.903	158.081	N-Isovalerylglycine	[M-H]-	similar chromatogram in higher mz_1104	0.062	TRUE	null	158.082	C7H13NO3	N-acyl-alpha amino acids	ZRQXMKMBBMNNQC-UHFFFAOYSA-N	O=C(O)CN=C(O)CC(C)C	430	TRUE	TRUE	TRUE		FALSE	FALSE	null	null	86.3	null	69.5	87.6	100	190974	20	158.08115:26730518 159.0845:2538515 160.08786:208484	50.86933:2377 54.16462:2354 56.7313:2962 74.02325:147148 83.33454:2682 100.02542:3064 111.96533:3876 114.09094:18101 116.06982:5843 158.08177:21412	49853008	53420580	60116032	62395296	82754016	89845632	113804520	118669808	100011024	1494955	1908861	226777	27367858	37789036	48840592	31717722	65753604	21731606
449	6.31	158.081	N-Isovalerylglycine	[M-H]-		0.021	TRUE	null	158.082	C7H13NO3	N-acyl-alpha amino acids	ZRQXMKMBBMNNQC-UHFFFAOYSA-N	O=C(O)CN=C(O)CC(C)C	430	TRUE	TRUE	TRUE		FALSE	FALSE	null	null	76.7	null	76	60	50	140927	43	158.08115:7215313 159.0845:124256 160.08786:0	53.49669:912 66.42924:1099 74.22357:1113 75.69347:1154 91.95001:1311 94.07964:1121 104.69985:1178 121.64053:1169 123.23915:1246 158.08157:16775	25003056	8107186	5357646	33254392	41484328	44255168	41290832	47778748	90900792	1613944	8164317	2283482	60162184	128342576	115114008	51798344	33240352	23754050
450	4.935	158.082	N-Isovalerylglycine	[M-H]-	similar chromatogram in higher mz_4452; similar chromatogram in higher mz_6313	0.417	TRUE	null	158.082	C7H13NO3	N-acyl-alpha amino acids	ZRQXMKMBBMNNQC-UHFFFAOYSA-N	O=C(O)CN=C(O)CC(C)C	430	TRUE	TRUE	TRUE		FALSE	FALSE	null	null	83.9	null	62.2	88	100	22562.2	325	158.08112:2345277 159.08447:260371 160.08783:37655	59.92153:841 74.02319:6132 75.69284:807 99.88986:844 103.58393:855 114.09094:1348 116.07101:980 158.08186:2115	49853008	53420580	60088032	62395296	82754016	89845632	113804520	118669808	99991520	2286092	2417731	1335951	27367858	37789036	48840596	31717722	65753604	21731606
451	0.995	158.846	Unknown	[M-H]-		0.021	FALSE	null	null	null	null	null	null	999	FALSE	FALSE	FALSE		FALSE	FALSE	null	null	null	null	null	null	null	20.61	323	158.84567:4686636 159.84902:771842 160.85238:79432464		8646279	7618316	7661268	9486870	9850366	8639693	9415704	14884346	8860118	102261	31054	15162211	13591063	9688338	9911077	8817170	14528065	9768650
452	0.897	158.846	Unknown	[M-H2O-H]-	adduct linked to 1113_[M+Cl]-	0.812	FALSE	null	null	null	null	null	null	999	FALSE	FALSE	FALSE		FALSE	FALSE	null	null	null	null	null	null	null	81750.6	41	158.84569:5785326 159.84904:175495 160.8524:102622320		43436476	44247740	45647036	42767864	43888328	42774292	44174992	48135432	42085688	296746	190045	20548210	55556364	52978972	44399300	43876608	51617764	14001243
453	0.831	158.846	Unknown	[M-H2O-H]-	adduct linked to 1112_[M+Cl]-	0.125	FALSE	null	null	null	null	null	null	999	FALSE	FALSE	FALSE		FALSE	FALSE	null	null	null	null	null	null	null	54.83	325	158.8459:10081005 159.84925:175816 160.85261:249338624		2601008	3271498	45647036	42767860	4131889	5324183	5828840	4424856	3567659	118187	177951	20548210	3839828	2996382	4418272	3829650	2679952	63235192
454	6.025	159.065	w/o MS2:3-Methyladipic acid	[M-H]-	ion correlated with 455	0.625	FALSE	null	159.066	C7H12O4	Medium-chain fatty acids	SYEOWUNSTUDKGM-UHFFFAOYNA-N	O=C(O)CCC(C)CC(=O)O	530	TRUE	TRUE	FALSE		FALSE	FALSE	null	null	97.3	null	null	null	null	71744.1	30	159.06511:8725056 160.06846:2225420 161.07182:343587		68397712	73258120	79120008	59244848	66469372	73602736	81694336	79490984	91260280	2624338	1754100	222940	35901404	94646104	93852952	76535928	123804160	55634140
455	6.054	159.066	w/o MS2:3-Methyladipic acid	[M-H]-	ion correlated with 454; similar chromatogram in higher mz_3269	0.333	FALSE	null	159.066	C7H12O4	Medium-chain fatty acids	SYEOWUNSTUDKGM-UHFFFAOYNA-N	O=C(O)CCC(C)CC(=O)O	530	TRUE	TRUE	FALSE		FALSE	FALSE	null	null	98.8	null	null	null	null	72765.9	4	159.06552:15124064 160.06887:4118770 161.07223:567820		68560256	73258120	79120008	59244848	66469376	73626416	81694336	79490984	91260280	2705279	1724331	2046552	37276680	94646984	93852952	76535928	123804160	55686332
456	4.085	159.066	w/o MS2:3-Methyladipic acid	[M-H]-		0.729	FALSE	null	159.066	C7H12O4	Medium-chain fatty acids	SYEOWUNSTUDKGM-UHFFFAOYNA-N	O=C(O)CCC(C)CC(=O)O	530	TRUE	TRUE	FALSE		FALSE	FALSE	null	null	98.8	null	null	null	null	51897.2	4	159.06552:19535478 160.06887:1822150 161.07223:231590		22577330	23409224	22771228	26064190	25375200	40245824	43044048	28203352	44399388	1539076	6437558	510031	6948532	55263648	45031804	46214240	41223296	28266022
457	8.572	159.101	Unknown	[M-H]-		0.146	FALSE	null	null	null	null	null	null	999	FALSE	FALSE	FALSE		FALSE	FALSE	null	null	null	null	null	null	null	34243.7	1693-QC8	159.10126:3626918 160.10461:1347447 161.10797:74143		19313544	20169366	20484368	29154060	18879730	15462393	39457840	53909316	31072936	7610360	8391204	1852113	22175034	26205586	30083342	27881624	43155812	29104602
458	8.603	159.102	Unknown	[M-H]-		0.5	FALSE	null	null	null	null	null	null	999	FALSE	FALSE	FALSE		FALSE	FALSE	null	null	null	null	null	null	null	24209.9	325	159.10168:6972879 160.10503:2100810 161.10839:173026		19313544	20169366	20484368	29154060	18879730	15462393	39457840	53909316	31072936	7610360	8391204	1852113	22175034	26205586	30078520	27881626	43155808	29104602
459	1.304	159.859	Unknown	[M-H]-		0.833	FALSE	null	null	null	null	null	null	999	FALSE	FALSE	FALSE		FALSE	FALSE	null	null	null	null	null	null	null	26753	28	159.85918:2752942 160.86253:0 161.86589:1086488		36224704	50099424	38028740	42613580	47156652	47398612	45250776	48302820	48658772	37905	312142	3990006	37917460	46495364	47222072	24263346	49262652	35326824
460	14.789	159.946	Unknown	[M-H]-		0.104	FALSE	null	null	null	null	null	null	999	FALSE	FALSE	FALSE		FALSE	FALSE	null	null	null	null	null	null	null	13689.7	24	159.94592:1117827 160.94927:139161 161.95263:92603		1676297	2070991	3342810	8013581	10974638	28902410	38251420	7561572	15467839	4933	0	2366196	3405682	6213766	6312786	16291937	12410876	5288498
461	5.154	160.04	w/o MS2:2,8-Quinolinediol	[M-H]-		0.646	FALSE	null	160.04	C9H7NO2	Quinolones and derivatives	ZXZKYYHTWHJHFT-UHFFFAOYSA-N	OC=1N=C2C(O)=CC=CC2=CC1	530	TRUE	TRUE	FALSE		FALSE	FALSE	null	null	98.5	null	null	null	null	8184.11	323	160.03954:4440842 161.04289:7429692 162.04625:892632		10726813	11666549	13594112	17182184	25715600	39660168	29084692	31621242	25749216	730084	1409622	178488	18166412	10365518	8598188	14634132	20572854	9015369
462	2.163	160.043	w/o MS2:2,8-Quinolinediol	[M-H]-		0.771	FALSE	null	160.04	C9H7NO2	Quinolones and derivatives	ZXZKYYHTWHJHFT-UHFFFAOYSA-N	OC=1N=C2C(O)=CC=CC2=CC1	530	TRUE	TRUE	FALSE		FALSE	FALSE	null	null	88.5	null	null	null	null	14574.2	45	160.04288:1816198 161.04623:23259828 162.04959:1625099		10678185	11893601	14343952	14128158	26447142	24217800	30663808	28219970	23836842	796006	215641	312497	24399766	18950760	10953158	10920776	28987762	16653096
463	1.112	160.06	w/o MS2:ALPHA-AMINOADIPATE	[M-H]-	similar chromatogram in higher mz_2281	0.938	FALSE	null	160.061	C6H11NO4	L-alpha-amino acids	OYIFNHCXNCRBQI-BYPYZUCNSA-N	O=C(O)CCCC(N)C(=O)O	530	TRUE	TRUE	FALSE		FALSE	FALSE	null	null	98.8	null	null	null	null	42374.6	20	160.06024:5160380 161.06359:1014620 162.06695:52149		43564368	27171682	25874586	35496244	28177590	29915886	26978500	27988212	27886478	344839	342696	6001	30990642	24957018	35581144	31831708	31806130	8894060
464	0.878	160.061	w/o MS2:ALPHA-AMINOADIPATE	[M-H]-	similar chromatogram in higher mz_1659	0.938	FALSE	null	160.061	C6H11NO4	L-alpha-amino acids	OYIFNHCXNCRBQI-BYPYZUCNSA-N	O=C(O)CCCC(N)C(=O)O	530	TRUE	TRUE	FALSE		FALSE	FALSE	null	null	99.6	null	null	null	null	51358.1	325	160.06056:16864098 161.06391:1579806 162.06727:153153		13709140	18866578	18977416	20401434	17726458	20446810	14000755	17580622	15035824	1511064	858854	73621	11512552	20873660	11371980	13357215	24820094	13693348
465	1.447	160.061	w/o MS2:ALPHA-AMINOADIPATE	[M-H]-		0.146	FALSE	null	160.061	C6H11NO4	L-alpha-amino acids	OYIFNHCXNCRBQI-BYPYZUCNSA-N	O=C(O)CCCC(N)C(=O)O	530	TRUE	TRUE	FALSE		FALSE	FALSE	null	null	99.7	null	null	null	null	10344.3	22	160.06062:1042222 161.06397:0 162.06733:25105		6704955	7935088	6640939	6767858	5742158	7870875	8825818	9093482	9825661	1199691	1259968	35748	7601382	8589450	13426338	7272898	10405302	5230486
466	0.899	160.841	Unknown	[M-H]-	ion correlated with 487	0.792	FALSE	null	null	null	null	null	null	999	FALSE	FALSE	FALSE		FALSE	FALSE	null	null	null	null	null	null	null	1.41997e+06	41	160.84106:91220832 161.84441:3770324 162.84777:101246344		713399744	743299584	747085376	707568896	728068480	737385856	750420224	809794496	720857920	9007523	5377554	664332864	925244096	856234624	719868736	689117888	841016640	236379952
467	0.842	160.841	Unknown	[M-H]-	ion correlated with 486	0.167	FALSE	null	null	null	null	null	null	999	FALSE	FALSE	FALSE		FALSE	FALSE	null	null	null	null	null	null	null	734794	325	160.8412:165703040 161.84455:4923619 162.84791:230454256		75341488	743299648	747085376	707568896	124805976	100358352	104551696	157009680	73228552	4161062	2427130	94639560	145325664	79451824	719868736	120497160	84660416	1056379584
468	0.868	161.008	Unknown	[M-H]-	adduct linked to 918_[M+Cl]-; found in higher mz's MsMs_1365	0.167	FALSE	null	null	null	null	null	null	999	FALSE	FALSE	FALSE		FALSE	FALSE	null	null	null	null	null	null	null	126266	347	161.00792:34406744 162.01127:2080334 163.01463:3224032		44378944	53141860	53394236	56482080	53450624	53855696	55244484	52104660	60258280	747529	1328738	285275	27524928	5490420	12021485	22352512	5807376	8563878
469	8.327	161.044	3-Hydroxy-3-methylglutaric acid	[M-H]-		0.021	TRUE	null	161.046	C6H10O5	Hydroxy fatty acids	NPOAOTPXWNWTSH-UHFFFAOYSA-N	O=C(O)CC(O)(C)CC(=O)O	430	TRUE	TRUE	TRUE		FALSE	FALSE	null	null	76.9	null	74.5	64.1	50	104768	4	161.04427:21758012 162.04762:1945891 163.05098:951525	59.01217:20240 59.82266:1278 64.55875:1213 69.19502:1330 71.01207:7503 73.0282:44862 83.04523:1490 85.02824:7471 113.27008:1375 131.03261:1550 160.84171:3205 161.04506:5373	89702088	343148096	61571568	550904256	499991936	878555264	436487232	382983104	890403328	124657936	67704984	8488436	254357312	152989120	225121264	158809824	293068160	75869528
470	1.081	161.044	Meglutol	[M-H]-		0.167	TRUE	null	161.046	C6H10O5	Hydroxy fatty acids	NPOAOTPXWNWTSH-UHFFFAOYSA-N	O=C(O)CC(O)(C)CC(=O)O	430	TRUE	TRUE	TRUE		FALSE	FALSE	null	null	81.5	null	66.8	87.9	66.7	328493	15	161.04428:43242736 162.04763:2994282 163.05099:579464	53.97605:1562 57.03283:9142 57.03773:1685 57.7275:1636 59.01212:27143 71.01214:13640 73.02814:49464 81.03313:2946 83.01221:3166 85.02821:15815 85.37286:1861 87.00687:1877 89.02272:3696 99.0075:3867 99.04395:11608 99.24528:2158 101.0225:9108 131.03403:7638 161.04504:9567	518013184	354765280	768108672	701804608	627867200	668136448	619324992	267703824	208898416	328247904	54070752	10132333	180900544	1047861376	158441712	541115904	296735680	100007848
471	1.23	161.044	3-Hydroxy-3-methylglutaric acid; LC-ESI-QTOF; MS2; CE	[M-H]-		0.042	TRUE	null	161.046	C6H10O5	Hydroxy fatty acids	NPOAOTPXWNWTSH-UHFFFAOYSA-N	CC(O)(CC(O)=O)CC(O)=O	430	TRUE	TRUE	TRUE		FALSE	FALSE	null	null	78.2	null	70.1	71.2	60	367968	1693-QC8	161.04431:35074324 162.04766:2380472 163.05102:1037246	57.03283:8684 59.01215:32982 60.21829:1718 71.01206:12909 71.49126:1914 73.02821:67090 74.51434:1760 84.74633:2021 85.02824:13266 87.00687:4302 99.04395:8791 101.0225:2294 104.60743:2235 113.02348:2621 131.03403:4229 160.84169:11744 161.04504:4783	115395896	79111992	187155296	262444864	175626496	210597216	141500400	890174208	405144608	74877728	45403192	4933797	758415808	285371072	342141280	160896608	639754624	21645572
472	5.952	161.044	Hydroxymethylglutaric acid; PlaSMA ID-124	[M-H]-		0.083	TRUE	1.98	161.045	C6H10O5	Organic acids	NPOAOTPXWNWTSH-UHFFFAOYSA-N	O=C(O)CC(O)(C)CC(=O)O	430	TRUE	TRUE	TRUE		FALSE	FALSE	null	null	76	98.1	38.1	86.2	100	130596	44	161.04437:21528128 162.04772:1391571 163.05108:547668	59.01219:15500 61.98768:1251 71.01208:5434 73.02822:42357 74.34747:1192 81.03246:1432 83.01224:1399 83.05817:1265 85.02752:7657 89.02275:2540 91.95839:1414 94.40421:1438 101.02254:1808 107.87791:1344 109.31519:1412 110.12516:1409 131.03407:2322 161.04317:2601	242068336	282756544	284484512	311265888	999302464	480923136	412740640	223807840	659143360	105068176	140926368	3805097	291007296	354290720	449477024	260158112	160247568	220502544
473	1.121	161.044	Meglutol	[M-H]-		0.333	TRUE	null	161.046	C6H10O5	Hydroxy fatty acids	NPOAOTPXWNWTSH-UHFFFAOYSA-N	O=C(O)CC(O)(C)CC(=O)O	430	TRUE	TRUE	TRUE		FALSE	FALSE	null	null	87.9	null	74.9	87.4	100	280121	20	161.04434:40318540 162.04769:4202180 163.05105:1245087	57.03283:17640 59.01215:24799 63.38863:2206 71.01206:5857 73.0283:35683 73.45383:2539 85.02824:5239 89.02272:3260 91.02866:2481 99.00657:4751 99.04405:20883 101.02245:29162 131.03403:3000 148.73177:2780 161.04504:11674	491574144	354765280	768108672	701804608	627867200	668136448	619325056	346202656	334886272	328247904	33661140	7021354	758416256	1236794880	459174496	541115904	1372817920	317837696
474	0.145	161.044	3-Hydroxy-3-methylglutaric acid; LC-ESI-QTOF; MS2; CE	[M-H]-		0.062	TRUE	null	161.046	C6H10O5	Hydroxy fatty acids	NPOAOTPXWNWTSH-UHFFFAOYSA-N	CC(O)(CC(O)=O)CC(O)=O	430	TRUE	TRUE	TRUE		FALSE	FALSE	null	null	74.2	null	33.1	87.9	100	4104.59	MeOH1-2	161.04445:8456752 162.0478:510576 163.05116:777617	55.01725:3826 57.03321:19649 58.0042:1201 59.01245:113189 69.033:6506 69.12341:1008 71.01257:91906 71.04881:1755 72.99131:10384 73.02808:189279 75.00714:5477 78.95718:1170 81.0331:19806 83.01212:26202 84.01973:1432 85.02812:125008 87.00753:23941 87.04365:1482 89.02261:43005 95.01247:8879 97.02756:7638 99.00729:1367 99.04379:11507 101.02328:26260 103.03789:3132 104.98486:10061 113.02326:39832 115.…	7365443	57533008	13917352	15031876	217357152	26735906	31034874	142530000	98140192	156800224	162881152	5424014	87370416	74025904	76769912	15534681	119582144	75688440
475	0.35	161.044	3-Hydroxy-3-methylglutaric acid	[M-H]-		0.021	TRUE	null	161.046	C6H10O5	Hydroxy fatty acids	NPOAOTPXWNWTSH-UHFFFAOYSA-N	O=C(O)CC(O)(C)CC(=O)O	430	TRUE	TRUE	TRUE		FALSE	FALSE	null	null	75.2	null	34.5	90.3	100	0.71	MeOH1-1	161.04443:13016914 162.04778:909709 163.05114:908307	55.01733:8990 57.03315:37225 58.00461:4516 59.01237:175245 67.01739:1672 68.99656:2021 69.03295:13153 71.01247:158361 71.04881:1809 72.99196:12132 73.02798:265761 75.00701:12127 81.03294:28193 83.01205:40150 84.02045:4609 85.02803:213463 87.00734:32964 87.04364:6381 89.02329:61158 95.01248:22569 97.02831:17487 99.04384:14614 101.02319:43042 103.03886:6481 104.98495:9398 113.02324:91586 115.03862:…	12682365	26388290	46977000	101715320	118258128	67156472	240023504	201574544	32279970	214675232	34249004	18387916	66957044	57803604	23126600	46988936	49364148	30648922
476	7.046	161.045	Hydroxymethylglutaric acid; PlaSMA ID-124	[M-H]-	adduct linked to 921_[M+Cl]-	0.042	TRUE	1.98	161.045	C6H10O5	Organic acids	NPOAOTPXWNWTSH-UHFFFAOYSA-N	O=C(O)CC(O)(C)CC(=O)O	430	TRUE	TRUE	TRUE		FALSE	FALSE	null	null	78.8	96.8	45	87.6	100	83412	3	161.04472:19710422 162.04807:1336882 163.05143:938148	51.14056:699 56.56428:746 59.01216:13520 71.01207:5286 73.02821:36068 74.16174:720 76.44993:796 83.01222:1260 85.02848:5983 87.00688:1287 89.02273:1581 91.95753:5498 99.04303:857 101.02251:931 103.80128:884 113.0235:1253 131.03404:3203 161.04312:3688	228528704	289257984	396040832	94931632	617929344	840134528	222369248	870662592	889855232	338756448	60778676	3053292	348618976	890456192	380817344	317546880	719822976	127770288
477	1.799	161.045	3-Hydroxy-3-methylglutaric acid	[M-H]-		0.021	TRUE	null	161.046	C6H10O5	Hydroxy fatty acids	NPOAOTPXWNWTSH-UHFFFAOYSA-N	O=C(O)CC(O)(C)CC(=O)O	430	TRUE	TRUE	TRUE		FALSE	FALSE	null	null	70	null	58.4	54.5	50	314049	36	161.04472:39931084 162.04807:3305116 163.05143:1620895	51.24619:1864 51.81458:1727 56.69404:1793 59.0121:17245 61.84349:1992 66.71622:1920 69.69786:1867 73.02821:51319 74.85474:1809 76.66724:2010 85.02825:8996 86.2908:2233 113.02351:2162 131.03404:3513 132.91646:2371 160.84172:13490 161.04507:3717	262618320	205966288	344829120	272387872	978379904	500638368	804019776	490515424	311469280	112125496	187740128	23392660	341004000	856153728	138760032	483798624	975227392	73587776
478	1.304	161.045	Meglutol	[M-H]-	found in higher mz's MsMs_1060	0.021	TRUE	null	161.046	C6H10O5	Hydroxy fatty acids	NPOAOTPXWNWTSH-UHFFFAOYSA-N	O=C(O)CC(O)(C)CC(=O)O	430	TRUE	TRUE	TRUE		FALSE	FALSE	null	null	73.9	null	42.1	87.7	66.7	103300	4	161.04477:43032492 162.04812:2855680 163.05148:1150658	51.24688:2460 57.03283:4696 59.01217:22600 63.92966:2579 71.01207:12635 73.0282:50197 75.60111:2558 81.03313:3070 83.01221:3496 85.02824:15259 85.52721:3326 89.02273:6638 99.04397:5696 101.02251:4337 131.03404:11721 161.04506:5058	107801616	195231888	170878192	233032800	501461312	98798792	727518912	173374176	1913162752	48317928	76202440	16869152	223869024	257446416	207202688	143387616	364451648	341021696
479	6.111	161.071	Unknown	[M-H]-	ion correlated with 190; ion correlated with 1043; found in higher mz's MsMs_1043	0.021	FALSE	null	null	null	null	null	null	999	FALSE	FALSE	FALSE		FALSE	FALSE	null	null	null	null	null	null	null	300172	7	161.07092:15008598 162.07427:3085330 163.07763:319391		339418	329135	402216	108124	180193	0	506948	120501	318938	47872	7918	0	0	290840	412026	106967	605560	22347
480	0.791	161.993	Unknown	[M-H]-		0.75	FALSE	null	null	null	null	null	null	999	FALSE	FALSE	FALSE		FALSE	FALSE	null	null	null	null	null	null	null	36216.5	39	161.99294:3984331 162.99629:110375 163.99965:1583007		7894600	7548550	7481063	6783550	8515296	7883697	7408127	7951268	8700871	0	0	0	6192557	9400492	9126498	6638646	12545285	3720093
481	4.528	162.055	Unknown	[M-H]-	adduct linked to 938_[M+Cl]-	0.229	FALSE	null	null	null	null	null	null	999	FALSE	FALSE	FALSE		FALSE	FALSE	null	null	null	null	null	null	null	23480.9	24	162.05508:1612454 163.05843:361488 164.06179:587612		5272718	5344146	7435684	7118130	31794880	10169429	34500940	33451890	37578496	839538	270480	21889	387715	25610360	3907449	3285302	11797775	432954
482	5.014	162.055	Unknown	[M-H]-	ion correlated with 483	0.25	FALSE	null	null	null	null	null	null	999	FALSE	FALSE	FALSE		FALSE	FALSE	null	null	null	null	null	null	null	64058.8	324	162.0551:5944404 163.05845:1245057 164.06181:575345		40625104	45084652	54327860	58416784	70336976	68792312	79772608	89128760	79393624	1382690	523358	46408	76250048	57763416	68896264	89222032	66911664	89234752
483	4.984	162.055	Unknown	[M-H]-	ion correlated with 482; adduct linked to 940_[M+Cl]-; similar chromatogram in higher mz_2617; similar chromatogram in higher mz_3868; similar chromatogram in higher mz_4976; similar chromatogram in higher mz_2599; similar chromatogram in higher mz_1725	0.688	TRUE	null	null	null	null	null	null	999	FALSE	FALSE	FALSE		FALSE	FALSE	null	null	null	null	null	null	null	57618.9	31_32	162.05516:5622127 163.05851:1041576 164.06187:1204154	53.69022:806 57.38047:788 58.10631:784 59.19783:750 59.42355:744 84.76191:883 97.45615:896 116.04971:1818 122.3756:886 162.05458:6361	40625104	44965596	54537600	58416784	70336976	69486960	79772616	89128768	79393624	3548454	416214	46855	76716344	57763420	69173048	89783608	66911664	89234752
484	8.274	162.055	Unknown	[M-H]-	similar chromatogram in higher mz_2674	0.771	FALSE	null	null	null	null	null	null	999	FALSE	FALSE	FALSE		FALSE	FALSE	null	null	null	null	null	null	null	19200.7	322	162.05515:5242352 163.0585:824995 164.06186:465745		25424722	24775008	26880132	23024686	31728148	31853516	30023004	24110582	29748858	4176320	293995	86446	14855683	15587175	17103632	12751785	22112404	16469939
485	4.44	162.055	Unknown	[M-H]-	ion correlated with 3633	0.083	FALSE	null	null	null	null	null	null	999	FALSE	FALSE	FALSE		FALSE	FALSE	null	null	null	null	null	null	null	13037	1693-QC4	162.05515:972137 163.0585:172882 164.06186:719863		23158758	24179740	26675530	25078004	5721930	31252872	34489876	7546535	7506516	347082	593299	25410	93642	4523808	1341040	1579135	32664192	496628
486	0.842	162.838	Unknown	[M-H]-	ion correlated with 467	0.167	FALSE	null	null	null	null	null	null	999	FALSE	FALSE	FALSE		FALSE	FALSE	null	null	null	null	null	null	null	312925	325	162.838:154062080 163.84135:5102515 164.84471:73384640		73340576	707411776	713098752	672902912	121630088	98702760	98259736	154959808	69968480	3862693	2486643	226262368	135977200	78801528	721769920	119700568	79223696	1018758848
487	0.898	162.838	Unknown	[M-H]-	ion correlated with 466	0.792	FALSE	null	null	null	null	null	null	999	FALSE	FALSE	FALSE		FALSE	FALSE	null	null	null	null	null	null	null	1.35654e+06	44	162.8382:87874272 163.84155:3017494 164.84491:32679214		691353792	707411712	713098752	672902912	703997952	708827264	708991296	780184896	683633088	10814855	5313471	226262368	882793792	832745344	721769920	680131840	805710208	229109152
488	0.792	162.912	Unknown	[M-H]-		0.771	FALSE	null	null	null	null	null	null	999	FALSE	FALSE	FALSE		FALSE	FALSE	null	null	null	null	null	null	null	141744	323	162.91156:13766510 163.91491:0 164.91827:2069647		41049232	48355512	39080544	34871756	49305600	45169504	52411868	59326400	54473112	1335684	1197336	6834190	42371032	45347404	42105824	47312516	37629464	60294004
489	0.913	162.977	Unknown	[M-H]-	similar chromatogram in higher mz_3999; similar chromatogram in higher mz_7129	0.75	FALSE	null	null	null	null	null	null	999	FALSE	FALSE	FALSE		FALSE	FALSE	null	null	null	null	null	null	null	86033.5	3	162.97676:8065328 163.98011:85230 164.98347:2982342		22042438	23538898	24373442	21668652	26944278	23402986	27722452	26308516	29206074	324596	236156	716493	25068464	21427534	18073666	14143225	13635415	11960550
490	0.86	163.024	w/o MS2:Unknown (carbon number 6); PlaSMA ID-126	[M-H2O-H]-	adduct linked to 1191_[M+Cl]-; adduct linked to 97_[M-H]-	0.5	FALSE	1.91	163.026	C6H4N4O2	Unknown			530	TRUE	TRUE	FALSE		FALSE	FALSE	null	null	89.5	99.9	null	null	null	61908	325	163.02354:20582656 164.02689:1035205 165.03025:44991892		15632544	18679644	19391654	20580468	21648024	19679388	18232790	21299222	23568452	643385	1240330	405739	18596770	11310212	12030206	9946054	8407634	3228096
491	1.055	163.024	w/o MS2:Unknown (carbon number 6); PlaSMA ID-126	[M-H]-		0.5	FALSE	1.91	163.026	C6H4N4O2	Unknown			530	TRUE	TRUE	FALSE		FALSE	FALSE	null	null	90.4	99.9	null	null	null	34374.9	28	163.02365:4599226 164.027:168715 165.03036:7548446		45083492	44354308	48351196	49590948	56096180	46058984	54917164	48154940	53470484	940815	3258306	937196	44996668	32717040	29404278	26813876	28198834	12111852
492	1.093	163.024	w/o MS2:Unknown (carbon number 6); PlaSMA ID-126	[M-H]-		0.062	FALSE	1.91	163.026	C6H4N4O2	Unknown			530	TRUE	TRUE	FALSE		FALSE	FALSE	null	null	90.4	99.9	null	null	null	23078.7	325	163.02365:4983782 164.027:865255 165.03036:2841911		45083488	44354308	48351196	49590948	56114568	26189804	24370424	48154940	23549490	1326711	864085	937196	37376104	18536762	14830453	26813874	19180576	12111852
493	1.016	163.024	w/o MS2:Unknown (carbon number 6); PlaSMA ID-126	[M-H]-		0.354	FALSE	1.91	163.026	C6H4N4O2	Unknown			530	TRUE	TRUE	FALSE		FALSE	FALSE	null	null	90.6	99.9	null	null	null	45839	39	163.02367:4450358 164.02702:377018 165.03038:6100258		15500932	44354308	48351196	14804509	56114568	46058984	54917164	48154940	48503176	1051430	3258306	937196	44996668	32717042	29404278	26813874	35464480	12111852
494	8.851	163.112	Unknown	[M-H]-		0.354	FALSE	null	null	null	null	null	null	999	FALSE	FALSE	FALSE		FALSE	FALSE	null	null	null	null	null	null	null	4691.48	325	163.11192:595483 164.11527:75158 165.11863:206175		3858517	7387710	4277413	8528840	8247798	10757782	11301636	5171100	11620427	65805	0	0	786086	5883526	8276381	7945554	1637738	6357674
495	1.428	164.011	Unknown	[M+Cl]-	adduct linked to 103_[M-H]-	0.646	FALSE	null	null	null	null	null	null	999	FALSE	FALSE	FALSE		FALSE	FALSE	null	null	null	null	null	null	null	139309	41	164.011:13765063 165.01435:1140291 166.01771:6548046		116589408	114355088	119978208	100682632	90195344	95197616	106110768	79123416	89085672	48258	28881	812	177291312	132634360	114170552	87933720	142370112	100747336
496	1.116	164.011	Unknown	[M+Cl]-	adduct linked to 105_[M-H]-	0.896	FALSE	null	null	null	null	null	null	999	FALSE	FALSE	FALSE		FALSE	FALSE	null	null	null	null	null	null	null	388567	1693-QC1	164.01106:39423876 165.01441:4839486 166.01777:23601804		396006016	348318624	301536064	365482912	249860368	267423584	225457760	226868112	209271952	39857	12935	0	425068704	330241216	169977424	282620384	296641344	153146192
497	0.83	164.038	w/o MS2:Methioninesulfoxide	[M-H]-	similar chromatogram in higher mz_6145	0.375	FALSE	null	164.039	C5H11NO3S	Alpha amino acids	QEFRNWWLZKMPFJ-UHFFFAOYNA-N	O=C(O)C(N)CCS(=O)C	530	TRUE	TRUE	FALSE		FALSE	FALSE	null	null	97.4	null	null	null	null	19113.4	325	164.03754:3596802 165.04089:58583744 166.04425:11001912		7609331	7605406	6416910	8473744	8337436	7732700	7371924	7034219	6600566	5283553	1213892	1047670	4576910	9393742	9614032	5531262	8016034	6985358
498	1.886	164.071	L-(-)-Phenylalanine; LC-ESI-QTOF; MS2; CE	[M-H]-		0.25	TRUE	null	164.072	C9H11NO2	Phenylalanine and derivatives	COLNVLDHVKWLRT-QMMMGPOBSA-N	N[C@@H](CC1=CC=CC=C1)C(O)=O	430	TRUE	TRUE	TRUE		FALSE	FALSE	null	null	89	null	92.5	81.3	66.7	100905	5	164.07069:5097892 165.07404:625191 166.0774:47325	72.00727:1884 78.95743:1885 96.95804:3277 96.968:2148 147.04276:8585 164.07056:4733	16273845	31782104	34417396	26200004	97486784	40700760	96827864	41934708	191343616	2063586	308757	257565	135380176	177076512	97893984	47110568	80475552	8207051
499	8.121	164.071	w/o MS2:Unknown (carbon number 9); PlaSMA ID-142	[M-H]-		0.021	FALSE	4.04	164.07	C9H11NO2	Unknown			530	TRUE	TRUE	FALSE		FALSE	FALSE	null	null	99.9	97.9	null	null	null	11220.1	1693-QC7	164.07057:613631 165.07392:0 166.07728:0		4988352	6778132	7036130	7345676	9092187	9142702	22610670	8925501	24662568	618537	719868	248156	9332862	10204197	7881915	17867498	15685626	6168390
500	1.968	164.071	L-(-)-Phenylalanine; LC-ESI-QTOF; MS2; CE	[M-H]-	found in higher mz's MsMs_1407	0.146	TRUE	null	164.072	C9H11NO2	Phenylalanine and derivatives	COLNVLDHVKWLRT-QMMMGPOBSA-N	N[C@@H](CC1=CC=CC=C1)C(O)=O	430	TRUE	TRUE	TRUE		FALSE	FALSE	null	null	88.2	null	88.3	82.6	66.7	123796	22	164.07103:5992130 165.07438:663180 166.07774:114906	50.58012:788 52.57787:712 72.0072:4201 72.72954:786 75.00731:940 77.02634:779 78.95736:5132 96.95908:6856 96.96806:9197 147.04305:8272 155.63345:981 164.07083:7081	9666323	17855496	19159620	16626617	41993516	31058288	35264328	32347308	41386732	744421	455046	117628	133383648	37173032	161487504	17435138	58232448	9899548
501	4.917	164.071	L-(-)-Phenylalanine; LC-ESI-QTOF; MS2; CE	[M-H]-		0.479	TRUE	null	164.072	C9H11NO2	Phenylalanine and derivatives	COLNVLDHVKWLRT-QMMMGPOBSA-N	N[C@@H](CC1=CC=CC=C1)C(O)=O	430	TRUE	TRUE	TRUE		FALSE	FALSE	null	null	81.6	null	69.9	82.4	66.7	18178.6	4	164.0706:3165856 165.07395:411024 166.07731:146139	52.79078:758 64.09239:743 72.00721:1479 83.39736:803 89.23743:911 91.09378:840 96.96792:3800 101.60967:831 109.40304:768 116.54694:889 133.29079:1052 147.04469:5823 154.23773:868 164.07042:4495	17769658	30671540	32513962	32857072	42969208	40426608	41198488	37526652	43884792	1370194	569208	180249	30887246	40985072	44323060	37894552	46341948	23569702
502	3.056	164.071	L-(-)-Phenylalanine; LC-ESI-QTOF; MS2; CE	[M-H]-	similar chromatogram in higher mz_7965; found in higher mz's MsMs_1409; similar chromatogram in higher mz_5606; similar chromatogram in higher mz_5666; similar chromatogram in higher mz_8002; similar chromatogram in higher mz_5701; similar chromatogram in higher mz_6808	0.333	TRUE	null	164.072	C9H11NO2	Phenylalanine and derivatives	COLNVLDHVKWLRT-QMMMGPOBSA-N	N[C@@H](CC1=CC=CC=C1)C(O)=O	430	TRUE	TRUE	TRUE		FALSE	FALSE	null	null	91.1	null	82.1	90.2	100	184310	43	164.07062:13365743 165.07397:2006411 166.07733:149313	52.21381:1034 52.50634:1036 54.89488:1055 59.59815:1043 59.74024:1077 66.65527:1298 72.00721:8262 72.94003:1143 91.95084:1670 91.96423:1329 96.96792:1953 103.054:1366 104.65211:1243 108.16969:1473 127.53328:1278 147.04451:17838 164.07059:11027	103532112	120629224	110976152	128404112	163259904	171081600	183375200	184310480	210199040	740411	365019	148809	173941360	158436080	170951120	117772328	212798336	20149884
503	3.095	164.071	L-(-)-Phenylalanine; LC-ESI-QTOF; MS2; CE	[M-H]-	similar chromatogram in higher mz_3170; similar chromatogram in higher mz_5178; similar chromatogram in higher mz_5244; similar chromatogram in higher mz_5445; similar chromatogram in higher mz_5945; similar chromatogram in higher mz_6103; similar chromatogram in higher mz_6237; similar chromatogram in higher mz_6427; similar chromatogram in higher mz_7380; similar chromatogram in higher mz_7721;…	0.604	TRUE	null	164.072	C9H11NO2	Phenylalanine and derivatives	COLNVLDHVKWLRT-QMMMGPOBSA-N	N[C@@H](CC1=CC=CC=C1)C(O)=O	430	TRUE	TRUE	TRUE		FALSE	FALSE	null	null	89.4	null	93.6	82.2	66.7	136813	15	164.0706:14116944 165.07395:2088882 166.07731:184432	67.79918:1065 72.00732:11214 78.95802:1252 92.8854:1218 96.9679:2061 147.04456:24237 164.07034:16956	103532104	120629232	110976152	128404104	163259904	171081600	183375200	184310480	210199024	476584	241080	178181	173941344	158436064	170951120	117772328	212798336	85469272
504	2.1	164.071	L-(-)-Phenylalanine; LC-ESI-QTOF; MS2; CE	[M-H]-	similar chromatogram in higher mz_6642	0.042	TRUE	null	164.072	C9H11NO2	Phenylalanine and derivatives	COLNVLDHVKWLRT-QMMMGPOBSA-N	N[C@@H](CC1=CC=CC=C1)C(O)=O	430	TRUE	TRUE	TRUE		FALSE	FALSE	null	null	78.4	null	60.3	82.1	66.7	92507	27	164.07065:4024558 165.074:411257 166.07736:64342	64.63459:746 66.18444:905 67.31307:810 72.00721:958 78.95737:1382 82.48317:834 84.05501:773 96.95887:5320 96.96793:5601 109.44104:936 124.80466:827 131.93356:853 132.7422:872 142.82976:857 144.1487:1145 147.04301:5092 164.07043:3432	3154554	5503544	6619400	8937161	14163080	13247496	15062111	16522011	25007658	1515320	2063002	166235	18097036	15174630	30626248	10506876	18148612	7815554
505	9.281	164.071	w/o MS2:L-PHENYLALANINE	[M-H]-		0.562	TRUE	null	164.071	C9H11NO2			O=C(O)C(N)Cc1ccccc1	530	TRUE	TRUE	FALSE		FALSE	FALSE	null	null	100	null	null	null	null	13728.4	325	164.07106:2360273 165.07441:632491 166.07777:30579	50.02581:661 53.24298:667 56.77794:812 61.84902:865 78.95735:1165 81.08781:880 84.81001:872 91.95669:983 96.37289:795 96.96791:4308 115.91933:1226 116.92737:3594 134.89319:3323 164.0704:3392	20016280	20989896	26066016	29085512	32315724	32098948	34939980	30291782	32873798	1962558	1739815	280143	20929298	27169892	23042256	24570644	27785156	24409904
506	1.806	164.071	w/o MS2:L-PHENYLALANINE	[M-H]-		0.021	FALSE	null	164.071	C9H11NO2			O=C(O)C(N)Cc1ccccc1	530	TRUE	TRUE	FALSE		FALSE	FALSE	null	null	100	null	null	null	null	72582.6	1693-QC7	164.07106:4204308 165.07441:468178 166.07777:83425		25201460	72195296	40364856	33832696	166154576	163920240	164834416	162022912	107203240	483747	550406	21793	40962328	109060976	33970916	105581024	234929664	5505414
507	0.884	164.082	Unknown	[M-H]-		0.104	FALSE	null	null	null	null	null	null	999	FALSE	FALSE	FALSE		FALSE	FALSE	null	null	null	null	null	null	null	16662.1	30	164.08163:1331241 165.08498:168958 166.08834:0		2297850	4650836	4612220	3206433	2702875	2495395	1807516	2672840	2715207	0	0	0	1706454	4550334	4911920	2420891	3935678	1521757
508	0.845	164.835	Unknown	[M-H]-		0.188	TRUE	null	null	null	null	null	null	999	FALSE	FALSE	FALSE		FALSE	FALSE	null	null	null	null	null	null	null	136463	27	164.83476:21038082 165.83811:255844 166.84147:1704476	56.09909:727 72.99146:1536 74.59679:982 75.00732:1890 78.95737:4192 81.31548:949 82.34053:883 96.95912:7126 96.96781:6652 164.83435:7180	22106720	27520090	225857472	212866352	38875896	46896508	37005632	49783724	31900714	1241833	685047	71960880	45516480	44139448	219658192	217063456	24872038	331118272
509	0.9	164.835	Unknown	[M-H]-		0.75	TRUE	null	null	null	null	null	null	999	FALSE	FALSE	FALSE		FALSE	FALSE	null	null	null	null	null	null	null	406123	1693-QC3	164.83495:22942694 165.8383:547493 166.84166:2458060	56.5232:792 75.00739:5422 78.95744:2127 82.13194:983 91.03206:795 95.30067:884 96.95892:7878 96.96804:9906 142.34218:899 164.83493:16712 165.03967:3805	214012560	223317312	223891120	212866352	223515120	225597296	228813440	245016304	219462864	3914670	1993648	71960880	280607328	257317440	226992592	217063456	254819744	74753648
510	1.558	164.947	Unknown	[M-H]-		0.167	FALSE	null	null	null	null	null	null	999	FALSE	FALSE	FALSE		FALSE	FALSE	null	null	null	null	null	null	null	64392	22	164.94667:6638820 165.95002:138161 166.95338:285167		69573136	62248952	60596956	91213432	181792096	192730496	203612512	218868736	109818376	3432838	5695838	1107972	107218568	69034584	183338960	88301944	88752696	103935920
511	1.264	164.947	Unknown	[M-H]-		0.229	FALSE	null	null	null	null	null	null	999	FALSE	FALSE	FALSE		FALSE	FALSE	null	null	null	null	null	null	null	82912.9	29	164.94672:9684846 165.95007:189413 166.95343:556373		66621456	75945504	84492216	76366384	86756088	90938088	93091712	103212840	100652960	5141625	5387850	1529677	78790392	68017376	110355304	90851272	90683104	75848256
512	5.947	165.018	Phthalic acid	[M-H]-		0.354	TRUE	null	165.019	C8H6O4	Benzoic acids	XNGIFLGASWRNHJ-UHFFFAOYSA-N	O=C(O)C=1C=CC=CC1C(=O)O	430	TRUE	TRUE	TRUE		FALSE	FALSE	null	null	79.3	null	57.1	75	100	38764	20	165.01819:2831152 166.02154:643071 167.0249:549230	57.77621:738 63.32692:759 66.20844:697 80.54617:781 102.96276:930 105.71109:865 121.02808:13413 133.7679:861 133.88245:1031 136.06134:932 165.01736:1123	33854500	21548946	24558116	38140632	34229076	46767248	48412668	55789620	51345176	58537800	58346044	14310183	37721988	44964928	39598364	37610108	56777648	42644792
513	5.689	165.019	Phthalic acid	[M-H]-		0.021	TRUE	null	165.019	C8H6O4	Benzoic acids	XNGIFLGASWRNHJ-UHFFFAOYSA-N	O=C(O)C=1C=CC=CC1C(=O)O	430	TRUE	TRUE	TRUE		FALSE	FALSE	null	null	72.3	null	34.7	75	100	5.63	323	165.01859:3413052 166.02194:323452 167.0253:317985	50.30284:715 78.95752:10182 80.71649:883 88.44082:1102 96.96808:21050 121.02813:14941 136.93111:5889 147.04471:1554 164.83444:8005 165.01941:1349	6759834	11368938	6085269	18187246	14895065	19131488	18530296	15531071	14168663	10591995	4246623	1342406	23901924	4848446	46704236	9484391	5610123	32326440
514	6.512	165.019	Phthalic acid	[M-H]-		0.125	TRUE	null	165.019	C8H6O4	Benzoic acids	XNGIFLGASWRNHJ-UHFFFAOYSA-N	O=C(O)C=1C=CC=CC1C(=O)O	430	TRUE	TRUE	TRUE		FALSE	FALSE	null	null	81.5	null	62.7	74.6	100	4522.71	325	165.01855:5389139 166.0219:1198880 167.02526:304266	53.40586:930 63.66189:1033 73.96223:1099 77.03787:6923 78.95737:10089 94.59151:1284 96.96797:19395 104.77711:1119 121.02823:102159 136.93108:5388 164.83427:9993 165.01736:5360	41577688	11398899	9564133	12790744	22151056	15410332	26724686	54279980	30319186	4224554	2661409	1776130	3443347	9092228	35075532	19719752	6929522	48974120
515	0.849	165.039	w/o MS2:3-Methylxanthine; LC-ESI-QTOF; MS2; CE	[M-H]-		0.958	TRUE	null	165.042	C6H6N4O2	Xanthines	GMSNIKWWOQHZGF-UHFFFAOYSA-N	CN1C2=C(N=CN2)C(O)=NC1=O	530	TRUE	TRUE	FALSE		FALSE	FALSE	null	null	88.1	null	null	null	null	371227	36	165.03928:36140348 166.04263:5629708 167.04599:0	55.60381:828 56.25405:815 59.01248:949 60.08908:753 69.23108:850 71.08876:799 75.00732:6722 77.26995:830 78.95737:1894 89.72398:845 91.54906:1000 96.95901:9371 96.96793:4840 164.83444:8092 165.03952:3458	116703336	109094632	105583440	129216984	119882352	129677112	138482304	128218928	151792704	2840318	1931290	4816504	75381256	122257808	107746808	115978856	225100672	49661528
516	1.025	165.04	w/o MS2:3-Methylxanthine; LC-ESI-QTOF; MS2; CE	[M-H2O-H]-	adduct linked to 1234_[M+Cl]-	0.104	FALSE	null	165.042	C6H6N4O2	Xanthines	GMSNIKWWOQHZGF-UHFFFAOYSA-N	CN1C2=C(N=CN2)C(O)=NC1=O	530	TRUE	TRUE	FALSE		FALSE	FALSE	null	null	91.2	null	null	null	null	57029	11	165.03964:5736597 166.04299:564554 167.04635:257039		26404434	48650980	43623640	22446160	53583352	29002398	28569972	55008832	27719528	678584	1931290	1106356	55538096	56121632	36985280	14786145	42298352	17847408
517	6.966	165.055	3-phenyllactic acid	[M-H]-		0.167	TRUE	null	165.056	C9H10O3	Phenylpropanoic acids	VOXXWSYKYCBWHO-UHFFFAOYSA-N	O=C(O)C(O)CC=1C=CC=CC1	430	TRUE	TRUE	TRUE		FALSE	FALSE	null	null	85.1	null	70	90.7	80	23350.6	20	165.05476:4020658 166.05811:906847 167.06147:224603	51.63427:782 65.76459:780 72.99146:4633 73.76052:847 75.08685:912 78.95735:5501 91.95753:2059 96.96777:8964 119.04856:5090 121.02821:1193 136.90829:996 136.93109:1552 147.04459:17467 147.24785:925 148.04765:1120 164.83455:5104 165.05368:6366	20768834	21167540	24464818	30604554	35704544	37929884	39492456	44240024	48366852	963077	794891	740406	14963901	17042414	31639602	17459774	35429152	16255061
518	10.027	165.127	Unknown	[M-H]-		0.521	TRUE	null	null	null	null	null	null	999	FALSE	FALSE	FALSE		FALSE	FALSE	null	null	null	null	null	null	null	14215.1	1693-QC6	165.12729:789664 166.13064:154456 167.134:0	58.63164:823 66.79331:800 81.41365:960 88.15593:965 91.95756:4458 96.96793:4129 129.65503:871 164.83661:1325	6978441	7522614	7932254	7615504	10187280	12931612	10410297	8582108	13448697	0	0	0	6134274	19152888	12318166	15179990	12713287	7075087
519	9.365	165.128	Unknown	[M-H]-		0.833	TRUE	null	null	null	null	null	null	999	FALSE	FALSE	FALSE		FALSE	FALSE	null	null	null	null	null	null	null	10550.9	3	165.1277:1124955 166.13105:328584 167.13441:0	56.75847:721 64.33497:928 78.95737:1786 96.96792:3535 125.25287:836 137.99355:890 147.77637:920 150.18587:924 159.66792:1086 164.83658:1100	13018038	11459081	16651022	15142686	14862119	17052700	18874370	16723776	16835218	0	0	0	8914823	24227102	20483074	19739834	24636470	11634540
520	16.461	165.978	2-Mercaptobenzothiazole	[M-H]-		0.042	TRUE	null	165.979	C7H5NS2	Benzothiazoles	YXIWHUQXZSMYRE-UHFFFAOYSA-N	C1=CC=C2C(=C1)N=C(S)S2	430	TRUE	TRUE	TRUE		FALSE	FALSE	null	null	88.4	null	76.1	88	100	6807.57	MeOH1-1	165.97784:1076229 166.98119:0 167.98455:0	57.97404:4827 68.99449:6381 74.43433:794 81.37445:880 96.95865:5378 96.9677:1999 102.03339:2170 108.02021:1310 115.91909:3365 116.92747:7687 123.04316:938 134.00578:16010 136.8913:3106 152.01065:1490 165.9783:97511 166.0493:3374	18414134	8285956	56798280	13868051	75504744	36110700	41664080	37028036	20080338	44174580	13738644	7564262	10929958	24164384	54281880	23752388	163095952	22018084
521	17.863	165.978	2-Mercaptobenzothiazole	[M-H]-		0.062	TRUE	null	165.979	C7H5NS2	Benzothiazoles	YXIWHUQXZSMYRE-UHFFFAOYSA-N	C1=CC=C2C(=C1)N=C(S)S2	430	TRUE	TRUE	TRUE		FALSE	FALSE	null	null	81.3	null	77.5	79.1	50	11877.9	13	165.97784:2747308 166.98119:242430 167.98455:243885	55.692:699 72.77544:850 93.00355:862 159.23819:1020 165.97874:7221	15844800	71545680	17151970	48983364	167636320	25829698	48244996	44092788	43611924	4163098	4917630	10506275	14938725	16573498	109430288	16072371	79264736	9236482
522	18.114	165.978	2-Mercaptobenzothiazole	[M-H]-		0.042	TRUE	null	165.979	C7H5NS2	Benzothiazoles	YXIWHUQXZSMYRE-UHFFFAOYSA-N	C1=CC=C2C(=C1)N=C(S)S2	430	TRUE	TRUE	TRUE		FALSE	FALSE	null	null	84.8	null	88	79.1	50	5201.04	1693-QC8	165.97784:2612352 166.98119:273373 167.98455:279049	53.38329:844 54.83012:922 55.13951:719 65.75396:792 70.28547:803 78.8304:784 91.95167:1120 165.97874:7275	56790564	42649548	152244592	41156424	26365934	28417200	128194832	145244960	25383802	6081278	4811441	4464286	64194576	72739576	17977250	46238692	27941028	22827860
523	17.985	165.978	2-Mercaptobenzothiazole	[M-H]-		0.042	TRUE	null	165.979	C7H5NS2	Benzothiazoles	YXIWHUQXZSMYRE-UHFFFAOYSA-N	C1=CC=C2C(=C1)N=C(S)S2	430	TRUE	TRUE	TRUE		FALSE	FALSE	null	null	84.3	null	63.8	88	100	11585.1	30	165.97787:2619860 166.98122:207486 167.98458:178522	57.50227:765 86.08814:846 96.54272:833 97.1366:861 104.59526:815 105.56691:872 113.55534:884 134.00743:1058 141.91611:890 142.15695:866 165.97884:7506	12055093	40985644	33542178	275882784	44392484	16958782	48503948	40650664	109770432	4343600	11530980	9782093	35673196	135686576	36066516	143936864	77653872	55182624
524	13.838	165.978	2-Mercaptobenzothiazole	[M-H]-		0.083	TRUE	null	165.979	C7H5NS2	Benzothiazoles	YXIWHUQXZSMYRE-UHFFFAOYSA-N	C1=CC=C2C(=C1)N=C(S)S2	430	TRUE	TRUE	TRUE		FALSE	FALSE	null	null	73.5	null	52.2	79.1	50	8322.65	30	165.97832:1404238 166.98167:155663 167.98503:105553	55.28661:716 60.77215:748 63.32214:914 67.54572:855 69.97075:822 71.323:693 80.37912:759 144.41498:897 165.97864:1140	19378202	33877900	32248184	37999908	38753128	49956852	52462572	42277548	52245588	0	0	13535244	23827524	34637184	34109304	46266232	34376064	52493572
525	13.896	165.978	2-Mercaptobenzothiazole	[M-H]-		0.271	TRUE	null	165.979	C7H5NS2	Benzothiazoles	YXIWHUQXZSMYRE-UHFFFAOYSA-N	C1=CC=C2C(=C1)N=C(S)S2	430	TRUE	TRUE	TRUE		FALSE	FALSE	null	null	85.4	null	88	79.1	50	10562.4	42	165.97833:1298548 166.98168:132656 167.98504:89625	54.18581:732 56.46435:714 64.33791:968 91.95755:2222 98.81158:895 165.97867:1021	36312400	22454974	40913072	46363488	48619940	49956852	52462572	51899432	52245588	0	0	4172936	32984040	41115852	46858408	46266232	40140900	52493572
526	1.435	166.008	Unknown	[M-H]-		0.396	FALSE	null	null	null	null	null	null	999	FALSE	FALSE	FALSE		FALSE	FALSE	null	null	null	null	null	null	null	54783.3	45	166.00781:3862204 167.01116:7361275 168.01452:3971793		39208848	38142240	40439208	35106688	35253248	32572534	39482248	29782118	32514266	31156	44937	14235	50055400	43846240	41787712	30923516	49951712	33229764
527	1.116	166.008	Unknown	[M-H]-		0.729	FALSE	null	null	null	null	null	null	999	FALSE	FALSE	FALSE		FALSE	FALSE	null	null	null	null	null	null	null	165867	1693-QC1	166.008:13588307 167.01135:249788192 168.01471:103310912		136466864	112062760	100299976	119691616	82811400	91665296	80513392	81002584	66684704	99548	31745	8503	144534272	118101920	58847540	100249176	98177864	55648028
528	0.92	166.017	w/o MS2:Quinolinic Acid	[M-H]-		0.917	TRUE	null	166.015	C7H5NO4		GJAWHXHKYYXBSV-UHFFFAOYSA-N	O=C(O)C1=NC=CC=C1C(=O)O	530	TRUE	TRUE	FALSE		FALSE	FALSE	null	null	89.9	null	null	null	null	235188	36	166.01691:22316766 167.02026:3384606 168.02362:4891938	50.70797:717 60.83917:731 63.857:751 64.27774:820 65.62218:920 68.48586:782 79.9557:7164 82.78885:1045 106.97911:1139 111.34091:913 132.87723:966 166.01718:12813	61839912	65934524	62931148	62784428	63495876	69945360	75319440	65695360	87154920	337832	995453	178347	53518120	72908944	77144200	81586488	104845280	41055692
529	0.853	166.038	Unknown	[M+Cl]-	adduct linked to 147_[M-H]-	0.062	FALSE	null	null	null	null	null	null	999	FALSE	FALSE	FALSE		FALSE	FALSE	null	null	null	null	null	null	null	73.19	325	166.03761:16163354 167.04096:954872 168.04432:24361892		14085932	14033881	13810022	10398202	13621849	13991293	15577316	13675349	16719022	0	0	14550	6298264	11494309	11977948	7559855	16326973	11918155
530	8.5	166.123	Unknown	[M-H]-		0.542	FALSE	null	null	null	null	null	null	999	FALSE	FALSE	FALSE		FALSE	FALSE	null	null	null	null	null	null	null	3570.92	5	166.123:355869 167.12635:68729 168.12971:0		3453366	2699771	3079513	4962800	3616876	2822430	3731682	5213936	4173110	0	0	0	814635	6603092	5137849	980661	4262656	3989602
531	0.901	166.832	Unknown	[M-H]-		0.438	FALSE	null	null	null	null	null	null	999	FALSE	FALSE	FALSE		FALSE	FALSE	null	null	null	null	null	null	null	44388.6	23	166.83192:2871720 167.83527:0 168.83863:4000814		20899604	22392688	21403050	19475194	22706150	22383360	21724324	22939058	21162940	80016	23946	5877786	25901248	25431566	22231276	21741152	26500682	7849072
532	0.838	166.832	Unknown	[M-H]-		0.125	FALSE	null	null	null	null	null	null	999	FALSE	FALSE	FALSE		FALSE	FALSE	null	null	null	null	null	null	null	24754.2	325	166.83226:5490645 167.83561:0 168.83897:4278587		2003800	2977979	21403050	2354930	3479883	3132572	2743336	2079343	1785751	165486	23370	5877786	3144860	2219262	22231276	3729230	2664387	33344156
533	6.59	166.924	Unknown	[M-H]-	ion correlated with 1092	0.812	FALSE	null	null	null	null	null	null	999	FALSE	FALSE	FALSE		FALSE	FALSE	null	null	null	null	null	null	null	63548.4	41	166.92441:6658410 167.92776:0 168.93112:0		63436820	37056692	64550084	66218308	63814260	66977804	68113576	63085028	56468624	3370522	2822628	1882343	77299864	71684720	49942376	39966796	90535400	39494108
534	0.743	166.943	Unknown	[M-H]-	ion correlated with 9403; ion correlated with 2314; similar chromatogram in higher mz_5629; similar chromatogram in higher mz_7795; similar chromatogram in higher mz_7665	0.375	FALSE	null	null	null	null	null	null	999	FALSE	FALSE	FALSE		FALSE	FALSE	null	null	null	null	null	null	null	37014	41	166.94255:2763876 167.9459:0 168.94926:0		2633742	5084614	7818994	6655357	5146620	4749855	3579858	3487654	6844386	637759	664496	181901	9940243	4845134	8910481	5644025	11478629	1066278
535	0.899	166.974	w/o MS2:PHOSPHO(ENOL)PYRUVIC ACID	[M+Cl]-	adduct linked to 163_[M-H]-	0.104	FALSE	null	166.975	C3H5O6P	Phosphate esters	DTBNBXWJWCWCIK-UHFFFAOYSA-N	O=C(O)C(OP(=O)(O)O)=C	530	TRUE	TRUE	FALSE		FALSE	FALSE	null	null	98.4	null	null	null	null	7382.55	322	166.97412:3576580 167.97747:67059 168.98083:3143985		3103422	3981747	4108306	2578126	3555984	3081954	3332276	4166072	4643655	0	0	86587	1898311	123336	3920209	6374552	641713	2482578
536	1.362	167.02	w/o MS2:URATE	[M-H]-	found in higher mz's MsMs_5246; found in higher mz's MsMs_4840; found in higher mz's MsMs_3343; found in higher mz's MsMs_2348; adduct linked to 1012_[M+Cl]-; found in higher mz's MsMs_4872	0.271	TRUE	null	167.021	C5H4N4O3	Xanthines	LEHOTFFKMJEONL-UHFFFAOYSA-N	O=C1NC(=O)C=2NC(=O)NC2N1	530	TRUE	TRUE	FALSE		FALSE	FALSE	null	null	96.8	null	null	null	null	2.7645e+06	40	167.01971:314875936 168.02306:37219488 169.02642:3168179	69.00761:32327 69.54854:13641 77.45908:16034 91.95254:17948 96.01853:107103 97.00327:20237 97.67004:18332 110.66425:15991 124.01369:469778 167.02022:678304	1416933760	1766246656	1694194688	1410180864	1779702272	1601799168	1524236544	1538468992	1531758208	0	0	0	842045376	1774654336	2049143424	1557507072	3104038912	1296869888
537	5.009	167.02	w/o MS2:URATE	[M-H]-		0.083	FALSE	null	167.021	C5H4N4O3	Xanthines	LEHOTFFKMJEONL-UHFFFAOYSA-N	O=C1NC(=O)C=2NC(=O)NC2N1	530	TRUE	TRUE	FALSE		FALSE	FALSE	null	null	96.8	null	null	null	null	5835.68	28	167.01973:660078 168.02308:98180 169.02644:380809		8404867	8824510	9354398	7899276	7487476	10165397	11954442	14568085	8801554	0	13669	0	5852024	7362425	7607373	9158803	14332562	3710985
538	1.103	167.02	w/o MS2:URATE	[M-H2O-H]-	found in higher mz's MsMs_5930; found in higher mz's MsMs_4415; found in higher mz's MsMs_3682; found in higher mz's MsMs_3509; found in higher mz's MsMs_3344; found in higher mz's MsMs_2986; found in higher mz's MsMs_2350; found in higher mz's MsMs_2281; found in higher mz's MsMs_3795; found in higher mz's MsMs_3000; found in higher mz's MsMs_2654; found in higher mz's MsMs_5761; found in higher…	0.938	TRUE	null	167.021	C5H4N4O3	Xanthines	LEHOTFFKMJEONL-UHFFFAOYSA-N	O=C1NC(=O)C=2NC(=O)NC2N1	530	TRUE	TRUE	FALSE		FALSE	FALSE	null	null	96.9	null	null	null	null	11766920	26	167.01974:1100957184 168.02309:154143696 169.02645:12770650	61.04857:89808 69.00761:349651 69.70173:91969 96.01853:371321 124.01364:2281081 130.36369:90472 167.01999:3363272	8816550912	6259063808	6728720896	8251292160	6583601664	7473039872	6070743040	6717192192	6782473728	23525	0	0	9331041280	8386203648	4842591744	10250660864	7486202368	3868699136
539	1.319	167.02	w/o MS2:URATE	[M-H]-		0.062	TRUE	null	167.021	C5H4N4O3	Xanthines	LEHOTFFKMJEONL-UHFFFAOYSA-N	O=C1NC(=O)C=2NC(=O)NC2N1	530	TRUE	TRUE	FALSE		FALSE	FALSE	null	null	98.8	null	null	null	null	1.31387e+06	38	167.02022:182342560 168.02357:21002048 169.02693:1914265	61.33735:16734 69.00761:21711 96.01853:38221 98.65154:15971 124.0136:243834 134.2742:18170 145.59758:19208 167.01968:371514	1411845760	1769063680	417350304	1409747456	360306048	1601799168	1516864256	1538468992	1525492864	0	0	0	999614400	1774099200	519364864	1548820352	3090484480	260507792
540	7.948	167.107	w/o MS2:Phloracetophenone	[M-H]-	found in higher mz's MsMs_7774	0.646	TRUE	null	167.106	C8H8O4	Alkyl-phenylketones	XLEYFDVVXLMULC-UHFFFAOYSA-N	O=C(C=1C(O)=CC(O)=CC1O)C	530	TRUE	TRUE	FALSE		FALSE	FALSE	null	null	98.2	null	null	null	null	33571.3	30	167.10674:4190197 168.11009:885290 169.11345:0	54.12872:689 58.47099:704 68.06207:682 80.32925:931 81.17516:815 85.84244:881 97.17111:817 101.84615:992 110.13499:843	30412990	34309340	34845188	33501954	27807702	38752536	37618632	44299244	45536304	2008946	1725393	939179	17707446	59732880	37803364	39610564	55640124	19493080
541	7.989	167.107	w/o MS2:Chrysanthemic Acid	[M-H]-		0.333	TRUE	null	167.108	C10H16O2	Monocyclic monoterpenoids	XLOPRKKSAJMMEW-UHFFFAOYSA-N	O=C(O)C1C(C=C(C)C)C1(C)C	530	TRUE	TRUE	FALSE		FALSE	FALSE	null	null	98.3	null	null	null	null	20865.8	23	167.10681:2433258 168.11016:247545 169.11352:0	64.61195:819 75.1913:845 93.39018:831 113.04635:926 122.22038:827 125.59133:837 132.48442:972 139.76956:885 147.48209:920	30412992	34309344	28145544	33501952	37345516	38752536	37618632	44299248	45536308	741627	581864	121267	17707446	49701932	37803364	39610564	55640124	26999322
542	10.523	167.143	Unknown	[M-H]-	similar chromatogram in higher mz_934	0.542	TRUE	null	null	null	null	null	null	999	FALSE	FALSE	FALSE		FALSE	FALSE	null	null	null	null	null	null	null	15227.3	1693-QC1	167.14323:669627 168.14658:162003 169.14994:0	50.71762:634 51.24346:790 56.57161:729 57.89602:803 68.99409:1268 97.17032:819 117.67342:857 121.43732:871 166.83401:1843	13092443	15629712	12741618	16097350	19709052	14370148	19295184	17482318	13294729	0	0	0	9758726	30731058	24932534	16485448	30049916	6566356
543	0.908	167.996	w/o MS2:Cysteic Acid	[M-H]-	adduct linked to 323_[M-H2O-H]-	0.375	FALSE	null	167.997	C3H7NO5S	Alpha amino acids	XVOYSCVBGLVSOL-UHFFFAOYNA-N	O=C(O)C(N)CS(=O)(=O)O	530	TRUE	TRUE	FALSE		FALSE	FALSE	null	null	97	null	null	null	null	14554.1	7	167.99599:1392577 168.99934:609604 170.0027:0		4331876	4523132	3981657	4022380	5267864	5723290	5446798	5608808	7063129	0	0	0	4730545	5387869	8056383	7336564	760379	6464494
544	1.377	168.023	w/o MS2:PYRIDOXINE	[M-H]-		0.042	FALSE	null	168.026	C8H11NO3	Pyridoxines	LXNHXLLTXMVWPM-UHFFFAOYSA-N	OC=1C(=NC=C(C1CO)CO)C	530	TRUE	TRUE	FALSE		FALSE	FALSE	null	null	87.4	null	null	null	null	227586	13	168.0233:13563054 169.02665:2510605 170.03001:0		71168112	94900872	93514736	78959696	97155768	73267672	81665664	89231976	82840968	274231	212127	15454	33538860	99343656	111940128	86472224	172671040	71137984
545	0.831	168.027	w/o MS2:PYRIDOXINE	[M-H]-	adduct linked to 1029_[M+Cl]-; found in higher mz's MsMs_2372; found in higher mz's MsMs_4861	0.938	TRUE	null	168.026	C8H11NO3	Pyridoxines	LXNHXLLTXMVWPM-UHFFFAOYSA-N	OC=1C(=NC=C(C1CO)CO)C	530	TRUE	TRUE	FALSE		FALSE	FALSE	null	null	98.1	null	null	null	null	147003	347	168.02687:25319252 169.03022:1708936 170.03358:230362	51.69768:1454 55.31431:1514 58.60439:1544 64.6918:1835 71.01208:2765 78.95744:34663 79.54359:1787 80.96331:2213 100.03873:7768 110.84113:1796 112.71642:1979 167.99678:2374 168.02777:12136	52616524	47990936	53412920	49258848	52724184	52894924	53709948	51280172	51261552	4326298	1101940	214152	29027672	48344392	72542224	59138628	62938424	56889568
546	13.222	168.065	w/o MS2:PYRIDOXINE	[M-H]-		0.438	FALSE	null	168.066	C8H11NO3	Pyridoxines	LXNHXLLTXMVWPM-UHFFFAOYSA-N	OC=1C(=NC=C(C1CO)CO)C	530	TRUE	TRUE	FALSE		FALSE	FALSE	null	null	98.7	null	null	null	null	11143.7	43	168.0652:1651909 169.06855:168356 170.07191:0		21776066	18171376	18929416	28857584	39669104	39569516	38025436	30994164	31237704	0	0	15876	29291290	32440354	17219048	52158188	11838954	10914117
547	12.86	168.065	w/o MS2:PYRIDOXINE	[M-H]-		0.188	FALSE	null	168.066	C8H11NO3	Pyridoxines	LXNHXLLTXMVWPM-UHFFFAOYSA-N	OC=1C(=NC=C(C1CO)CO)C	530	TRUE	TRUE	FALSE		FALSE	FALSE	null	null	99.1	null	null	null	null	14210.6	45	168.06531:1278676 169.06866:0 170.07202:0		6395544	27763458	23154574	24633212	40820680	6507659	29688944	45071688	39163488	0	0	0	19877676	44584028	19353914	9404380	25478142	19794540
548	1.3	168.066	PYRIDOXINE	[M-H]-		0.021	TRUE	null	168.067	C8H11NO3	Pyridoxines	LXNHXLLTXMVWPM-UHFFFAOYSA-N	OC=1C(=NC=C(C1CO)CO)C	430	TRUE	TRUE	TRUE		FALSE	FALSE	null	null	90	null	82.9	90.4	85.7	42235.1	29	168.06564:3712385 169.06899:299482 170.07235:0	66.6785:859 68.30772:734 68.39133:843 69.70447:725 83.74229:930 108.04386:1072 122.05132:1033 122.05984:6558 122.76942:937 138.05505:1604 150.05472:6835 151.98074:1122 166.04965:1335 168.06491:4143	78552984	89876520	69565808	37704248	80653040	74813448	67177192	99819920	126439096	569453	524835	131894	33546836	85949320	55924720	43602760	147247632	8320958
549	3.816	168.066	w/o MS2:PYRIDOXINE	[M-H]-		0.521	TRUE	null	168.066	C8H11NO3	Pyridoxines	LXNHXLLTXMVWPM-UHFFFAOYSA-N	OC=1C(=NC=C(C1CO)CO)C	530	TRUE	TRUE	FALSE		FALSE	FALSE	null	null	99.8	null	null	null	null	11490.4	325	168.06567:4132331 169.06902:456516 170.07238:57991	53.78174:687 58.92012:784 59.63351:752 65.62569:914 73.58358:892 78.95735:962 96.0435:4283 96.71751:788 120.85159:934 124.07519:3447	13611783	15649725	13788426	21301170	24234802	23790464	30010186	28686198	26332886	789495	372986	47281	10494303	16565469	25866988	14630764	38029032	13812843
550	7.089	168.066	w/o MS2:PYRIDOXINE	[M-H]-		0.021	FALSE	null	168.066	C8H11NO3	Pyridoxines	LXNHXLLTXMVWPM-UHFFFAOYSA-N	OC=1C(=NC=C(C1CO)CO)C	530	TRUE	TRUE	FALSE		FALSE	FALSE	null	null	99.8	null	null	null	null	9621.08	1693-QC6	168.06567:640370 169.06902:41387 170.07238:105830		4806829	4026227	10465432	8309202	16834830	23876824	10104262	24059544	19287400	640917	983003	44913	7390164	13789916	4326842	13272749	18098272	7368049
551	12.763	168.066	w/o MS2:PYRIDOXINE	[M-H]-		0.021	FALSE	null	168.066	C8H11NO3	Pyridoxines	LXNHXLLTXMVWPM-UHFFFAOYSA-N	OC=1C(=NC=C(C1CO)CO)C	530	TRUE	TRUE	FALSE		FALSE	FALSE	null	null	99.8	null	null	null	null	12917.8	1693-QC6	168.0657:940401 169.06905:0 170.07241:0		7518734	16907662	16222251	11558902	15367518	34991436	13471666	28323550	15019684	0	0	0	12916273	28211210	14551494	8888022	19094190	6089466
552	5.003	168.077	PYRIDOXINE	[M-H]-		0.812	TRUE	null	168.067	C8H11NO3	Pyridoxines	LXNHXLLTXMVWPM-UHFFFAOYSA-N	OC=1C(=NC=C(C1CO)CO)C	430	TRUE	TRUE	TRUE		FALSE	FALSE	null	null	76.3	null	82.5	50.6	42.9	28055.6	47	168.06572:1145046 169.06907:72264 170.07243:49157	82.82602:1042 91.95755:1850 97.48534:806 108.04388:1138 150.05504:1328 168.06496:1027	20121078	21158890	26791136	19001032	23046072	16119829	17517872	20459470	17312030	11733	18299	16567	33464542	19185434	13865993	12423723	21078362	25834728
553	4.55	168.077	w/o MS2:N(PAI)-METHYL-L-HISTIDINE	[M-H]-		0.125	TRUE	null	168.077	C7H11N3O2	Histidine and derivatives	BRMWTNUJHUMWMS-UHFFFAOYSA-N	O=C(O)C(N)CC=1N=CN(C1)C	530	TRUE	TRUE	FALSE		FALSE	FALSE	null	null	100	null	null	null	null	15062.6	15	168.07707:2027338 169.08042:445119 170.08378:61440	54.36101:812 56.98547:748 60.033:655 62.10355:779 68.91904:748 76.98787:882 78.17986:795 78.18446:750 81.56434:915 95.75755:1002 97.07578:1087 113.83131:891 128.95625:976 150.05499:1278 163.43239:907 168.07732:1026	11909329	11237729	10628984	8241460	10139801	8798100	9673823	9996538	9902641	9270	0	0	9282735	11201777	1263284	1098433	13180417	182525
554	4.957	168.835	Unknown	[M-H]-	found in higher mz's MsMs_7256	0.167	FALSE	null	null	null	null	null	null	999	FALSE	FALSE	FALSE		FALSE	FALSE	null	null	null	null	null	null	null	4007.7	324	168.83504:1347961 169.83839:18174 170.84175:2206755		11042144	13138611	15120445	15904727	17625082	19166424	20635512	20530342	19347334	0	0	522522	18302322	12792818	14846660	16952130	12887638	18769688
555	0.941	168.849	Unknown	[M-H]-	ion correlated with 575	0.896	FALSE	null	null	null	null	null	null	999	FALSE	FALSE	FALSE		FALSE	FALSE	null	null	null	null	null	null	null	101749	30	168.84897:10625284 169.85232:1848376 170.85568:12853315		47788008	49805060	49810492	47795796	53860204	48231056	50777568	47797160	50859816	0	38956	12942858	76844136	78396728	39531384	47135848	46411044	127321728
556	1.122	169.024	w/o MS2:Gallic acid	[M-H]-	ion correlated with 86	0.042	FALSE	null	169.022	C7H6O5	Gallic acids	LNTHITQWFMADLM-UHFFFAOYSA-N	O=C(O)C1=CC(O)=C(O)C(O)=C1	530	TRUE	TRUE	FALSE		FALSE	FALSE	null	null	94	null	null	null	null	83254.3	7	169.02376:5006296 170.02711:0 171.03047:0		61766768	39497408	45933972	50110476	48362192	49890260	39672788	40791716	42983844	0	0	0	55340156	60818700	34983516	65278988	43464656	25403848
557	9.23	169.086	FA 9:2+1O; PlaSMA ID-159	[M-H]-	found in higher mz's MsMs_1477	0.917	TRUE	6.61	169.086	C9H14O3	Oxidized fatty acids	QHYBPAALYZNWPK-UHFFFAOYSA-N	O=C(O)C=CC(=O)CCCCC	430	TRUE	TRUE	TRUE		FALSE	FALSE	null	null	93.2	99.1	87.8	87.8	100	129670	1693-QC6	169.08607:21166206 170.08942:7641584 171.09278:2188700	71.04842:26279 78.28753:5405 83.24012:4960 125.09613:103961 169.0864:9339	285777440	375881280	402564864	391854208	426770944	368278816	317918048	398134144	377946496	18345250	10573872	2642540	57072240	72995832	68749424	204063568	69743760	62537492
558	8.346	169.087	FA 9:2+1O; PlaSMA ID-159	[M-H]-		0.521	TRUE	6.61	169.086	C9H14O3	Oxidized fatty acids	QHYBPAALYZNWPK-UHFFFAOYSA-N	O=C(O)C=CC(=O)CCCCC	430	TRUE	TRUE	TRUE		FALSE	FALSE	null	null	79	99.6	70.6	75.8	50	16747.4	325	169.0865:3175107 170.08985:232981 171.09321:6064610	55.66087:842 71.0484:3617 79.1073:928 99.82361:822 107.58514:775 110.32819:810 125.09615:14138 139.88867:891 142.66797:965	32753970	32569792	37524068	40116264	29122122	41655716	48482788	55522600	38673252	1097924	844429	631931	21208278	36874388	23250562	32832308	36531612	29502892
559	8.21	169.122	Unknown	[M-H]-	adduct linked to 334_[M-H2O-H]-	0.167	FALSE	null	null	null	null	null	null	999	FALSE	FALSE	FALSE		FALSE	FALSE	null	null	null	null	null	null	null	4589.6	5	169.12218:486719 170.12553:190637 171.12889:0		3739473	2746251	3158890	412033	3676340	3780560	4299680	1148598	3203276	58713	76945	24141	2806771	8957544	3900111	3086058	8047519	3349170
560	7.245	169.123	Unknown	[M-H]-	found in higher mz's MsMs_1124; similar chromatogram in higher mz_1313; adduct linked to 335_[M-H2O-H]-; similar chromatogram in higher mz_1450	0.854	TRUE	null	null	null	null	null	null	999	FALSE	FALSE	FALSE		FALSE	FALSE	null	null	null	null	null	null	null	29972.2	1693-QC3	169.12265:1641788 170.126:566276 171.12936:0	51.50891:776 57.03289:1743 64.18211:748 73.60882:783 79.27718:784 80.72414:855 82.7425:740 83.79037:931 87.45674:780 91.95763:1868 95.10683:852 109.22103:1030 124.95701:2021 125.09624:4461 168.84903:1327 169.12199:1803	25852392	24158122	26038606	28911384	27617888	29357012	33637080	28757592	32120558	38309	0	0	21283370	50942896	22353026	28880472	39714776	17495680
561	1.305	169.899	Unknown	[M-H]-		0.812	FALSE	null	null	null	null	null	null	999	FALSE	FALSE	FALSE		FALSE	FALSE	null	null	null	null	null	null	null	7637.65	28	169.89868:657761 170.90203:562832 171.90539:409784		5219724	5618898	5595084	5852123	7345614	7520062	5645741	8026989	6045723	0	0	0	4642184	5846218	6651222	2794185	7078212	4704653
562	5.537	169.991	Unknown	[M-H]-	adduct linked to 342_[M-H2O-H]-	0.917	TRUE	null	null	null	null	null	null	999	FALSE	FALSE	FALSE		FALSE	FALSE	null	null	null	null	null	null	null	239048	1693-QC1	169.9908:9365685 170.99415:708253 171.99751:577968	53.51197:1526 55.01744:3490 56.97874:21940 57.0331:13468 57.9743:21428 59.28134:1378 72.34579:1646 77.70286:1529 91.9568:1769 98.89559:1753 102.111:1598 108.08024:24864 114.94897:1560 126.001:73360 126.09096:30749 126.88021:2433 143.13643:1756 159.86156:1729 162.48744:1593 170.08154:9763	137774592	143593472	150238640	180696816	194052528	211477136	228845264	237755600	227981552	0	0	0	185712688	149166992	160657840	107180616	303643616	33847168
563	5.557	170.081	Unknown	[M-H2O-H]-	adduct linked to 803_[M-H]-	0.229	TRUE	null	null	null	null	null	null	999	FALSE	FALSE	FALSE		FALSE	FALSE	null	null	null	null	null	null	null	78352.9	1693-QC3	170.08122:6208304 171.08457:806881 172.08793:481536	51.77538:1007 52.25182:1055 55.01744:1690 56.9786:5982 57.03289:5192 57.97423:2782 59.8539:1099 62.6927:1020 63.26633:1094 65.30522:1207 65.87406:1063 69.10619:1077 108.08059:12540 114.95012:2147 122.54279:1473 126.00114:13405 126.09064:13972 126.87884:1604 131.62518:1267 142.94493:1359 152.63704:1232 170.08153:2660	77148832	78182464	76591208	127297264	138160192	95900336	128775272	130454656	141663600	267873	402400	51901	106872744	247960752	153843632	91189328	151674800	79709672
564	5.292	170.081	Unknown	[M-H]-		0.042	TRUE	null	null	null	null	null	null	999	FALSE	FALSE	FALSE		FALSE	FALSE	null	null	null	null	null	null	null	114.28	1693-QC1	170.08127:2891188 171.08462:398641 172.08798:86175	50.83671:841 55.01706:1188 56.97876:6006 57.0329:3761 57.97382:4245 62.14357:799 66.33954:784 67.39651:826 77.83035:812 98.95532:3346 108.08009:8310 111.35106:1033 114.95013:1875 116.46715:978 126.0008:14199 126.0909:9476 126.88021:3835 142.18768:936 142.94495:1277 170.08154:2030	51756516	55197328	55617252	31708830	28367500	30186316	30845158	26151504	31368484	184144	61574	19454	2901232	52364200	20879902	4298715	109834648	420271
565	5.591	170.082	Unknown	[M-H]-		0.708	TRUE	null	null	null	null	null	null	999	FALSE	FALSE	FALSE		FALSE	FALSE	null	null	null	null	null	null	null	108320	1693-QC1	170.08125:7312611 171.0846:1346529 172.08796:856965	55.01744:7417 56.9791:23075 57.03296:15323 57.9743:20624 86.73741:1364 91.95095:3631 104.28054:1525 108.08032:26866 124.07534:2531 126.00097:67794 126.0909:35719 126.88021:2301 170.08139:16888	77148832	78182456	76591216	127297264	138160192	130258984	128775272	130454656	141663600	169328	402400	51901	106872744	247960752	153843632	91189328	154673168	79709672
566	7.355	170.096	Unknown	[M-H]-		0.104	FALSE	null	null	null	null	null	null	999	FALSE	FALSE	FALSE		FALSE	FALSE	null	null	null	null	null	null	null	5879.99	28	170.09633:422371 171.09968:1753801 172.10304:0		3183478	3763940	4558740	4302626	5421789	2002526	2587199	2738615	3008942	0	0	0	2446238	3662954	262683	4366772	7078940	1817214
567	4.5	170.832	Unknown	[M-H]-		0.167	FALSE	null	null	null	null	null	null	999	FALSE	FALSE	FALSE		FALSE	FALSE	null	null	null	null	null	null	null	14481.2	24	170.83205:1189850 171.8354:29059 172.83876:763770		2637959	2043377	3274124	16711172	23975536	27930500	29654372	12224739	9981204	0	0	1333357	2522004	13168490	2369493	1899008	7363279	959068
568	4.953	170.832	Unknown	[M-H]-		0.562	FALSE	null	null	null	null	null	null	999	FALSE	FALSE	FALSE		FALSE	FALSE	null	null	null	null	null	null	null	12527.6	323	170.83206:2121750 171.83541:145310 172.83877:1264203		14648084	13223775	21015902	24514314	26712704	30500694	29466438	28520638	31037412	0	0	756140	28864302	19778934	20656600	28047330	21205328	30824832
569	7.076	170.832	Unknown	[M-H]-		0.458	FALSE	null	null	null	null	null	null	999	FALSE	FALSE	FALSE		FALSE	FALSE	null	null	null	null	null	null	null	8424.33	11	170.83243:641856 171.83578:0 172.83914:921231		18736638	18853866	10749340	10107040	16688186	19108474	21846654	23173724	24701706	0	0	896545	11203019	14226047	12781113	11301593	11794894	1530809
570	8.286	170.832	Unknown	[M-H]-		0.229	FALSE	null	null	null	null	null	null	999	FALSE	FALSE	FALSE		FALSE	FALSE	null	null	null	null	null	null	null	10483.5	30	170.83246:768992 171.83581:0 172.83917:1102978		10754715	12703736	11983820	13128091	17601776	17052062	20521598	21658692	23693150	0	0	2027357	11813456	12476471	14203603	11740298	10566969	16909746
571	1.824	170.833	Unknown	[M-H]-		0.438	FALSE	null	null	null	null	null	null	999	FALSE	FALSE	FALSE		FALSE	FALSE	null	null	null	null	null	null	null	16062	43	170.8325:1193384 171.83585:47843 172.83921:909373		16265276	17405646	16378588	6337800	21740818	23345048	25721296	26282086	28312332	50574	53697	358392	19211916	23787958	20424550	13379564	25747996	12500657
572	3.061	170.833	Unknown	[M-H]-		0.104	FALSE	null	null	null	null	null	null	999	FALSE	FALSE	FALSE		FALSE	FALSE	null	null	null	null	null	null	null	12678	10	170.8325:880819 171.83585:16163 172.83921:575251		6496224	6378291	6816192	9087118	13594012	13850914	15841277	16205709	16683273	121503	77960	1824350	10705729	8385388	10792027	6888175	13071373	5312735
573	8.331	170.833	Unknown	[M-H]-		0.354	FALSE	null	null	null	null	null	null	999	FALSE	FALSE	FALSE		FALSE	FALSE	null	null	null	null	null	null	null	11825.9	24	170.83253:774718 171.83588:0 172.83924:1275007		10754715	10313387	11983820	13128092	14702560	20457168	20521598	21658692	23693150	0	0	2027357	11813456	12476471	14203603	15157701	8925863	13009973
574	1.773	170.833	Unknown	[M-H]-		0.083	FALSE	null	null	null	null	null	null	999	FALSE	FALSE	FALSE		FALSE	FALSE	null	null	null	null	null	null	null	10994.4	1693-QC6	170.83255:846853 171.8359:32822 172.83926:693098		16265276	17405646	16378588	17078458	17371300	23345048	25721296	26282086	18376098	183404	30908	1188462	19211918	24210288	15423558	13379564	20710430	4316514
575	0.939	170.846	Unknown	[M-H]-	ion correlated with 555; similar chromatogram in higher mz_7143	0.771	TRUE	null	null	null	null	null	null	999	FALSE	FALSE	FALSE		FALSE	FALSE	null	null	null	null	null	null	null	128629	1693-QC8	170.84622:6040316 171.84957:591645 172.85293:8146826	56.3996:678 59.67284:802 72.74189:830 78.95738:17684 88.01083:890 96.95795:1044 96.96793:9907 170.84547:19472 171.00449:1306	52242788	55314524	56340080	52861832	56706496	53262460	53775908	52657312	55364556	0	94154	13717200	82424192	83803624	45175364	49814824	50609300	139597600
576	0.962	171.005	w/o MS2:sn-Glycerol 3-phosphate; LC-ESI-ITFT; MS2; m/z	[M-H]-		0.042	FALSE	null	171.006	C3H9O6P	Glycerophosphates	AWUCVROLDVIAJX-GSVOUGTGSA-N	OC[C@@H](O)COP(O)(O)=O	530	TRUE	TRUE	FALSE		FALSE	FALSE	null	null	97.5	null	null	null	null	65745.8	4	171.00526:4143328 172.00861:73437 173.01197:153210		11705167	10808367	10703724	11047493	10983399	11208834	12584708	10290672	12119258	368870	1096682	320	7134672	17606854	17422272	6545418	19479400	10777074
577	0.885	171.006	w/o MS2:sn-Glycerol 3-phosphate; LC-ESI-ITFT; MS2; m/z	[M+Cl]-	adduct linked to 212_[M-H]-; found in higher mz's MsMs_1368; found in higher mz's MsMs_2682	0.896	FALSE	null	171.006	C3H9O6P	Glycerophosphates	AWUCVROLDVIAJX-GSVOUGTGSA-N	OC[C@@H](O)COP(O)(O)=O	530	TRUE	TRUE	FALSE		FALSE	FALSE	null	null	99	null	null	null	null	67376.4	325	171.00569:12742408 172.00904:603716 173.0124:5916214		40101364	44409512	43733404	43827316	48864024	45066376	46114624	44460376	44598168	147447	260710	4142	31269684	81660288	71882456	32537180	50968288	50802940
578	1.398	171.007	w/o MS2:sn-Glycerol 3-phosphate; LC-ESI-ITFT; MS2; m/z	[M-H]-		0.083	FALSE	null	171.006	C3H9O6P	Glycerophosphates	AWUCVROLDVIAJX-GSVOUGTGSA-N	OC[C@@H](O)COP(O)(O)=O	530	TRUE	TRUE	FALSE		FALSE	FALSE	null	null	99.6	null	null	null	null	8.76	325	171.00684:4932142 172.01019:444902 173.01355:7333840		4871636	6246766	4224004	5260249	6305798	6608886	15609470	5475120	5348666	207629	424627	59884	3418053	8769677	7223204	3535638	12317643	5159231
579	1.104	171.007	w/o MS2:sn-Glycerol 3-phosphate; LC-ESI-ITFT; MS2; m/z	[M-H]-		0.104	FALSE	null	171.006	C3H9O6P	Glycerophosphates	AWUCVROLDVIAJX-GSVOUGTGSA-N	OC[C@@H](O)COP(O)(O)=O	530	TRUE	TRUE	FALSE		FALSE	FALSE	null	null	99.5	null	null	null	null	9.62	325	171.0069:5362692 172.01025:758731 173.01361:67209416		1736669	8826192	5363720	1654648	7732184	3322123	7222125	3393585	3209276	1813462	485603	65843	4401533	15458635	12344155	1174388	9668173	8977770
580	8.621	171.058	Unknown	[M-H]-		0.229	TRUE	null	null	null	null	null	null	999	FALSE	FALSE	FALSE		FALSE	FALSE	null	null	null	null	null	null	null	176017	1693-QC6	171.05841:7108468 172.06176:1171734 173.06512:0	57.44194:748 61.08161:813 71.25565:844 74.00549:6434 84.51816:740 91.95087:1961 108.02686:1219 158.0593:876 168.21594:876	116062040	117624192	114968016	127493344	143464320	141474560	140542896	135086864	130557336	34399	9259	12479	112415480	139790256	133338224	127051560	147840976	83332640
581	8.655	171.058	Unknown	[M-H]-	ion correlated with 445; ion correlated with 444; found in higher mz's MsMs_2399	0.167	TRUE	null	null	null	null	null	null	999	FALSE	FALSE	FALSE		FALSE	FALSE	null	null	null	null	null	null	null	134472	1693-QC2	171.05858:6209404 172.06193:1174474 173.06529:0	60.39961:921 71.98991:4137 74.00526:52191 104.44841:994 171.05774:3983 171.10231:1114	116073168	112933216	114958616	127493344	143474944	143278256	140542896	135086864	139811088	16523	10991	14632	112368416	139774624	133338224	127051560	147482768	83346064
582	4.235	171.065	w/o MS2:1,4-Cyclohexanedicarboxylic acid	[M-H]-		0.188	FALSE	null	171.066	C8H12O4	Dicarboxylic acids and derivatives	PXGZQGDTEZPERC-UHFFFAOYSA-N	O=C(O)C1CCC(C(=O)O)CC1	530	TRUE	TRUE	FALSE		FALSE	FALSE	null	null	97.7	null	null	null	null	15515.4	29	171.0652:1550066 172.06855:240173 173.07191:293539		11728999	8615427	12112892	16812698	12677296	19185164	16124349	18393174	13720365	1878944	1057806	189227	5674794	15835650	16905354	14483316	15786549	6142408
583	6.572	171.091	Unknown	[M-H]-	ion correlated with 418; ion correlated with 1169; ion correlated with 417; ion correlated with 1167; found in higher mz's MsMs_1750; found in higher mz's MsMs_1092	0.042	TRUE	null	null	null	null	null	null	999	FALSE	FALSE	FALSE		FALSE	FALSE	null	null	null	null	null	null	null	75195.3	41	171.09131:7871239 172.09466:0 173.09802:0	56.30536:754 65.14483:758 91.5508:928 95.82434:768 125.79322:1087 127.31237:1006 133.85466:886 138.8479:874 156.06778:6845 164.57808:872 171.09167:4644	145645776	124382416	95366768	133184328	119070312	119325912	131990144	117676680	117904544	41960	0	0	108944088	129838920	99410936	94026536	150369392	59951672
584	8.192	171.102	w/o MS2:FA 9:1+1O; PlaSMA ID-163	[M-H]-	found in higher mz's MsMs_1025	0.938	TRUE	5.75	171.102	C9H16O3	Oxidized fatty acids	WLGDDELKYAWBBL-UHFFFAOYSA-N	O=CCCCCCCCC(=O)O	530	TRUE	TRUE	FALSE		FALSE	FALSE	null	null	100	99.2	null	null	null	139378	29	171.10181:38422752 172.10516:11052230 173.10852:651602	55.58218:6416 57.03609:5125 70.09081:5610 77.27573:6297 91.95084:29549 127.11082:9392 171.10202:163159	215882656	192784416	214616320	216284016	237336960	238719648	244452512	237350320	226424576	28741672	29335080	10101213	104711840	250957232	168880144	217027360	243401792	196292912
585	7.822	171.102	w/o MS2:FA 9:1+1O; PlaSMA ID-163	[M-H]-		0.062	TRUE	5.75	171.102	C9H16O3	Oxidized fatty acids	WLGDDELKYAWBBL-UHFFFAOYSA-N	O=CCCCCCCCC(=O)O	530	TRUE	TRUE	FALSE		FALSE	FALSE	null	null	100	99.5	null	null	null	25284.3	323	171.10184:10562447 172.10519:2742682 173.10855:308130	59.01248:916 61.67638:880 65.19218:751 91.95754:951 111.07957:7212 121.5261:1031 126.88007:1882 127.07551:2076 127.11085:3660 141.10658:905 142.94479:1082 153.09055:14418 157.71866:1143 171.10202:27875	47630072	63559912	61235636	51576824	68762096	64632684	58846700	74843960	86410568	5399120	1130466	553311	44687488	67755920	30736298	45762656	18107206	37579120
586	6.954	171.102	w/o MS2:Unknown (carbon number 9); PlaSMA ID-162	[M-H]-	similar chromatogram in higher mz_2267; similar chromatogram in higher mz_2302; similar chromatogram in higher mz_3844; similar chromatogram in higher mz_3869	0.25	TRUE	6.18	171.102	C9H16O3	Unknown			530	TRUE	TRUE	FALSE		FALSE	FALSE	null	null	99.9	99.9	null	null	null	46564	4	171.10229:8969266 172.10564:3358726 173.109:219685	50.89653:1089 58.21273:1163 58.36511:1691 61.8781:1203 65.99333:1254 71.43855:1217 73.25539:1270 84.82854:1390 91.95168:2604 94.66924:1390 99.08044:1747 101.42727:1541 120.69801:1383 150.60397:1434 171.10197:26121	50780040	52089992	57124152	52022356	52230520	48313900	58952460	57557772	62092672	5901466	752741	391674	29492098	97877144	82541416	61031316	92515184	35888204
587	9.856	171.102	w/o MS2:Unknown (carbon number 9); PlaSMA ID-162	[M-H]-		0.042	TRUE	6.18	171.102	C9H16O3	Unknown			530	TRUE	TRUE	FALSE		FALSE	FALSE	null	null	99.9	98.3	null	null	null	127403	4	171.10231:14905811 172.10566:3579232 173.10902:2589240	54.08568:698 64.51792:1068 66.49194:746 91.7788:773 91.95084:1855 93.45609:920 171.10243:10375	86026352	89923520	91173928	99720312	101671720	122301112	99598768	106487232	147897168	16524902	5906961	2492674	51751036	131245216	93939272	82648200	106248304	136642464
588	8.811	171.102	w/o MS2:Unknown (carbon number 9); PlaSMA ID-162	[M-H]-		0.021	TRUE	6.18	171.102	C9H16O3	Unknown			530	TRUE	TRUE	FALSE		FALSE	FALSE	null	null	99.9	99.1	null	null	null	183.88	323	171.10234:4776499 172.10569:763962 173.10905:253984	52.62854:797 59.01221:10286 67.28008:1020 74.58273:879 78.95737:1023 84.37168:841 91.95754:1071 110.9652:1014 126.88007:1692 170.83286:1226 171.10214:1849	92873952	92452672	101224384	109902136	113653528	120434040	81772136	125203536	120348440	4322021	3656389	1624459	49129940	65797996	40345464	73671232	66524196	48679672
589	8.868	171.102	w/o MS2:Unknown (carbon number 9); PlaSMA ID-162	[M-H]-		0.021	TRUE	6.18	171.102	C9H16O3	Unknown			530	TRUE	TRUE	FALSE		FALSE	FALSE	null	null	99.8	99.1	null	null	null	152.05	324	171.10237:4495036 172.10572:446246 173.10908:854747	59.01215:24157 61.99831:769 62.00757:795 74.72466:882 76.10555:1128 89.9752:938 126.8787:1855 130.24937:949 166.59084:882 171.10211:1987	92873952	92452672	101224384	109902136	113653528	120434040	90342736	125203536	120348440	4322021	1967745	907562	61267988	73714936	40345464	73671232	64514468	48679672
590	1.304	171.895	Unknown	[M-H]-		0.708	FALSE	null	null	null	null	null	null	999	FALSE	FALSE	FALSE		FALSE	FALSE	null	null	null	null	null	null	null	4902.77	15	171.89542:396382 172.89877:154076 173.90213:75608		3418416	3677048	4112143	3530508	4828388	4340369	3729752	4410672	2929232	0	0	0	2282827	2685410	2847332	1243516	5426098	1880161
591	5.536	171.987	Unknown	[M-H]-	ion correlated with 3088; ion correlated with 1494	0.792	FALSE	null	null	null	null	null	null	999	FALSE	FALSE	FALSE		FALSE	FALSE	null	null	null	null	null	null	null	11693.8	36	171.98679:1289162 172.99014:123076 173.9935:0		5673508	5655904	5638450	7208975	8275596	8292648	9616223	10067690	9453949	38286	42644	0	7777118	5572720	6125410	4324739	12470851	1419475
592	4.909	172.007	w/o MS2:ANILINE-2-SULFONIC ACID	[M-H]-		0.333	TRUE	null	172.007	C6H7N	Aniline and substituted anilines	PAYRUJLWNCNPSJ-UHFFFAOYSA-N	NC=1C=CC=CC1	530	TRUE	TRUE	FALSE		FALSE	FALSE	null	null	99.6	null	null	null	null	21454.9	27	172.00656:2506895 173.00991:185745 174.01327:318212	57.97418:712 75.85051:872 93.03334:1412 96.90999:872 101.00519:1498 128.01689:1603	45798940	46112588	48009396	38321604	36567612	33858272	36455540	32538086	32253442	0	0	0	38672648	27548990	28896262	27244934	36222628	13859448
593	0.776	172.022	Unknown	[M-H]-		0.25	FALSE	null	null	null	null	null	null	999	FALSE	FALSE	FALSE		FALSE	FALSE	null	null	null	null	null	null	null	30686.9	39	172.02153:3352798 173.02488:0 174.02824:0		4645363	4972748	5489254	5562128	5839436	4551250	6249110	4057360	5842310	1430905	599575	0	5101746	6704702	7029794	5583742	6296590	2013099
594	0.826	172.035	w/o MS2:Azaserine	[M-H]-	similar chromatogram in higher mz_4397; similar chromatogram in higher mz_1514; similar chromatogram in higher mz_2630; similar chromatogram in higher mz_6511; similar chromatogram in higher mz_6666; similar chromatogram in higher mz_7750	0.729	FALSE	null	172.036	C5H7N3O4	L-alpha-amino acids	AGNGYMCLFWQVGX-PEQLYWQKSA-N	N#[N+]C=C(O)OCC(N)C(=O)[O-]	530	TRUE	TRUE	FALSE		FALSE	FALSE	null	null	96.8	null	null	null	null	34433.7	38	172.03511:3079789 173.03846:476550 174.04182:1880350		8339261	9492996	8963868	7705108	8999287	8717087	8141464	8059020	9102450	360090	76206	22180	12333266	12425969	8888498	7541305	14461372	6777071
595	5.99	172.04	w/o MS2:4-QUINOLINECARBOXYLIC ACID	[M-H]-		0.604	TRUE	null	172.04	C10H7NO2			O=C(O)c1ccnc2ccccc21	530	TRUE	TRUE	FALSE		FALSE	FALSE	null	null	99.8	null	null	null	null	86811.5	325	172.0397:36830048 173.04305:7241623 174.04641:605664	60.4325:2529 61.56029:2192 75.60609:2840 75.87431:2518 91.95084:3015 129.75867:2947 144.04366:97729 172.03999:94932	51046440	56991460	56322404	60729852	60629524	70719768	71396400	75878792	74590744	913153	81564	54329	37260196	53388436	32813996	17664292	23943134	8116900
596	1.111	172.06	Unknown	[M-H]-	adduct linked to 1064_[M+Cl]-	0.917	TRUE	null	null	null	null	null	null	999	FALSE	FALSE	FALSE		FALSE	FALSE	null	null	null	null	null	null	null	94782.6	5	172.06026:11246132 173.06361:2532256 174.06697:1770210	66.03316:50848 67.46529:1356 72.00733:15315 72.63556:1841 73.5603:1517 74.96487:1693 82.02827:17732 83.04889:10996 84.04408:27616 92.00447:1639 100.02171:1939 110.02335:9033 110.0593:18815 111.17069:2033 120.53854:1708 121.47919:1754 128.017:3430 128.03485:8752 128.0486:1901 153.42709:1792 156.40068:1802 170.15936:1957	108781752	60317848	72346224	81253016	57153364	62134400	64415604	63916672	69315448	11060029	2176157	359747	63099748	109365672	49786136	43732552	75929304	25403278
597	7.038	172.097	N-Acetylleucine	[M-H]-		0.312	TRUE	null	172.098	C8H15NO3	Leucine and derivatives	WXNXCEHXYPACJF-UHFFFAOYNA-N	O=C(O)C(N=C(O)C)CC(C)C	430	TRUE	TRUE	TRUE		FALSE	FALSE	null	null	70.9	null	80.5	17.7	66.7	59888.4	36	172.09698:4788943 173.10033:1719012 174.10369:48241	67.94664:895 74.02328:54113 97.79191:1014 128.10625:2387 141.57358:982 172.09749:7939	77272888	81540312	66000660	57927672	69608960	60366260	84641816	94178728	96093736	2843862	1985267	340829	53003192	55492600	23814324	33997288	45224192	22196762
598	6.842	172.097	w/o MS2:N-Acetylleucine	[M-H]-		0.021	TRUE	null	172.098	C8H15NO3	Leucine and derivatives	WXNXCEHXYPACJF-UHFFFAOYNA-N	O=C(O)C(N=C(O)C)CC(C)C	530	TRUE	TRUE	FALSE		FALSE	FALSE	null	null	65.9	null	null	null	null	341734	20	172.09697:17245014 173.10032:4231280 174.10368:248093	53.68721:2407 74.02325:188630 78.4718:2707 80.83423:2866 91.95084:6854 113.59897:2509 120.10278:2763 123.35991:2815 126.62017:2787 128.10622:14233 140.7305:2780 172.09735:25895	22058690	24052112	22610646	15365622	29901872	18068608	27654038	27045992	29077472	1054210	1587770	411070	10108357	12396548	18240960	16641615	24354524	4956370
599	1.815	172.829	Unknown	[M-H]-		0.208	FALSE	null	null	null	null	null	null	999	FALSE	FALSE	FALSE		FALSE	FALSE	null	null	null	null	null	null	null	10054.2	11	172.82903:645277 173.83238:39083 174.83574:340184		7520279	9197232	8319426	10164815	11925621	13605399	14442403	9474954	14518457	48519	0	169009	8904541	11651044	10525261	6771532	12951218	5900238
600	4.951	172.829	Unknown	[M-H]-		0.458	FALSE	null	null	null	null	null	null	999	FALSE	FALSE	FALSE		FALSE	FALSE	null	null	null	null	null	null	null	6860.87	323	172.82921:1219489 173.83256:49303 174.83592:618025		7914248	7256324	11020296	12751028	14558044	17768514	14051239	16754534	16458353	0	0	314372	11219772	12087029	11207577	13677813	11000753	15853054
601	3.068	172.829	Unknown	[M-H]-		0.083	FALSE	null	null	null	null	null	null	999	FALSE	FALSE	FALSE		FALSE	FALSE	null	null	null	null	null	null	null	7687.55	39	172.82924:475504 173.83259:14770 174.83595:226334		3482991	3338396	4083668	3952602	6128621	6760823	7196973	7104260	8651921	28440	0	466326	5453879	5363772	5597020	3095598	6010566	2724752
602	0.945	172.842	Unknown	[M-H]-	ion correlated with 632	0.938	FALSE	null	null	null	null	null	null	999	FALSE	FALSE	FALSE		FALSE	FALSE	null	null	null	null	null	null	null	102825	324	172.8418:15575124 173.84515:1738402 174.84851:17303682		56293972	58193088	62694244	56699164	62663432	53903880	58935300	55037520	59520012	0	0	26343598	56184988	44863020	71271848	77833544	29114986	137975184
603	0.765	172.941	Unknown	[M-H]-	ion correlated with 4010	0.729	FALSE	null	null	null	null	null	null	999	FALSE	FALSE	FALSE		FALSE	FALSE	null	null	null	null	null	null	null	67321.1	323	172.94063:6921199 173.94398:160701 174.94734:0		23740912	25868004	23822058	19652468	24897626	24218956	29177538	22281246	20471198	6651612	7372720	4825382	23551298	28020526	8669293	28556598	17361710	25844782
604	4.301	172.99	Unknown	[M-H]-		0.812	TRUE	null	null	null	null	null	null	999	FALSE	FALSE	FALSE		FALSE	FALSE	null	null	null	null	null	null	null	202229	1693-QC1	172.9904:11870173 173.99375:979111 174.99711:653527	67.27702:823 79.95583:16100 93.03271:107926 105.98392:1023 128.87727:4017 172.8414:4396 172.9902:60129	127533064	127890352	134373392	129367432	130313584	145145184	133294864	146455072	138397952	320812	827994	0	32981786	207815264	17641326	3712058	110750536	25367896
605	4.777	172.99	Unknown	[M-H]-		0.021	TRUE	null	null	null	null	null	null	999	FALSE	FALSE	FALSE		FALSE	FALSE	null	null	null	null	null	null	null	23.84	324	172.99026:11206717 173.99361:847782 174.99697:434014	68.58811:773 72.05011:824 73.30775:907 79.95564:5007 92.45724:985 92.57372:866 93.0334:37545 125.51787:908 128.87712:1660 172.83041:1209 172.99011:20423	19361044	26275692	23866132	34579420	45461652	41707832	52600996	81464008	59259296	682234	286018	0	23508188	76426168	12378720	1106431	33192626	4092689
606	4.528	172.99	Unknown	[M-H]-		0.125	TRUE	null	null	null	null	null	null	999	FALSE	FALSE	FALSE		FALSE	FALSE	null	null	null	null	null	null	null	152021	44	172.99028:25574330 173.99363:1803612 174.99699:1323376	78.78663:1429 79.9558:15443 80.33746:1201 92.6549:1694 93.03342:85781 118.36529:1510 128.77867:1424 166.34032:1685 172.99002:41198	56230048	58817184	79580104	95736024	291582880	138769968	311427744	371165664	415442688	273818	743888	0	5751968	410976480	51026836	5114774	92629552	82460944
607	3.07	172.99	Unknown	[M-H]-		0.25	FALSE	null	null	null	null	null	null	999	FALSE	FALSE	FALSE		FALSE	FALSE	null	null	null	null	null	null	null	17961.7	42	172.99028:1531537 173.99363:108044 174.99699:43736		6118539	7202412	8442792	6978812	8888763	8490359	12531783	10379036	13678117	397421	255485	8458	18241480	15355450	13805294	5649293	24643592	2060526
608	4.493	172.99	Unknown	[M-H]-		0.562	TRUE	null	null	null	null	null	null	999	FALSE	FALSE	FALSE		FALSE	FALSE	null	null	null	null	null	null	null	262848	1693-QC4	172.99031:11380037 173.99366:763599 174.99702:561925	56.24446:770 66.50275:723 67.79391:829 77.96854:919 79.95566:5783 93.03339:49152 169.61946:1047 172.99004:24020	51184140	183380592	80281952	213980656	291582880	268727552	311427744	368312768	415351840	402572	252225	0	11978849	410976480	8914653	3844937	180911520	82460944
609	4.968	172.99	Unknown	[M-H]-		0.146	TRUE	null	null	null	null	null	null	999	FALSE	FALSE	FALSE		FALSE	FALSE	null	null	null	null	null	null	null	8039.02	1693-QC1	172.99042:2933766 173.99377:376661 174.99713:242328	73.88876:779 79.95573:5368 90.92342:847 91.98274:1001 93.0335:40020 98.80889:920 128.87717:8631 131.08115:1086 134.29498:864 142.86716:893 150.07263:1020 172.83035:6409 172.9902:22105 173.0809:1271	48431932	51298812	60583168	63709688	62996340	64310964	75404824	42101276	46597752	379428	1313996	0	14355326	92090056	6254606	2465304	34735196	30377060
610	4.437	172.99	Unknown	[M-H]-		0.062	TRUE	null	null	null	null	null	null	999	FALSE	FALSE	FALSE		FALSE	FALSE	null	null	null	null	null	null	null	13.1	1693-QC1	172.99045:9462559 173.9938:817904 174.99716:533761	55.09766:809 59.88379:743 63.51767:899 66.38876:840 74.26795:927 79.95575:9354 82.11007:821 93.03353:74693 116.94791:988 128.87589:4028 131.08115:1233 138.91158:878 161.46089:919 172.84355:3915 172.99025:37110	163862464	183380592	186896368	213980560	291579136	268722368	311415776	346729408	79795848	1566709	1145843	0	27401562	410976480	6056362	3844937	180911040	82459960
611	4.919	172.991	Unknown	[M-H]-		0.042	TRUE	null	null	null	null	null	null	999	FALSE	FALSE	FALSE		FALSE	FALSE	null	null	null	null	null	null	null	38.54	31_32	172.99026:4116482 173.99361:267091 174.99697:159590	54.55812:743 79.95634:927 81.14398:846 90.09922:856 92.29894:842 93.03343:16837 113.28728:825 128.87717:1388 137.72644:816 154.20146:916 172.99011:7560	11814264	51298812	64531644	50404428	17026768	65205376	75111320	52324664	55204240	525633	231548	0	18900418	68894088	8925894	2465304	34589632	72597608
612	4.673	172.991	Unknown	[M-H]-		0.062	TRUE	null	null	null	null	null	null	999	FALSE	FALSE	FALSE		FALSE	FALSE	null	null	null	null	null	null	null	34002.2	40	172.99072:5295960 173.99407:412190 174.99743:231428	53.79335:690 58.25489:841 62.21421:756 72.54869:837 79.95566:1837 91.12597:969 92.15024:982 93.0334:14843 115.70539:976 149.74866:846 172.99048:9678	44454424	56335276	54690456	75487648	97785208	101107776	123744176	127056032	138294528	217857	354055	0	55408912	122573128	18946728	2740855	51916888	15721128
613	1.105	173.008	Aconitic Acid	[M-H]-		0.604	TRUE	null	173.009	C6H6O6	Tricarboxylic acids and derivatives	GTZCVFVGUGFEME-IWQZZHSRSA-N	O=C(O)C=C(C(=O)O)CC(=O)O	430	TRUE	TRUE	TRUE		FALSE	FALSE	null	null	90.3	null	82	86.4	100	104975	20	173.0081:21855888 174.01145:3473935 175.01481:2686092	50.08325:2899 85.0283:127875 91.95669:3494 95.11024:2467 107.87788:2546 111.00751:24031 129.01747:18704	87803856	58566788	59254868	82466888	65076864	63465516	63115124	58677180	63475072	30944280	32607648	3239	55844452	18212472	16194780	24284370	16928930	14146233
614	7.217	173.008	Aconitic Acid	[M-H]-		0.021	TRUE	null	173.009	C6H6O6	Tricarboxylic acids and derivatives	GTZCVFVGUGFEME-IWQZZHSRSA-N	O=C(O)C=C(C(=O)O)CC(=O)O	430	TRUE	TRUE	TRUE		FALSE	FALSE	null	null	85.5	null	79.5	67.6	100	1.84	MeOH1-1	173.00829:13531325 174.01164:997380 175.015:347708	57.0332:62608 59.01233:6700 61.98706:2512 67.01746:73021 69.033:2246 71.01247:6067 72.99187:2002 73.02802:8284 78.95784:5127 79.95545:1899 81.03294:1526 83.01274:2521 83.04869:9994 85.0282:18987 87.00745:1994 89.02328:21275 93.03318:44934 96.95863:6099 96.96858:15703 98.02323:1679 99.00728:5116 100.95104:4401 101.02324:4232 111.0071:946053 111.04303:12251 111.0804:23896 112.0111:14137 116.94653:1…	224601	207367	61579	0	189892	8441	0	285883	254239	472281216	97784472	32182	380070	0	0	296709	0	165960
615	1.585	173.009	Aconitic Acid	[M-H]-		0.021	TRUE	null	173.009	C6H6O6	Tricarboxylic acids and derivatives	GTZCVFVGUGFEME-IWQZZHSRSA-N	O=C(O)C=C(C(=O)O)CC(=O)O	430	TRUE	TRUE	TRUE		FALSE	FALSE	null	null	79.7	null	48	87.8	100	73338.4	20	173.00853:3717409 174.01188:384878 175.01524:194671	51.60472:678 53.40142:765 57.52129:870 59.39399:853 67.89513:865 68.98042:768 71.88044:846 71.97475:785 85.0283:13057 96.95795:1099 98.80691:828 111.00733:1037 128.87712:2124 129.0174:1659	10192773	17892658	13087249	9800685	14146103	21551344	21510034	14047738	13903239	58191704	52822900	48105	1815580	1196380	2006724	899990	1345413	1417972
616	1.022	173.056	Unknown	[M-H]-		0.146	TRUE	null	null	null	null	null	null	999	FALSE	FALSE	FALSE		FALSE	FALSE	null	null	null	null	null	null	null	46098.4	37	173.05571:2261965 174.05906:108776 175.06242:0	54.01373:835 59.54543:827 65.8416:742 68.99677:934 77.31447:818 87.05482:6558 93.30808:911 111.00742:1193 113.27932:955 152.2478:904	4044082	11575794	12954163	10113758	11965263	12120600	12395767	11670257	12926395	66774	84073	0	6905003	15573128	19460698	10475154	26392762	4328498
617	7.206	173.081	Unknown (carbon number 8); PlaSMA ID-173	[M-H]-	similar chromatogram in higher mz_7158; similar chromatogram in higher mz_8466	0.958	TRUE	3.4	173.081	C8H14O4	Unknown			430	TRUE	TRUE	TRUE		FALSE	FALSE	null	null	92	98.2	85	86.6	100	132943	11	173.0809:4224602 174.08425:825604 175.08761:213627	51.65997:845 57.03283:1068 61.94371:786 66.97593:794 69.77573:855 73.36732:770 77.22549:911 83.04881:4745 84.96357:741 111.0806:37814 129.08971:1311 173.08058:25177	138941296	140601952	146132528	115703560	154641520	132897128	132452320	151810336	130775312	72963792	78176344	27531312	81373728	120514592	136835248	164646096	166868688	125706448
618	0.897	173.092	N-alpha-Acetyl-L-ornithine; LC-ESI-QTOF; MS2; CE	[M-H]-		0.667	TRUE	null	173.093	C7H14N2O3	N-acyl-L-alpha-amino acids	JRLGPAXAGHMNOL-LURJTMIESA-N	CC(O)=N[C@@H](CCCN)C(O)=O	430	TRUE	TRUE	TRUE		FALSE	FALSE	null	null	85.3	null	68.3	83.7	100	95845.5	15	173.09229:8812754 174.09564:2500970 175.099:0	58.02821:6014 60.28749:1235 84.12814:1165 85.25776:1258 129.10222:2917 131.08101:40976 170.46489:1378 172.84294:13905 173.09151:34444	15531569	21903352	22486234	17242502	24030158	18463406	18624238	15110833	22930406	10974	98251	30829	13374719	25204542	23108532	34934852	35936224	11324224
619	0.813	173.103	L-(+)-Arginine; LC-ESI-QTOF; MS2; CE	[M-H]-		0.938	TRUE	null	173.104	C6H14N4O2	L-alpha-amino acids	ODKSFYDXXFIFQN-BYPYZUCNSA-N	N[C@@H](CCCNC(N)=N)C(O)=O	430	TRUE	TRUE	TRUE		FALSE	FALSE	null	null	90.4	null	82.7	87.6	100	85301	15	173.1031:7298149 174.10645:315323 175.10981:0	54.77163:971 59.39703:829 79.95564:890 104.9523:1907 120.43806:879 131.08101:61123 156.07637:1491 173.10356:6951	41384108	33649092	39538688	39024108	41621628	40990220	39265816	39792096	41240548	426368	93073	0	50023544	52459960	26917980	27762734	47561188	38917288
620	9.479	173.117	FA 9:0+1O; PlaSMA ID-176	[M-H]-		0.292	TRUE	4.9	173.118	C9H18O3	Oxidized fatty acids	XBUXARJOYUQNTC-UHFFFAOYNA-N	O=C(O)CC(O)CCCCCC	430	TRUE	TRUE	TRUE		FALSE	FALSE	null	null	72.8	97.4	57.3	61.6	66.7	40112.4	46	173.11716:2695546 174.12051:583750 175.12387:0	53.80233:712 57.03283:795 63.72602:741 70.70937:754 89.62731:937 91.96758:859 127.11084:3678 166.24875:1003 173.11743:5710	69763656	63395092	64603940	73569560	72618040	87867536	96575888	94487576	95086088	10353835	9434961	677365	169476464	61931076	36038168	36319188	54531556	55932456
621	9.432	173.118	FA 9:0+1O; PlaSMA ID-176	[M-H]-	similar chromatogram in higher mz_1467	0.667	TRUE	4.9	173.118	C9H18O3	Oxidized fatty acids	XBUXARJOYUQNTC-UHFFFAOYNA-N	O=C(O)CC(O)CCCCCC	430	TRUE	TRUE	TRUE		FALSE	FALSE	null	null	72.9	97.5	59.9	57.8	66.7	42212.5	37	173.11723:1806510 174.12058:496720 175.12394:391734	50.91517:644 51.50434:680 59.01208:1978 61.83707:722 70.01357:818 73.24474:935 81.40254:853 89.08975:954 127.11092:1761 173.11754:2042	69763656	60196224	61359724	73569560	68595064	87867536	96575888	94487568	95086088	10353836	10650253	2652183	160868496	61931072	37892712	38934648	54531556	55932452
622	3.162	174.022	Unknown	[M-H]-		0.562	TRUE	null	null	null	null	null	null	999	FALSE	FALSE	FALSE		FALSE	FALSE	null	null	null	null	null	null	null	22613	5	174.02228:1263281 175.02563:30982 176.02899:226472	50.2995:783 53.13633:678 66.18756:749 69.17653:796 71.71719:759 78.10459:1021 111.74213:924 139.09964:809 174.02203:1166	16683091	18939888	19400944	21236766	24435034	24464870	24804086	26037648	27961416	104026	252534	0	4713367	29375236	46772708	27813080	36877380	7077332
623	2.54	174.022	Unknown	[M-H]-		0.021	FALSE	null	null	null	null	null	null	999	FALSE	FALSE	FALSE		FALSE	FALSE	null	null	null	null	null	null	null	12200.9	1693-QC2	174.02228:628321 175.02563:36077 176.02899:219748		9920926	9979878	10044173	10162478	9667536	10830428	9963562	10130212	3224146	258138	69754	493	269476	2987197	658526	1101888	16623568	21112
624	8.63	174.037	w/o MS2:N-ACETYL-L-ASPARTIC ACID	[M-H]-		0.292	FALSE	null	174.04	C6H9NO5	Aspartic acid and derivatives	OTCCIMWXFLJLIA-BYPYZUCNSA-N	O=C(O)CC(NC(=O)C)C(=O)O	530	TRUE	TRUE	FALSE		FALSE	FALSE	null	null	81.8	null	null	null	null	34026.7	7	174.03682:2233654 175.04017:0 176.04353:0		24063228	24201746	26453448	27392480	24955406	28970150	26656660	23218228	25265416	2560490	5614242	16677	24789944	26201444	22189394	18930128	24261474	16665201
625	8.66	174.037	w/o MS2:N-ACETYL-L-ASPARTIC ACID	[M-H2O-H]-	adduct linked to 866_[M-H]-	0.375	FALSE	null	174.04	C6H9NO5	Aspartic acid and derivatives	OTCCIMWXFLJLIA-BYPYZUCNSA-N	O=C(O)CC(NC(=O)C)C(=O)O	530	TRUE	TRUE	FALSE		FALSE	FALSE	null	null	82.4	null	null	null	null	31350	39	174.03688:2265031 175.04023:0 176.04359:0		24063228	24201746	26453450	27392478	24955406	28970150	26656660	23218228	25265416	3715684	9455152	16677	24789944	26201444	22189394	18930128	24261476	16665201
626	1.106	174.04	N-Acetylaspartic acid	[M-H]-	similar chromatogram in higher mz_3779	0.938	TRUE	null	174.041	C6H9NO5	Aspartic acid and derivatives	OTCCIMWXFLJLIA-UHFFFAOYNA-N	O=C(O)CC(N=C(O)C)C(=O)O	430	TRUE	TRUE	TRUE		FALSE	FALSE	null	null	98.4	null	98.5	99.3	100	175195	324	174.03958:21119668 175.04293:5137873 176.04629:624942	58.02833:65317 59.01213:21239 60.61069:829 63.11855:846 70.02851:4895 71.01208:13984 81.87967:783 83.87984:921 86.03134:1040 88.03909:151571 89.04184:922 96.99148:6808 112.03932:7587 114.01826:21945 115.00257:19406 130.04942:35790 132.02846:1959 156.02843:8466 157.01271:1027 174.03941:39842	155088016	108117592	118582648	151378800	122853248	130016744	106574080	121593136	131924760	8126722	2243684	0	97108520	81569192	59009736	78877448	56842136	21490692
627	0.823	174.045	w/o MS2:N-Acetylaspartic acid	[M-H]-	similar chromatogram in higher mz_650; similar chromatogram in higher mz_746; similar chromatogram in higher mz_1171; similar chromatogram in higher mz_4970	0.333	FALSE	null	174.041	C6H9NO5	Aspartic acid and derivatives	OTCCIMWXFLJLIA-UHFFFAOYNA-N	O=C(O)CC(N=C(O)C)C(=O)O	530	TRUE	TRUE	FALSE		FALSE	FALSE	null	null	70.7	null	null	null	null	39291.6	347	174.04497:7743014 175.04832:260998 176.05168:6020807		17063078	17004114	15481998	17329814	18593778	15837116	18044818	17815828	17140660	12918513	3541577	59678	15378282	17400230	17771624	16687461	18884594	11757842
628	8.59	174.054	w/o MS2:3-Indoleacetic acid	[M-H]-	ion correlated with 34; found in higher mz's MsMs_3966; similar chromatogram in higher mz_9316; similar chromatogram in higher mz_5934; similar chromatogram in higher mz_5970; similar chromatogram in higher mz_9194; similar chromatogram in higher mz_8666	0.229	TRUE	null	174.056	C10H9NO2	Indole-3-acetic acid derivatives	SEOVTRFCIGRIMH-UHFFFAOYSA-N	O=C(O)CC1=CNC=2C=CC=CC21	530	TRUE	TRUE	FALSE		FALSE	FALSE	null	null	94.3	null	null	null	null	33207.7	43	174.05434:4162046 175.05769:0 176.06105:0	56.88971:807 60.14125:822 65.09243:814 69.39748:819 88.51739:1011 96.69046:869 137.76627:979 174.05457:2273	27394168	15699994	17391428	32058086	16044797	19277750	24114386	35519708	34435700	875341	621289	29470	38680124	28924576	22796196	6920592	38165168	11910316
629	4.288	174.059	w/o MS2:3-Indoleacetic acid	[M-H]-		0.208	FALSE	null	174.056	C10H9NO2	Indole-3-acetic acid derivatives	SEOVTRFCIGRIMH-UHFFFAOYSA-N	O=C(O)CC1=CNC=2C=CC=CC21	530	TRUE	TRUE	FALSE		FALSE	FALSE	null	null	88.1	null	null	null	null	15487	10	174.05856:1297402 175.06191:157210 176.06527:107742		6542728	6431530	7259490	8104928	11715134	11525312	13704247	13581398	16209786	674582	393113	117491	8310882	12551018	5691584	3851068	13883503	4363764
630	0.836	174.087	Citrulline	[M-H]-	adduct linked to 1360_[M+Cl]-	0.604	TRUE	null	174.088	C6H13N3O3	L-alpha-amino acids	RHGKLRLOHDJJDR-BYPYZUCNSA-N	O=C(O)C(N)CCCNC(=N)O	430	TRUE	TRUE	TRUE		FALSE	FALSE	null	null	78.5	null	73	71.4	50	105416	26	174.08745:6836690 175.0908:254289 176.09416:0	62.54835:966 74.84615:781 86.03137:848 89.97522:771 119.1608:1035 121.31544:1013 131.08109:67084	19779088	17089684	18385888	16846396	19113842	17302694	20524074	19043246	18516562	81173	165336	0	3023152	26567298	18534936	33172142	38387000	8187498
631	7.093	174.092	w/o MS2:Citrulline	[M-H]-	similar chromatogram in higher mz_2935; similar chromatogram in higher mz_3008; similar chromatogram in higher mz_4282; similar chromatogram in higher mz_6297; similar chromatogram in higher mz_8202	0.292	TRUE	null	174.088	C6H13N3O3	L-alpha-amino acids	RHGKLRLOHDJJDR-UHFFFAOYNA-N	O=C(O)C(N)CCCNC(=N)O	530	TRUE	TRUE	FALSE		FALSE	FALSE	null	null	80.3	null	null	null	null	21714.5	4	174.09172:1958482 175.09507:802537 176.09843:40666	54.82512:845 68.46758:829 70.05966:790 80.41331:775 91.95168:1053 94.52524:919 118.96484:1060 129.99736:915 137.7126:964 143.584:901 146.96016:1683 174.41232:969 174.54785:986	13407487	13392451	13074270	15702110	12432025	14344971	13633755	14970600	15813632	4025	7782	0	6624071	26893646	18282094	7875266	23411522	6622990
632	0.945	174.839	Unknown	[M-H]-	ion correlated with 602	0.938	FALSE	null	null	null	null	null	null	999	FALSE	FALSE	FALSE		FALSE	FALSE	null	null	null	null	null	null	null	92069.8	324	174.83876:15314260 175.84211:1924259 176.84547:5615274		50036984	52284156	56009136	52069472	55674248	47700732	55495724	51999400	56365172	0	0	11174896	44700636	33770476	66223616	70690088	22784540	119231800
633	1.101	175.024	w/o MS2:Ascorbic acid	[M-H]-		0.604	FALSE	null	175.024	C6H8O6	Butenolides	CIWBSHSKHKDKBQ-JLAZNSOCSA-N	O=C1OC(C(O)=C1O)C(O)CO	530	TRUE	TRUE	FALSE		FALSE	FALSE	null	null	100	null	null	null	null	14584.8	25	175.02386:1330880 176.02721:0 177.03057:1512837		14545600	9613114	7287894	13840210	15299717	10320753	12197162	10495512	12383085	2653833	804136	0	12247518	11425306	13888490	12998121	11602984	4034084
634	7.501	175.097	w/o MS2:Unknown (carbon number 8); PlaSMA ID-181	[M-H]-		0.896	TRUE	4.32	175.098	C8H16O4	Unknown			530	TRUE	TRUE	FALSE		FALSE	FALSE	null	null	65.4	98.7	null	null	null	14707.2	325	175.09676:3737397 176.10011:379055 177.10347:149485	56.6394:867 60.65279:971 72.99158:8485 75.00739:9887 77.85371:767 91.95084:898 116.89859:1012 116.92737:1437 118.96482:4791 125.9297:902 140.935:1024 146.93312:3303 146.9604:10986 151.85997:817 162.12047:844 167.87495:852 174.83913:1088 175.09613:13654 175.3732:1077	21336328	20141882	20321768	21711872	21806664	25553106	23277066	22845254	21311810	3571275	887222	450629	28776156	20215884	19518810	47671080	17538660	12547257
635	9.36	175.112	Unknown	[M-H]-		0.521	FALSE	null	null	null	null	null	null	999	FALSE	FALSE	FALSE		FALSE	FALSE	null	null	null	null	null	null	null	4587.7	20	175.11215:586782 176.1155:229201 177.11886:307880		4018474	5837762	5360416	5276758	4423942	4981652	2780206	5338399	4434265	0	0	0	157201	2826864	2649887	4409986	3662942	473484
636	5.732	175.89	Unknown	[M-H]-		0.312	FALSE	null	null	null	null	null	null	999	FALSE	FALSE	FALSE		FALSE	FALSE	null	null	null	null	null	null	null	1467.75	39	175.89047:121984 176.89382:87868 177.89718:50069		631230	1191507	2341630	2586676	1501218	3327455	2512941	1478686	824593	0	0	79331	1552215	463697	856994	1150856	957635	937848
637	7.803	175.93	Unknown	[M-H]-		0.833	FALSE	null	null	null	null	null	null	999	FALSE	FALSE	FALSE		FALSE	FALSE	null	null	null	null	null	null	null	33675.8	3	175.92963:3388531 176.93298:0 177.93634:0		19642470	16619487	18459578	19608652	20923504	16817142	20974396	22074300	21297620	0	9589	295534	25771908	22414696	16909088	14267585	28257832	7698010
638	1.112	176.001	w/o MS2:PFSM-perfluoroalkyl_sulfonamide_Et; C3H6F3NO2S	[M-H2O-H]-	adduct linked to 891_[M-H]-	0.896	TRUE	null	176	C3H6F3NO2S	PFSA	ADQRHLTXZPZLHA-UHFFFAOYSA-N	O=S(=O)(NCC)C(F)(F)F	530	TRUE	TRUE	FALSE		FALSE	FALSE	null	null	97.4	null	null	null	null	181068	1693-QC1	176.00101:17895694 177.00436:1603670 178.00772:8291701	50.19478:1603 51.63609:1477 70.0286:3003 71.01219:18164 72.00729:2559 78.95745:3041 98.02362:160668 98.05949:4602 101.68658:1835 176.00073:9350	172565232	99767480	109714096	124786672	108457528	106203040	96645304	97306384	120946392	0	0	0	132514704	137052400	71113736	82578888	120390104	29604626
639	1.502	176.001	w/o MS2:PFSM-perfluoroalkyl_sulfonamide_Et; C3H6F3NO2S	[M-H]-		0.188	TRUE	null	176	C3H6F3NO2S	PFSA	ADQRHLTXZPZLHA-UHFFFAOYSA-N	O=S(=O)(NCC)C(F)(F)F	530	TRUE	TRUE	FALSE		FALSE	FALSE	null	null	95.9	null	null	null	null	11968.6	23	176.00131:1204815 177.00466:407304 178.00802:499420	51.18988:759 58.71649:766 73.97072:985 76.27527:805 77.16443:782 78.9574:4874 82.45337:798 98.02259:869 107.47732:944 112.58263:927 168.05055:970	11570978	13023904	12941400	11207863	13173609	13213004	14985887	13568249	13621492	0	0	0	12500040	18818698	9987677	9667433	25358506	4798420
640	1.538	176.002	w/o MS2:PFSM-perfluoroalkyl_sulfonamide_Et; C3H6F3NO2S	[M-H]-		0.333	FALSE	null	176	C3H6F3NO2S	PFSA	ADQRHLTXZPZLHA-UHFFFAOYSA-N	O=S(=O)(NCC)C(F)(F)F	530	TRUE	TRUE	FALSE		FALSE	FALSE	null	null	92.8	null	null	null	null	13095.2	20	176.0018:1030891 177.00515:538919 178.00851:766054		11591988	13023904	12892410	8866985	13052376	13144115	14985887	13568249	13626075	0	0	0	4493881	18717690	15475854	9667433	25592012	4798420
641	0.812	176.009	Unknown	[M-H]-	adduct linked to 1101_[M+Cl]-	0.75	FALSE	null	null	null	null	null	null	999	FALSE	FALSE	FALSE		FALSE	FALSE	null	null	null	null	null	null	null	77858.6	36	176.00861:5039334 177.01196:509753 178.01532:2787635		12112730	10534393	10937322	12718782	13151480	11926587	11920053	10758179	11792268	376701	331001	0	14197773	7337274	15275205	9861121	15741330	6708715
642	13.348	176.037	w/o MS2:FORMYL-L-METHIONYL PEPTIDE	[M-H]-	similar chromatogram in higher mz_8722	0.292	TRUE	null	176.038	C6H11NO3S	Methionine and derivatives	PYUSHNKNPOHWEZ-UHFFFAOYSA-N	O=CNC(C(=O)O)CCSC	530	TRUE	TRUE	FALSE		FALSE	FALSE	null	null	98.9	null	null	null	null	23034.1	28	176.03725:2843970 177.0406:510133 178.04396:0	53.2312:754 62.23888:764 63.39296:758 65.14577:777 71.67684:831 73.94837:810 81.38439:810 91.89652:843 98.05939:3681 106.51986:980 121.98743:889	34969476	14108250	10684288	29619834	33158182	27715296	30860600	36280208	30036726	0	0	395310	23875808	63437556	6259428	12685554	16087664	4918428
643	1.102	176.037	w/o MS2:FORMYL-L-METHIONYL PEPTIDE	[M-H]-		0.042	FALSE	null	176.038	C6H11NO3S	Methionine and derivatives	PYUSHNKNPOHWEZ-UHFFFAOYSA-N	O=CNC(C(=O)O)CCSC	530	TRUE	TRUE	FALSE		FALSE	FALSE	null	null	99	null	null	null	null	37868.5	20	176.03729:2133092 177.04064:1793616 178.044:0		29489296	17965974	21879166	22266848	26923592	22485760	20168066	19787064	24762982	1975279	997543	410696	40102032	31991100	20460662	18520996	23694868	9595861
644	13.379	176.037	w/o MS2:FORMYL-L-METHIONYL PEPTIDE	[M-H]-		0.25	FALSE	null	176.038	C6H11NO3S	Methionine and derivatives	PYUSHNKNPOHWEZ-UHFFFAOYSA-N	O=CNC(C(=O)O)CCSC	530	TRUE	TRUE	FALSE		FALSE	FALSE	null	null	99.4	null	null	null	null	29783.2	5	176.03745:2971399 177.0408:0 178.04416:0		34976372	14108250	10684995	29617550	33158184	27715296	30860602	36280212	30036726	0	0	395310	23875808	63437560	6258928	12685555	16087663	4909930
645	13.166	176.037	w/o MS2:FORMYL-L-METHIONYL PEPTIDE	[M-H]-		0.042	FALSE	null	176.038	C6H11NO3S	Methionine and derivatives	PYUSHNKNPOHWEZ-UHFFFAOYSA-N	O=CNC(C(=O)O)CCSC	530	TRUE	TRUE	FALSE		FALSE	FALSE	null	null	99.4	null	null	null	null	41688.9	41	176.03746:3033357 177.04081:239550 178.04417:198593		11230598	28789364	30058792	10270684	9238761	9063349	10895353	12359185	8946004	0	0	292916	80575480	17685928	1243940	3062486	4103225	1848857
646	5.03	176.038	N-Formyl-L-Methionine; LC-ESI-QTOF; MS2; CE	[M-H]-	similar chromatogram in higher mz_1548; similar chromatogram in higher mz_1966; similar chromatogram in higher mz_2117; similar chromatogram in higher mz_2146; found in higher mz's MsMs_2117; similar chromatogram in higher mz_662; similar chromatogram in higher mz_4898; similar chromatogram in higher mz_5311; similar chromatogram in higher mz_7138; similar chromatogram in higher mz_8584	0.667	TRUE	null	176.039	C6H11NO3S	Methionine and derivatives	PYUSHNKNPOHWEZ-YFKPBYRVSA-N	CSCC[C@H](N=CO)C(O)=O	430	TRUE	TRUE	TRUE		FALSE	FALSE	null	null	80.2	null	88	55.3	50	1.05026e+06	25	176.03795:36282432 177.0413:2631266 178.04466:2176763	60.00437:3206 78.95741:4308 89.25668:3788 95.93027:3962 98.05956:90159 176.03828:7336	1045666304	1086560384	1119181696	1139052544	1164617216	1266322944	1309807744	1326071552	1351388416	1468899	4925346	496969	3236508160	1060953088	638073536	689598400	753092480	522253376
647	13.217	176.038	w/o MS2:FORMYL-L-METHIONYL PEPTIDE	[M-H]-		0.146	FALSE	null	176.038	C6H11NO3S	Methionine and derivatives	PYUSHNKNPOHWEZ-UHFFFAOYSA-N	O=CNC(C(=O)O)CCSC	530	TRUE	TRUE	FALSE		FALSE	FALSE	null	null	100	null	null	null	null	13231.5	1693-QC2	176.03787:1352252 177.04122:85337 178.04458:0		14885041	34861264	26491362	14110362	12832046	12082074	14164545	15888124	11476718	0	0	291062	65406444	25844684	1973692	4630783	6102042	2326477
648	5.066	176.038	N-Formyl-L-Methionine; LC-ESI-QTOF; MS2; CE	[M-H]-	similar chromatogram in higher mz_2117; similar chromatogram in higher mz_2146; similar chromatogram in higher mz_2651; found in higher mz's MsMs_2117	0.167	TRUE	null	176.039	C6H11NO3S	Methionine and derivatives	PYUSHNKNPOHWEZ-YFKPBYRVSA-N	CSCC[C@H](N=CO)C(O)=O	430	TRUE	TRUE	TRUE		FALSE	FALSE	null	null	80.2	null	88	55.3	50	994240	37	176.03801:29567260 177.04136:2129402 178.04472:1779880	71.04846:2292 77.75352:2332 78.95742:3508 86.11398:2313 98.05961:51049 176.0383:4090	1045669824	1086482560	1119182464	1139052544	1164616832	1266322944	1309807744	1131035008	1351402496	1401044	1730014	713151	3236448256	1060961984	638048640	689598400	753092480	588947328
649	4.291	176.038	w/o MS2:FORMYL-L-METHIONYL PEPTIDE	[M-H]-		0.25	FALSE	null	176.038	C6H11NO3S	Methionine and derivatives	PYUSHNKNPOHWEZ-UHFFFAOYSA-N	O=CNC(C(=O)O)CCSC	530	TRUE	TRUE	FALSE		FALSE	FALSE	null	null	100	null	null	null	null	9485.46	37	176.03798:1480164 177.04133:527379 178.04469:148976		11530703	11734827	12704314	13131813	15484065	14633852	15100140	14720291	14637703	5251828	2460018	402434	19781542	15914158	17413094	12685070	14700148	8932148
650	0.821	176.042	w/o MS2:N-Formylmethionine	[M-H]-		0.188	FALSE	null	176.039	C6H11NO3S	Methionine and derivatives	PYUSHNKNPOHWEZ-UHFFFAOYNA-N	O=C(O)C(N=CO)CCSC	530	TRUE	TRUE	FALSE		FALSE	FALSE	null	null	83.2	null	null	null	null	17247.2	347	176.04172:4745639 177.04507:483833 178.04843:1023329		10615784	8953732	11137512	11627102	13419208	10072613	12057989	11437220	12046324	52678	67482	0	7558130	9050257	10571360	10800998	10582610	7925625
651	8.268	176.107	Unknown	[M-H]-	found in higher mz's MsMs_1699; similar chromatogram in higher mz_3693; similar chromatogram in higher mz_995; similar chromatogram in higher mz_6397; similar chromatogram in higher mz_6428; similar chromatogram in higher mz_8145	0.438	FALSE	null	null	null	null	null	null	999	FALSE	FALSE	FALSE		FALSE	FALSE	null	null	null	null	null	null	null	3869.58	4	176.10724:548259 177.11059:0 178.11395:0		1969679	3511219	2136404	2837987	3873098	2421552	2894188	2274400	3795766	0	0	0	517809	5493458	5215781	3713237	5310653	1989774
652	9.561	176.547	Unknown	[M-H]-	ion correlated with 10311; ion correlated with 6912; ion correlated with 6861; ion correlated with 127; ion correlated with 6850	0.021	FALSE	null	null	null	null	null	null	999	FALSE	FALSE	FALSE		FALSE	FALSE	null	null	null	null	null	null	null	98946.5	36	176.54745:4947324 177.5508:0 178.55416:0		204785	0	43963	140547	142724	269168	32179	0	47542	0	0	0	0	0	0	0	0	0
653	10.819	176.547	Unknown	[M-H]-	ion correlated with 129; ion correlated with 6862; ion correlated with 8179	0.021	FALSE	null	null	null	null	null	null	999	FALSE	FALSE	FALSE		FALSE	FALSE	null	null	null	null	null	null	null	81593.1	28	176.54745:4079655 177.5508:0 178.55416:0		41320	0	0	63566	169177	59976	0	0	46275	0	0	0	0	0	0	0	0	0
654	11.066	176.547	Unknown	[M-H]-		0.042	FALSE	null	null	null	null	null	null	999	FALSE	FALSE	FALSE		FALSE	FALSE	null	null	null	null	null	null	null	9325.25	45	176.54745:799236 177.5508:0 178.55416:0		2659420	1539597	0	2609257	1861171	3068546	295545	996507	2323402	0	0	0	0	0	0	0	0	0
655	0.95	176.836	Unknown	[M-H]-		0.521	FALSE	null	null	null	null	null	null	999	FALSE	FALSE	FALSE		FALSE	FALSE	null	null	null	null	null	null	null	31603.4	324	176.83577:4946528 177.83912:1584263 178.84248:630368		15933082	17402022	19078688	16537795	18683236	15512366	17351646	16033193	17586686	0	0	3459138	13889760	10736837	21489782	23443508	6775442	38298732
656	0.755	176.9	Unknown	[M-H2O-H]-	adduct linked to 1386_[M+Cl]-; similar chromatogram in higher mz_10247	0.792	FALSE	null	null	null	null	null	null	999	FALSE	FALSE	FALSE		FALSE	FALSE	null	null	null	null	null	null	null	59426.1	23	176.90007:6605484 177.90342:0 178.90678:5605688		12090508	16048776	17921378	12375894	12061832	9711169	16235216	9292235	13433147	2421794	3465430	3520981	21669968	14894493	17315578	20471548	27981060	4163042
657	0.942	177.844	Unknown	[M-H]-	ion correlated with 705	0.833	FALSE	null	null	null	null	null	null	999	FALSE	FALSE	FALSE		FALSE	FALSE	null	null	null	null	null	null	null	21907.7	47	177.84395:1884702 178.8473:0 179.85066:2655932		12010238	13857954	14923762	13370343	15361125	13539982	15317167	14544599	13959891	0	23034	1326652	18711382	10283661	14673953	11810098	15224645	22810274
658	0.817	178.006	Unknown	[M-H]-		0.417	FALSE	null	null	null	null	null	null	999	FALSE	FALSE	FALSE		FALSE	FALSE	null	null	null	null	null	null	null	20176.8	36	178.00551:1650221 179.00886:0 180.01222:0		3407726	3338681	2793254	4192606	4122566	2512514	2537685	3624072	3684764	0	0	0	3607134	1800695	4377625	2513382	3828026	3225154
659	1.013	178.017	S-CARBOXYMETHYL-L-CYSTEINE	[M-H]-		0.229	TRUE	null	178.017	C5H9NO4S	L-cysteine-S-conjugates	GBFLZEXEOZUWRN-VKHMYHEASA-N	O=C(O)CSCC(N)C(=O)O	430	TRUE	TRUE	TRUE		FALSE	FALSE	null	null	81.9	null	62.4	75	100	511998	5	178.01689:52130872 179.02024:3442248 180.0236:2844894	51.31903:3803 66.35643:3337 70.02811:33832 79.95573:40923 80.96349:56264 84.47401:3241 106.97919:20537 108.99291:3502 115.40031:4087 133.70201:3390 134.88737:4985 150.02202:8534 178.01758:151844	112121936	265842384	298633920	81891464	304893440	107154832	260833952	105868344	234554736	1110476	605850	25562	179698592	449914720	370208224	207134880	736567872	136737120
660	0.978	178.017	S-CARBOXYMETHYL-L-CYSTEINE	[M-H]-	found in higher mz's MsMs_5062	0.708	TRUE	null	178.017	C5H9NO4S	L-cysteine-S-conjugates	GBFLZEXEOZUWRN-VKHMYHEASA-N	O=C(O)CSCC(N)C(=O)O	430	TRUE	TRUE	TRUE		FALSE	FALSE	null	null	83.8	null	68.2	75	100	497483	1693-QC6	178.0173:30167286 179.02065:2830930 180.02401:2246499	50.94893:2355 53.14621:2788 53.3785:2299 57.81874:2338 70.02798:13615 79.95564:21127 80.96343:29405 91.95087:2838 106.97913:7038 123.06029:2786 150.88313:3255 178.01736:89575	289620160	265842384	298633920	244215504	304830336	256538624	260796448	263204960	234533648	1937221	1956874	0	179691952	449918080	370130624	207111072	736411008	136767728
661	1.736	178.017	w/o MS2:S-CARBOXYMETHYL-L-CYSTEINE	[M-H]-		0.438	FALSE	null	178.017	C5H9NO4S	L-cysteine-S-conjugates	GBFLZEXEOZUWRN-VKHMYHEASA-N	O=C(O)CSCC(N)C(=O)O	530	TRUE	TRUE	FALSE		FALSE	FALSE	null	null	99.9	null	null	null	null	24362.5	4	178.01726:2592867 179.02061:231109 180.02397:262849		14390371	15059958	12148785	23097858	32282838	31369512	31025668	21648092	30755476	334748	985170	0	14013030	37510088	32879986	20898164	49326672	2805319
662	5.036	178.033	w/o MS2:Isoxanthopterin	[M-H]-		0.771	FALSE	null	178.037	C6H5N5O2	Pterins and derivatives	GLKCOBIIZKYKFN-UHFFFAOYSA-N	N=C1N=C(O)C=2N=CC(O)=NC2N1	530	TRUE	TRUE	FALSE		FALSE	FALSE	null	null	74.9	null	null	null	null	45120.8	41	178.03325:7301440 179.0366:1057406 180.03996:189257		37006088	46395804	47195724	47573120	48997560	53261264	55438116	56509184	58627596	0	0	0	143319232	43678164	27549784	28290886	30649760	24770434
663	5.446	178.05	w/o MS2:HIPPURATE	[M-H]-		0.479	TRUE	null	178.05	C9H9NO3	Hippuric acids	QIAFMBKCNZACKA-UHFFFAOYSA-N	O=C(O)CNC(=O)C=1C=CC=CC1	530	TRUE	TRUE	FALSE		FALSE	FALSE	null	null	100	null	null	null	null	65045.2	347	178.04999:26973228 179.05334:3670391 180.0567:723157	57.10236:1339 58.58014:1434 77.87653:1254 83.20771:1672 88.14572:1410 90.99656:8408 94.61772:1865 109.67056:1598 134.06035:39651 134.98643:10924 178.04906:26620	35852112	37568896	36203984	36854416	38264868	38186440	44953268	38452184	44261892	1933250	1028251	188804	5683991	5537149	115550304	9407483	180761920	7009252
664	8.547	178.05	w/o MS2:HIPPURATE	[M-H]-	ion correlated with 193	0.312	TRUE	null	178.05	C9H9NO3	Hippuric acids	QIAFMBKCNZACKA-UHFFFAOYSA-N	O=C(O)CNC(=O)C=1C=CC=CC1	530	TRUE	TRUE	FALSE		FALSE	FALSE	null	null	100	null	null	null	null	21099.3	322	178.04999:2674869 179.05334:1331878 180.0567:211419	54.57072:754 58.94288:733 61.33916:780 68.71654:919 72.2734:985 84.08134:817 84.52184:967 86.17991:895 90.58137:857 90.99656:4195 91.27798:804 106.06458:13642 111.71406:850 121.02824:1033 134.06044:42097 134.98689:4701 163.54546:940	15980490	11346578	12687919	20288118	41429544	33284978	14703884	41719276	24152288	1864575	8208716	168014	25271318	19038708	54829036	12513831	33239884	17501406
665	8.414	178.05	w/o MS2:HIPPURATE	[M-H]-		0.667	TRUE	null	178.05	C9H9NO3	Hippuric acids	QIAFMBKCNZACKA-UHFFFAOYSA-N	O=C(O)CNC(=O)C=1C=CC=CC1	530	TRUE	TRUE	FALSE		FALSE	FALSE	null	null	100	null	null	null	null	27724.6	1693-QC1	178.05005:1822563 179.0534:1437287 180.05676:192002	62.84885:819 83.43214:895 84.48508:765 91.10873:882 106.06476:21912 124.63965:831 124.89213:896 134.05913:66811 134.98703:1383 178.04935:1299	40832564	26927998	27859082	52128596	21188394	38838956	31265156	47220968	62480268	5944065	1438553	191546	11820016	21399428	51472720	31522286	36983208	6302572
666	0.758	178.897	Unknown	[M-H]-		0.167	FALSE	null	null	null	null	null	null	999	FALSE	FALSE	FALSE		FALSE	FALSE	null	null	null	null	null	null	null	27077.5	23	178.897:2034549 179.90035:0 180.90371:140517		3889397	5305012	5945642	3768311	2938123	3137670	5223095	2978112	3672751	373914	203486	274943	6890801	4631891	5388471	6135288	7873242	1214101
667	7.022	178.977	Difluoro(perfluoromethoxy)acetic acid	[M-H]-		0.375	TRUE	null	178.977	C3HF5O3	PFSA	IHYMJUVQLSNPPP-UHFFFAOYSA-N	O=C(O)C(F)(F)OC(F)(F)F	430	TRUE	TRUE	TRUE		FALSE	FALSE	null	null	84.8	null	67.9	80.2	100	148199	13	178.97688:10945098 179.98023:401368 180.98359:547363	51.76579:734 53.40734:868 54.28695:844 59.01247:1637 60.51145:719 90.99661:11535 108.39839:896 121.02821:1205 134.98683:21139 139.68175:1095 166.78476:962 173.38562:905 178.97668:6070	156095200	214014336	224657312	278246816	305397792	283960384	391398144	331658304	345701952	3765835	3999830	30988454	228568448	226248480	245966176	254122896	215181504	313420992
668	0.432	178.977	Difluoro(perfluoromethoxy)acetic acid	[M-H]-		0.083	TRUE	null	178.977	C3HF5O3	PFSA	IHYMJUVQLSNPPP-UHFFFAOYSA-N	O=C(O)C(F)(F)OC(F)(F)F	430	TRUE	TRUE	TRUE		FALSE	FALSE	null	null	75.3	null	40.5	78.7	100	174564	27	178.97694:10123670 179.98029:304323 180.98365:305903	51.35143:759 67.90204:882 76.72968:848 82.48459:805 90.83128:998 90.99667:9357 91.33507:815 94.87139:893 94.99158:886 97.41782:800 118.17373:936 121.02823:3861 134.88727:6473 134.98694:16935 150.8831:9477 178.9767:4274	36398912	31874328	32506500	27556990	68090672	155797088	78358928	200371328	85661304	1959522	2236276	26743420	44282972	17681436	61386768	37969508	19051312	34632192
669	2.786	178.977	Difluoro(perfluoromethoxy)acetic acid	[M-H]-		0.167	TRUE	null	178.977	C3HF5O3	PFSA	IHYMJUVQLSNPPP-UHFFFAOYSA-N	O=C(O)C(F)(F)OC(F)(F)F	430	TRUE	TRUE	TRUE		FALSE	FALSE	null	null	80.7	null	52.9	84.3	100	102313	20	178.9769:8451565 179.98025:335368 180.98361:341931	51.36609:693 59.01204:3067 71.01206:1836 71.50273:744 89.02272:1465 90.99643:6982 115.08337:867 121.02821:4525 123.59026:828 131.3219:809 134.10606:888 134.88873:982 134.98677:11740 138.44206:823 150.8831:1719 178.97668:5072	25400592	75980576	82379968	51641284	86504136	30910058	60226088	597288640	247803040	1636896	1942259	59610436	42491324	61221536	151214432	184984432	32521620	124635880
670	5.456	178.977	Difluoro(perfluoromethoxy)acetic acid	[M-H]-		0.083	TRUE	null	178.977	C3HF5O3	PFSA	IHYMJUVQLSNPPP-UHFFFAOYSA-N	O=C(O)C(F)(F)OC(F)(F)F	430	TRUE	TRUE	TRUE		FALSE	FALSE	null	null	79.4	null	52.2	79.2	100	77178.4	45	178.97696:10526932 179.98031:318089 180.98367:314802	59.01205:3970 65.10041:846 66.96555:776 71.01265:1139 78.03911:874 89.02274:1211 90.99664:16508 121.02824:5834 132.16241:932 134.88728:3325 134.98708:26626 150.88313:6227 154.03629:961 160.6098:878 178.9767:7004	59341908	230225504	223726160	142395712	361633312	367623552	210477008	260728768	248216768	7442357	2130651	37932020	21546740	228841184	259233568	296200064	152211632	97095424
671	8.336	178.977	Difluoro(perfluoromethoxy)acetic acid	[M-H]-		0.312	TRUE	null	178.977	C3HF5O3	PFSA	IHYMJUVQLSNPPP-UHFFFAOYSA-N	O=C(O)C(F)(F)OC(F)(F)F	430	TRUE	TRUE	TRUE		FALSE	FALSE	null	null	79.7	null	58.1	72	100	66560.6	11	178.97696:4742222 179.98031:166185 180.98367:398238	52.84867:688 56.50299:733 59.01247:1573 71.01206:1569 90.99654:5070 91.70377:775 121.02821:1926 134.98674:11557 135.06276:1584 178.97667:1694	84989208	93029632	93254568	116200408	141522512	163525472	174764288	180078640	193244368	2172992	4584259	10504868	94591400	91146920	108333888	122189984	95912736	158160240
672	5.741	178.977	Difluoro(perfluoromethoxy)acetic acid	[M-H]-		0.208	TRUE	null	178.977	C3HF5O3	PFSA	IHYMJUVQLSNPPP-UHFFFAOYSA-N	O=C(O)C(F)(F)OC(F)(F)F	430	TRUE	TRUE	TRUE		FALSE	FALSE	null	null	84.1	null	66.8	78.6	100	125498	11	178.97691:15892222 179.98026:503358 180.98362:557125	54.63845:692 56.6746:797 59.01204:4348 65.03815:796 66.78656:759 71.01206:1672 89.02272:1119 90.99656:23739 121.02821:5019 134.88724:1201 134.98689:33322 150.88309:1925 178.97719:8335	146025088	55790192	179709056	181953872	240671008	305823584	679674752	712255040	770587456	4935752	2490282	20733530	211194192	116758304	169305872	165117040	218016928	63066864
673	2.354	178.977	Difluoro(perfluoromethoxy)acetic acid	[M-H]-		0.042	TRUE	null	178.977	C3HF5O3	PFSA	IHYMJUVQLSNPPP-UHFFFAOYSA-N	O=C(O)C(F)(F)OC(F)(F)F	430	TRUE	TRUE	TRUE		FALSE	FALSE	null	null	75.8	null	42.8	77.3	100	140393	7	178.97691:8352944 179.98026:226136 180.98362:509403	51.13986:672 52.61911:781 55.76382:835 55.96541:848 59.01214:8891 71.01206:4014 89.02272:2259 89.90481:807 90.99656:13093 94.99158:1109 101.02251:1116 104.27737:912 121.02821:5001 134.88725:4739 134.98683:19755 145.71426:877 150.88271:6969 154.25952:957 178.97668:4426	12827957	8197222	182405424	26001990	266305088	39969240	47709080	54455096	314398848	4941037	1876792	19375004	33669640	228558704	35305384	72857856	197185648	67110368
674	5.702	178.977	Difluoro(perfluoromethoxy)acetic acid	[M-H]-		0.25	TRUE	null	178.977	C3HF5O3	PFSA	IHYMJUVQLSNPPP-UHFFFAOYSA-N	O=C(O)C(F)(F)OC(F)(F)F	430	TRUE	TRUE	TRUE		FALSE	FALSE	null	null	82.4	null	62.4	77.4	100	117703	38	178.97694:14242198 179.98029:398448 180.98365:520986	56.25966:801 62.08826:989 67.93497:1006 72.92409:769 90.99642:10097 115.81999:1081 121.02825:2139 134.98671:15805 150.88313:1874 178.97673:3593	146023920	160378144	179709056	493838464	240671008	305826752	708294784	747667712	770587456	3387985	3432381	13477410	211194192	116758304	169305872	62078196	411676064	549518336
675	7.067	178.977	Difluoro(perfluoromethoxy)acetic acid	[M-H]-		0.438	TRUE	null	178.977	C3HF5O3	PFSA	IHYMJUVQLSNPPP-UHFFFAOYSA-N	O=C(O)C(F)(F)OC(F)(F)F	430	TRUE	TRUE	TRUE		FALSE	FALSE	null	null	85.9	null	71.8	79.3	100	184628	27	178.97694:8711592 179.98029:247220 180.98365:469446	51.04046:752 52.44469:972 54.93039:777 59.01247:1455 90.9967:12896 121.02824:1839 134.98691:17334 135.88539:802 178.97672:4598	91195000	165016400	170644848	278246816	305397792	363117888	391392032	417556288	436687008	3765835	3789074	28841836	228554544	226279264	245966176	204308672	174175392	313420992
676	0.047	178.977	Difluoro(perfluoromethoxy)acetic acid	[M-H]-		0.312	TRUE	null	178.977	C3HF5O3	PFSA	IHYMJUVQLSNPPP-UHFFFAOYSA-N	O=C(O)C(F)(F)OC(F)(F)F	430	TRUE	TRUE	TRUE		FALSE	FALSE	null	null	78.6	null	50.9	77.9	100	95737.2	7	178.9769:14195981 179.98025:406191 180.98361:448724	54.7774:953 59.8209:770 66.73172:922 77.27251:939 80.96606:888 86.82165:873 87.33032:801 90.9233:862 90.99664:20920 119.47724:850 121.02821:6815 134.88725:5543 134.98689:32942 143.8651:1086 149.68085:1052 150.88321:7406 178.9765:7794	53490116	38110048	150793408	172827232	228502656	183567328	279493248	106360352	198302000	9092635	6094679	41230980	102065640	131126296	157623200	25763264	104657600	160761536
677	2.985	178.977	Difluoro(perfluoromethoxy)acetic acid	[M-H]-		0.021	TRUE	null	178.977	C3HF5O3	PFSA	IHYMJUVQLSNPPP-UHFFFAOYSA-N	O=C(O)C(F)(F)OC(F)(F)F	430	TRUE	TRUE	TRUE		FALSE	FALSE	null	null	80.9	null	57.8	78	100	180009	24	178.97693:9768639 179.98028:270583 180.98364:332953	59.01204:1770 70.57589:803 75.74284:793 90.9966:10401 94.41985:855 121.02822:4405 134.88725:1473 134.98679:18790 150.8831:1591 177.99507:1103 178.97668:4474	27099978	48373688	30494600	24765234	82445304	70269952	71056608	69507632	62879992	1805683	4606915	52338044	32565660	69123448	44981372	16810614	41454788	137246416
678	3.353	178.977	Difluoro(perfluoromethoxy)acetic acid	[M-H]-		0.083	TRUE	null	178.977	C3HF5O3	PFSA	IHYMJUVQLSNPPP-UHFFFAOYSA-N	O=C(O)C(F)(F)OC(F)(F)F	430	TRUE	TRUE	TRUE		FALSE	FALSE	null	null	82.1	null	58.2	82.5	100	31881.4	1693-QC5	178.97694:8831321 179.98029:302844 180.98365:321456	55.79583:759 59.01204:4163 65.03667:775 79.63921:816 87.75765:838 89.02273:1766 90.20881:968 90.99654:8404 91.95001:826 121.02823:4274 134.9866:9904 150.88312:2008 178.9767:3539	13076408	27689296	105794848	104955848	153415696	143819376	24844746	220811232	183185984	5161738	4821506	55254352	31830644	120009576	43781584	153864912	142123296	112209064
679	2.681	178.977	Difluoro(perfluoromethoxy)acetic acid	[M-H]-		0.083	TRUE	null	178.977	C3HF5O3	PFSA	IHYMJUVQLSNPPP-UHFFFAOYSA-N	O=C(O)C(F)(F)OC(F)(F)F	430	TRUE	TRUE	TRUE		FALSE	FALSE	null	null	78.5	null	49.3	79.7	100	59152.1	10	178.97691:9644552 179.98026:326814 180.98362:375351	50.9396:799 51.09341:800 59.0121:7654 59.45395:788 71.01206:4704 75.73534:915 89.02272:2176 90.99654:14427 92.44374:837 93.49037:745 96.14625:850 120.66153:923 121.02821:4086 134.88724:4657 134.98692:19588 150.88309:5430 156.33191:1048 178.97667:5374	80518368	112466776	32674132	97056672	137141280	260704704	57696176	67442952	81865696	5353532	6097892	37288872	18501434	14534021	26480062	47544228	24226592	35393680
680	5.667	178.977	Difluoro(perfluoromethoxy)acetic acid	[M-H]-		0.083	TRUE	null	178.977	C3HF5O3	PFSA	IHYMJUVQLSNPPP-UHFFFAOYSA-N	O=C(O)C(F)(F)OC(F)(F)F	430	TRUE	TRUE	TRUE		FALSE	FALSE	null	null	80	null	56.8	75.3	100	80103.7	4	178.97693:12359628 179.98028:381619 180.98364:512343	59.01247:5074 66.7431:905 71.01207:2870 74.12843:860 76.77368:989 89.02273:3374 90.99657:17898 97.09484:880 103.32344:890 121.02822:4026 125.39925:985 134.98698:27607 136.58522:917 137.34543:965 150.8831:2125 178.97668:5272 179.03348:1371	146025088	160378144	80136744	181953872	99453152	147716496	312598976	326545856	244196400	3218582	4467104	58813288	103526592	39770172	169305872	48385540	411700736	549511232
681	3.395	178.977	Difluoro(perfluoromethoxy)acetic acid	[M-H]-		0.146	TRUE	null	178.977	C3HF5O3	PFSA	IHYMJUVQLSNPPP-UHFFFAOYSA-N	O=C(O)C(F)(F)OC(F)(F)F	430	TRUE	TRUE	TRUE		FALSE	FALSE	null	null	79.3	null	53.7	76.6	100	26811.8	29	178.97697:10945090 179.98032:340671 180.98368:367032	54.14269:803 57.89302:760 58.84426:766 59.01247:2229 63.88458:746 76.57943:852 83.54057:1055 89.02272:877 90.99662:11449 91.95167:1214 121.02821:4174 134.88724:1044 134.98669:18907 147.68779:984 150.88309:4006 178.97667:4019	24941220	27689296	29195404	104955848	139417312	29670084	42601672	45949028	44406036	1841447	6584929	55254352	164764928	125103704	38791592	16388012	142123296	45910412
682	2.872	178.977	Difluoro(perfluoromethoxy)acetic acid	[M-H]-		0.167	TRUE	null	178.977	C3HF5O3	PFSA	IHYMJUVQLSNPPP-UHFFFAOYSA-N	O=C(O)C(F)(F)OC(F)(F)F	430	TRUE	TRUE	TRUE		FALSE	FALSE	null	null	81.7	null	61.3	75.9	100	20713.3	30	178.97693:10851868 179.98028:317381 180.98364:417851	51.89355:678 56.10945:838 59.01204:3973 63.12283:714 66.74413:907 71.01206:1700 89.02272:1065 90.99657:9240 99.72152:831 100.82344:948 121.02821:4479 134.98691:18650 142.2068:857 178.97668:3748	105905040	75980576	88989792	75033128	24620348	75364000	400112896	124307320	147448864	5528138	10603652	23944954	86115016	31094426	90291160	36091276	129067904	137246416
683	3.452	178.977	Difluoro(perfluoromethoxy)acetic acid	[M-H]-		0.083	TRUE	null	178.977	C3HF5O3	PFSA	IHYMJUVQLSNPPP-UHFFFAOYSA-N	O=C(O)C(F)(F)OC(F)(F)F	430	TRUE	TRUE	TRUE		FALSE	FALSE	null	null	79.2	null	53.7	76.3	100	45097.4	7	178.97691:11258323 179.98026:324789 180.98362:411700	54.52906:752 59.01204:6067 71.01206:4591 89.02272:2059 90.99658:18056 121.02821:5059 134.88725:3611 134.9868:25541 150.8831:4962 178.97668:5274	89355976	16536829	29195404	11888950	24869972	93453088	65798648	27356112	75224944	1772992	9394467	10122874	152828816	46679968	40361604	32022008	17127536	45910412
684	6.134	178.977	Difluoro(perfluoromethoxy)acetic acid	[M-H]-		0.375	TRUE	null	178.977	C3HF5O3	PFSA	IHYMJUVQLSNPPP-UHFFFAOYSA-N	O=C(O)C(F)(F)OC(F)(F)F	430	TRUE	TRUE	TRUE		FALSE	FALSE	null	null	83.7	null	64.5	80.1	100	165814	44	178.97699:9939274 179.98034:379990 180.9837:440507	50.5583:808 52.10448:735 55.01391:809 59.01205:2227 62.8521:877 66.63567:986 67.20634:831 67.8718:882 71.01265:1439 74.81177:833 83.38727:797 89.02275:2143 90.9966:15046 121.02825:4667 134.98669:21534 150.88315:1485 154.01273:1149 178.97673:6131	90476744	102480264	95427328	142682704	198488752	191880080	215246288	235570608	243941792	3055240	1983860	48251632	163291200	135847536	176299760	206073792	103774320	324597440
685	6.187	178.977	Difluoro(perfluoromethoxy)acetic acid	[M-H]-		0.208	TRUE	null	178.977	C3HF5O3	PFSA	IHYMJUVQLSNPPP-UHFFFAOYSA-N	O=C(O)C(F)(F)OC(F)(F)F	430	TRUE	TRUE	TRUE		FALSE	FALSE	null	null	85	null	69.7	78.5	100	199179	24	178.97694:15253842 179.98029:507787 180.98365:672417	59.01247:989 65.19267:903 71.01206:1298 77.3286:848 89.02272:1043 90.99664:16353 121.02822:1581 134.98694:29053 156.90826:980 158.36504:972 172.64737:903 178.97601:7217	90476744	102480264	95434976	135817984	198488752	191880080	215246288	235559344	243941792	3138552	3846227	48251632	214507072	128178064	176300096	206073792	103774320	324597472
686	3.534	178.977	Difluoro(perfluoromethoxy)acetic acid	[M-H]-		0.146	TRUE	null	178.977	C3HF5O3	PFSA	IHYMJUVQLSNPPP-UHFFFAOYSA-N	O=C(O)C(F)(F)OC(F)(F)F	430	TRUE	TRUE	TRUE		FALSE	FALSE	null	null	85	null	66.4	83.1	100	48082.2	20	178.97694:10805390 179.98029:327012 180.98365:492257	51.39613:822 53.52935:821 59.01204:1770 71.01263:1251 89.02351:1160 90.9966:6492 94.7278:825 95.49589:928 121.02821:3826 122.81072:910 134.98689:11193 178.97668:4277	89355976	67702032	26282278	33533236	144799840	56552600	134742784	120276728	78962616	5534474	1769073	48999704	31581334	37965172	201158080	41628216	61857340	90061536
687	4.383	178.977	Difluoro(perfluoromethoxy)acetic acid	[M-H]-		0.042	TRUE	null	178.977	C3HF5O3	PFSA	IHYMJUVQLSNPPP-UHFFFAOYSA-N	O=C(O)C(F)(F)OC(F)(F)F	430	TRUE	TRUE	TRUE		FALSE	FALSE	null	null	71.4	null	31.3	74.4	100	8145.9	41	178.9771:8151100 179.98045:272673 180.98381:257917	59.0121:1855 70.24085:830 71.01214:866 72.43692:756 74.08675:787 77.20241:804 88.73827:833 89.96719:1016 90.99677:10573 95.01187:1036 100.12333:1043 112.79373:843 114.47812:1001 121.02834:2256 130.73022:962 134.88712:7753 134.98698:17846 135.23279:960 150.88318:14707 178.97687:3177	29664988	32801624	70038544	50989112	234590160	237129472	235830752	164262304	253810800	5001855	2673053	39530116	100655656	124947616	184510352	33663076	57279164	69157496
688	3.637	178.977	Difluoro(perfluoromethoxy)acetic acid	[M-H]-		0.042	TRUE	null	178.977	C3HF5O3	PFSA	IHYMJUVQLSNPPP-UHFFFAOYSA-N	O=C(O)C(F)(F)OC(F)(F)F	430	TRUE	TRUE	TRUE		FALSE	FALSE	null	null	78.8	null	50.3	79.3	100	41946.1	4	178.97696:11208748 179.98031:356283 180.98367:412568	59.01204:5455 71.01207:3913 74.8185:993 81.10999:904 89.02273:3700 90.99665:13214 116.49563:931 121.02822:2366 131.66229:1037 134.88725:4011 134.987:20257 140.24562:932 150.8831:3641 157.10608:944 178.9767:5371 179.03348:1251	23270586	26352988	102940632	73072048	144799840	20956288	104076576	101270296	72585920	1951708	6412946	39114996	24854142	51012520	18413352	120312864	51864644	19630804
689	0.116	178.977	Difluoro(perfluoromethoxy)acetic acid	[M-H]-		0.083	TRUE	null	178.977	C3HF5O3	PFSA	IHYMJUVQLSNPPP-UHFFFAOYSA-N	O=C(O)C(F)(F)OC(F)(F)F	430	TRUE	TRUE	TRUE		FALSE	FALSE	null	null	76	null	42.1	79.1	100	30827.4	43	178.97694:11422028 179.98029:447418 180.98365:352004	58.01271:711 87.51952:821 88.70728:1093 90.99661:9033 98.58463:859 108.10888:956 121.02822:3809 134.88698:6268 134.98698:18387 138.11971:965 150.88339:9206 178.9767:4791	81741304	55791528	45391652	44886080	83970424	85443576	91259384	163808672	122254272	6927065	4553126	38209356	39092316	52289696	58312484	123002328	30764728	50263920
690	0.533	178.977	Difluoro(perfluoromethoxy)acetic acid	[M-H]-		0.312	TRUE	null	178.977	C3HF5O3	PFSA	IHYMJUVQLSNPPP-UHFFFAOYSA-N	O=C(O)C(F)(F)OC(F)(F)F	430	TRUE	TRUE	TRUE		FALSE	FALSE	null	null	78.5	null	50	78.8	100	185973	24	178.97696:13754685 179.98031:463533 180.98367:357109	50.00333:757 52.84248:891 53.13187:719 62.11934:796 64.4109:937 69.09304:837 70.94514:778 74.91866:904 83.55941:1003 90.99666:14082 91.95753:921 103.64396:853 116.64963:1098 121.02822:5618 134.88725:3299 134.98695:21615 150.8831:4860 167.97197:1081 178.97668:5523	34469236	52841072	93007224	73980520	87928312	48539632	119395128	116861376	126670680	4924887	4311349	55730860	71461512	68732896	65529652	57678952	100872016	69812552
691	4.317	178.977	Difluoro(perfluoromethoxy)acetic acid	[M-H]-		0.083	TRUE	null	178.977	C3HF5O3	PFSA	IHYMJUVQLSNPPP-UHFFFAOYSA-N	O=C(O)C(F)(F)OC(F)(F)F	430	TRUE	TRUE	TRUE		FALSE	FALSE	null	null	80.3	null	56.6	76.9	100	43749.3	38	178.97699:12229240 179.98034:419402 180.9837:426912	51.1923:678 51.2831:683 52.38818:805 59.01205:1506 62.49864:853 69.56944:861 90.99657:10754 102.84694:872 103.70306:918 121.02825:3464 130.33829:958 134.98689:18533 150.88313:1725 176.19562:945 178.97673:4019	8462288	82051808	70038544	114617216	234866208	272379264	236454624	164289184	70643200	3868371	6935784	66115664	38700372	149692672	184707712	198905760	113012312	67221864
692	4.613	178.977	Difluoro(perfluoromethoxy)acetic acid	[M-H]-		0.021	TRUE	null	178.977	C3HF5O3	PFSA	IHYMJUVQLSNPPP-UHFFFAOYSA-N	O=C(O)C(F)(F)OC(F)(F)F	430	TRUE	TRUE	TRUE		FALSE	FALSE	null	null	81.3	null	59.5	76.7	100	3.65	324	178.97699:13743283 179.98034:442381 180.9837:421499	59.01204:1127 90.99663:15772 94.99158:1261 121.02821:4829 134.9868:25867 138.31854:1316 141.4937:885 148.39169:954 150.8831:1720 178.97668:5539	25843578	23172762	30238238	36812944	45011604	60195416	56984356	75095256	63846696	2706250	1764316	48365560	72998608	42804496	22566302	24758416	45053208	123812904
693	2.639	178.977	Difluoro(perfluoromethoxy)acetic acid	[M-H]-		0.042	TRUE	null	178.977	C3HF5O3	PFSA	IHYMJUVQLSNPPP-UHFFFAOYSA-N	O=C(O)C(F)(F)OC(F)(F)F	430	TRUE	TRUE	TRUE		FALSE	FALSE	null	null	75.3	null	39.5	79.9	100	88667.2	1693-QC5	178.97701:7712611 179.98036:275605 180.98372:323026	52.17518:771 54.31998:979 58.34312:755 59.01204:2179 63.63107:782 64.89066:826 66.44465:817 69.94356:832 71.01207:1127 71.89779:736 75.68661:818 77.42157:810 89.02273:1233 90.99686:7384 95.6714:951 104.24508:912 116.06272:853 117.20612:993 121.02823:2201 126.84347:843 134.88727:3887 134.98688:12334 150.88327:7474 178.9767:3456	28818524	112466776	28445274	42629312	137141280	260704704	55944032	70938400	84709760	5353532	6097892	43443572	63386676	84200792	269523328	44325708	131952632	34503696
694	2.439	178.977	Difluoro(perfluoromethoxy)acetic acid	[M-H]-		0.021	TRUE	null	178.977	C3HF5O3	PFSA	IHYMJUVQLSNPPP-UHFFFAOYSA-N	O=C(O)C(F)(F)OC(F)(F)F	430	TRUE	TRUE	TRUE		FALSE	FALSE	null	null	71.6	null	29.7	78	100	14444.2	1693-QC4	178.97702:6202786 179.98037:176211 180.98373:265590	50.36687:735 51.02525:647 59.01205:4978 64.21621:807 71.01208:3390 73.86461:871 78.95805:916 81.8523:824 89.02275:1326 90.99657:7422 101.02254:1205 121.02825:6188 132.91649:1139 134.87837:999 134.88693:8149 134.98685:14718 150.88322:12277 155.0898:917 178.97675:3507	42487620	29964884	33564996	72539496	18383844	48105704	65882976	61899392	50946668	10733758	4224742	66561796	77061544	32843738	35403212	72857856	43861028	40029436
695	8.204	178.977	Difluoro(perfluoromethoxy)acetic acid	[M-H]-		0.021	TRUE	null	178.977	C3HF5O3	PFSA	IHYMJUVQLSNPPP-UHFFFAOYSA-N	O=C(O)C(F)(F)OC(F)(F)F	430	TRUE	TRUE	TRUE		FALSE	FALSE	null	null	76.7	null	51.8	67.8	100	3.24	31_32	178.97702:3972552 179.98037:71192 180.98373:273133	52.73518:694 73.61475:781 74.93652:832 75.77477:848 88.75883:782 90.99657:6146 121.02826:1840 127.56065:864 134.98694:9570 136.12012:878 178.97675:997	37508524	40031200	42134756	52488176	63222840	70223784	74754728	72268648	83716152	2526748	755829	15994479	41481796	39900372	83994248	53700740	40201260	158160032
696	6.948	178.977	Difluoro(perfluoromethoxy)acetic acid	[M-H]-		0.021	TRUE	null	178.977	C3HF5O3	PFSA	IHYMJUVQLSNPPP-UHFFFAOYSA-N	O=C(O)C(F)(F)OC(F)(F)F	430	TRUE	TRUE	TRUE		FALSE	FALSE	null	null	77.5	null	47.9	77.2	100	7.87	1693-QC1	178.97705:5636126 179.9804:221268 180.98376:244272	56.95413:741 59.01211:4483 71.01215:1024 79.93743:896 89.02283:1050 90.9967:10236 101.6127:973 121.02851:8919 134.88742:4396 134.98709:25548 150.88329:5403 165.06786:874 178.9769:5701	202967008	160872000	224657312	212609968	129923344	168158128	300577920	180542704	190537040	3101232	11067134	18157858	97132120	176951328	191069152	199024672	170285648	187037008
697	5.529	178.977	Difluoro(perfluoromethoxy)acetic acid	[M-H]-		0.021	TRUE	null	178.977	C3HF5O3	PFSA	IHYMJUVQLSNPPP-UHFFFAOYSA-N	O=C(O)C(F)(F)OC(F)(F)F	430	TRUE	TRUE	TRUE		FALSE	FALSE	null	null	76.1	null	46.4	73.1	100	63475.3	5	178.97708:8760737 179.98043:235714 180.98379:311840	50.1688:779 54.38844:751 55.52606:728 57.12491:741 59.01209:2053 61.41081:781 67.15363:935 70.23637:742 71.01212:1241 72.89225:803 76.75078:852 90.99664:13345 92.04801:936 121.02832:4224 126.02102:972 134.88737:4599 134.98689:22696 150.88324:5831 178.97684:3617	224028352	27003320	26248320	344802464	60128272	191299872	211610304	255632736	247605504	7434086	3142252	49844040	37660688	314851168	259222112	65518592	158646416	97197960
698	5.403	178.977	Difluoro(perfluoromethoxy)acetic acid	[M-H]-		0.042	TRUE	null	178.977	C3HF5O3	PFSA	IHYMJUVQLSNPPP-UHFFFAOYSA-N	O=C(O)C(F)(F)OC(F)(F)F	430	TRUE	TRUE	TRUE		FALSE	FALSE	null	null	74.7	null	40.6	75.6	100	3.52	1693-QC3	178.9771:8104288 179.98045:282258 180.98381:360727	59.0121:2046 63.47688:841 71.01271:976 73.67115:863 85.00528:975 90.99679:12398 92.94073:978 98.92731:841 121.02835:4875 134.88741:4984 134.98705:18352 150.88326:8247 167.17381:1092 178.97688:3580	86810616	230225504	223706064	150263824	243488208	241802016	216288480	267879056	252117936	2725292	2758309	75957792	210826448	155378320	127166192	180903520	143304640	102468328
699	0.815	179.055	Glucose	[M-H]-	adduct linked to 1157_[M+Cl]-; found in higher mz's MsMs_4249	0.833	TRUE	null	179.056	C6H12O6	Hexoses	GZCGUPFRVQAUEE-UHFFFAOYNA-N	O=CC(O)C(O)C(O)C(O)CO	430	TRUE	TRUE	TRUE		FALSE	FALSE	null	null	90	null	99.9	83.7	50	2.472e+06	41	179.05499:169152992 180.05834:15987631 181.0617:2268160	53.28581:2307 59.01221:110358 69.19618:1998 71.01225:50336 79.70067:2610 84.90871:2510 85.02758:5783 89.02288:39258 101.02261:9578 113.02247:10575 119.03391:4584	796880960	562678400	886017600	925184128	1041244096	923949952	950272832	1018207552	979747968	233128192	44083408	2639168	1375883520	1318201856	772120064	685438592	1815357440	358850720
700	0.889	179.055	w/o MS2:Theophylline	[M-H]-		0.104	TRUE	null	179.057	C7H8N4O2	Xanthines	ZFXYFBGIUFBOJW-UHFFFAOYSA-N	CN1C2=C(C(N(C)C1=O)=O)N=CN2	530	TRUE	TRUE	FALSE		FALSE	FALSE	null	null	65.2	null	null	null	null	45.81	325	179.05531:7169688 180.05866:730042 181.06202:140916	52.41695:871 59.01204:3457 60.64965:835 61.63137:812 65.75447:845 71.57217:835 72.99146:1553 73.02814:1133 74.93957:887 75.00743:15747 78.16151:932 81.07536:803 134.88724:5796 143.03397:1011 150.88272:9034 161.04504:1204 164.36983:1001 179.05586:13014 179.18126:954	145008944	85231680	112014032	136821008	163050592	138846192	165522944	167076544	161047920	477789056	65961104	605830	124439576	202862656	58644192	80413016	339850336	44795948
701	11.682	179.107	Unknown	[M-H]-	found in higher mz's MsMs_3015; found in higher mz's MsMs_8456; found in higher mz's MsMs_8689; found in higher mz's MsMs_9905; found in higher mz's MsMs_9668; found in higher mz's MsMs_4460; similar chromatogram in higher mz_9987	0.729	TRUE	null	null	null	null	null	null	999	FALSE	FALSE	FALSE		FALSE	FALSE	null	null	null	null	null	null	null	45851.3	1693-QC1	179.10675:2388779 180.1101:577483 181.11346:0	59.01211:1267 59.19226:807 66.3544:890 89.02283:821 90.58555:907 107.76226:948 121.02837:1185 162.56802:918 162.96194:913 164.20425:934 179.10643:2213	32376434	31617116	46022816	47017552	43363152	48993192	20153338	63944572	23307134	206651	180590	591	37532932	32509630	25796652	45936364	35351908	19851742
702	7.548	179.107	Unknown	[M-H]-		0.042	FALSE	null	null	null	null	null	null	999	FALSE	FALSE	FALSE		FALSE	FALSE	null	null	null	null	null	null	null	2257.93	1693-QC5	179.10699:120306 180.11034:39881 181.1137:0		957140	1289178	1587026	963287	2138983	1182282	875777	1610917	1405499	1462	0	8513	938826	1030445	1042748	3266878	1799206	1080754
703	9.198	179.107	Unknown	[M-H]-	ion correlated with 704	0.354	TRUE	null	null	null	null	null	null	999	FALSE	FALSE	FALSE		FALSE	FALSE	null	null	null	null	null	null	null	478839	1693-QC7	179.10703:20576394 180.11038:7622822 181.11374:575968	53.26473:3032 54.96284:2782 55.10496:2751 59.01204:17525 65.76206:3198 76.46895:3021 93.95598:4187 107.99808:3088 124.99398:3444 128.49495:3334 136.82628:3508	505931872	341280704	365353664	478630400	391972768	576110848	408829056	548198848	599224768	0	173986	0	359420896	370092480	463446432	567608896	736678272	181107088
704	9.169	179.107	Unknown	[M-H]-	ion correlated with 703; found in higher mz's MsMs_1287	0.583	TRUE	null	null	null	null	null	null	999	FALSE	FALSE	FALSE		FALSE	FALSE	null	null	null	null	null	null	null	573032	1693-QC1	179.10667:28916336 180.11002:12503369 181.11338:786427	59.01222:106051 59.13528:4213 60.90365:4709 62.7172:5213 63.25679:5423 69.57061:5467 74.94766:4824 80.89917:5641 94.79879:5661 104.05566:5564 107.08531:10046 135.11655:8959 142.51955:5376 179.10643:32630	506024800	341280704	365333696	478630400	391972768	576110848	408829088	548198848	599224768	0	173986	0	359475520	370183904	463467904	567604800	736678272	181107088
705	0.941	179.841	Unknown	[M-H]-	ion correlated with 657	0.833	FALSE	null	null	null	null	null	null	999	FALSE	FALSE	FALSE		FALSE	FALSE	null	null	null	null	null	null	null	22184.2	47	179.84091:1938464 180.84426:0 181.84762:515322		10997099	13619948	14022284	12731362	14329801	13228961	14483277	15695458	14657508	1325	23540	1052035	10118451	11165803	13160939	11983573	14880490	23493676
706	0.975	180.013	Unknown	[M-H]-		0.125	FALSE	null	null	null	null	null	null	999	FALSE	FALSE	FALSE		FALSE	FALSE	null	null	null	null	null	null	null	6594.7	325	180.01306:4983922 181.01641:365935 182.01977:0		11110943	9252945	11697650	8515448	11586481	9941903	8794689	10483283	10948762	0	0	0	5583700	16777546	13502756	7021865	27834428	5445393
707	6.366	180.015	Unknown	[M-H]-	found in higher mz's MsMs_5436	0.625	TRUE	null	null	null	null	null	null	999	FALSE	FALSE	FALSE		FALSE	FALSE	null	null	null	null	null	null	null	44548.2	5	180.01425:3735064 181.0176:0 182.02096:808344	64.95074:3478 69.23167:786 78.69257:801 94.93461:842 96.24388:1056 104.90551:905 112.34623:867 122.4296:925 137.91527:843 179.85902:1076	25156958	23900278	20608856	34896968	34821608	28039146	34233400	27505124	45941208	0	0	0	20781996	74859992	37833992	24775140	60890752	26770430
708	1.125	180.065	L-Tyrosine; LC-ESI-QTOF; MS2; CE	[M-H]-	ion correlated with 313; adduct linked to 1430_[M+Cl]-	0.854	TRUE	null	180.067	C9H11NO3	Tyrosine and derivatives	OUYCCCASQSFEME-QMMMGPOBSA-N	N[C@@H](CC1=CC=C(O)C=C1)C(O)=O	430	TRUE	TRUE	TRUE		FALSE	FALSE	null	null	95.3	null	93.8	93.8	100	102992	3	180.06528:7260093 181.06863:823638 182.07199:0	59.01247:1357 72.00779:6193 78.43292:834 81.08575:856 84.47468:1026 93.03334:4086 119.04879:9492 163.03839:14520 180.06505:23911	62962272	55838724	52435536	63783200	55617672	60001196	53608232	48519780	62024752	843892	790066	46978	67063372	84435608	54052528	52070020	82787528	21002534
709	1.558	180.066	Tyr	[M-H]-	similar chromatogram in higher mz_3435; similar chromatogram in higher mz_4698; similar chromatogram in higher mz_4972; similar chromatogram in higher mz_5747; similar chromatogram in higher mz_5883; similar chromatogram in higher mz_6005; similar chromatogram in higher mz_6916; found in higher mz's MsMs_2640; found in higher mz's MsMs_1641; found in higher mz's MsMs_6040	0.167	TRUE	null	180.067	C9H11NO3	Tyrosine and derivatives	OUYCCCASQSFEME-QMMMGPOBSA-N	N[C@@H](CC1=CC=C(O)C=C1)C(O)=O	430	TRUE	TRUE	TRUE		FALSE	FALSE	null	null	93.8	null	87.7	92.7	100	137831	1693-QC4	180.06572:4769642 181.06907:1140216 182.07243:81334	72.0078:4584 93.03336:3775 109.24802:855 119.04866:9547 128.3804:1029 152.88226:1024 163.03886:14335 180.06526:17903	59841572	24142010	18696262	67420552	96515032	91465504	98768024	97125336	99634728	959773	5004663	120230	94338824	109991928	101207840	63374716	93956392	20966364
710	1.602	180.066	Tyr	[M-H]-	found in higher mz's MsMs_4374; found in higher mz's MsMs_2640; found in higher mz's MsMs_1642; found in higher mz's MsMs_6040; similar chromatogram in higher mz_4972	0.771	TRUE	null	180.067	C9H11NO3	Tyrosine and derivatives	OUYCCCASQSFEME-QMMMGPOBSA-N	N[C@@H](CC1=CC=C(O)C=C1)C(O)=O	430	TRUE	TRUE	TRUE		FALSE	FALSE	null	null	95.1	null	91	93.7	100	110695	1693-QC7	180.06575:6777792 181.0691:1458157 182.07246:129232	51.28413:846 68.16604:827 72.0072:4293 93.03333:3388 100.07288:895 119.04849:8849 125.94178:898 163.03879:12870 180.06483:20687	59708160	69074024	72431784	67368224	96430312	91564920	98734208	97125344	99709712	1512612	4976627	120230	94700072	109700976	101171720	63224604	93843056	52879604
711	6.889	180.066	w/o MS2:L-TYROSINE	[M-H]-	found in higher mz's MsMs_1301; similar chromatogram in higher mz_1301	0.938	TRUE	null	180.066	C9H11NO3			O=C(O)C(N)Cc1ccc(O)cc1	530	TRUE	TRUE	FALSE		FALSE	FALSE	null	null	100	null	null	null	null	32972.2	37	180.06595:2826483 181.0693:831150 182.07266:41457	54.62203:948 59.01208:774 60.47312:796 64.95074:3474 65.98626:911 91.95007:1437 99.51977:895 105.47343:957 108.16763:918 110.19211:813 111.19625:873 148.05974:991 167.32352:912	41478828	39235316	38744276	45179084	42389204	43000280	46355752	44745876	50259188	5365259	3255232	330542	35217884	38884212	53054924	38561404	51756968	19516444
712	9.535	180.102	Unknown	[M-H]-		0.208	TRUE	null	null	null	null	null	null	999	FALSE	FALSE	FALSE		FALSE	FALSE	null	null	null	null	null	null	null	10039.8	22	180.10191:1232201 181.10526:369160 182.10862:0	54.604:806 77.53218:869	9747422	6022797	6141980	8492707	6531459	14368592	11576594	15547353	17835464	328421	356409	0	7766619	12431356	20258480	8948387	8513554	4801186
713	0.73	180.972	w/o MS2:4-O-Methylphloracetophenone	[M-H]-	found in higher mz's MsMs_4407; similar chromatogram in higher mz_9273; found in higher mz's MsMs_4752; found in higher mz's MsMs_7374	1	TRUE	null	180.975	C9H10O4	Alkyl-phenylketones	GKSGTWUNURZTKD-UHFFFAOYSA-N	O=C(C1=C(O)C=C(OC)C=C1O)C	530	TRUE	TRUE	FALSE		FALSE	FALSE	null	null	83	null	null	null	null	1006422	323	180.97165:108656720 181.975:4446136 182.97836:1468000	52.82428:1481 67.3912:1643 79.95565:2936 87.20507:1845 112.98452:12281 124.0058:31442	355470592	357123552	417839136	392466368	421570624	464719616	413603392	443224064	432032096	52995916	47071968	7069718	359249408	386982560	358258464	356892096	372507936	517197472
714	4.502	181.005	Unknown	[M-H]-		0.312	FALSE	null	null	null	null	null	null	999	FALSE	FALSE	FALSE		FALSE	FALSE	null	null	null	null	null	null	null	32527.4	45	181.00519:2264978 182.00854:188097 183.0119:767405		7907942	9160768	37485988	40383556	47864496	50578728	53213368	47159568	44414184	45568	0	507424	164158	40798352	5151632	4204202	19617802	671948
715	4.99	181.005	Unknown	[M-H]-	similar chromatogram in higher mz_1975; found in higher mz's MsMs_2044; similar chromatogram in higher mz_2005	0.896	FALSE	null	null	null	null	null	null	999	FALSE	FALSE	FALSE		FALSE	FALSE	null	null	null	null	null	null	null	88548.1	323	181.00519:10928008 182.00854:1564925 183.0119:4601052		59361204	64098680	75248288	82266280	99182216	93343464	115554488	123269360	125654344	31835	36924	222811	102994368	80766640	96171712	131068528	88441520	120797080
716	4.446	181.005	Unknown	[M-H]-		0.104	FALSE	null	null	null	null	null	null	999	FALSE	FALSE	FALSE		FALSE	FALSE	null	null	null	null	null	null	null	22229.1	23	181.0052:1979220 182.00855:201285 183.01191:710616		34575288	36979948	38606528	40383556	8165307	43271796	9536431	47159568	12920559	45568	0	476968	610604	36690388	2316974	2433657	43752492	338894
717	0.827	181.038	Unknown	[M-H]-	ion correlated with 6097; ion correlated with 6167	0.083	FALSE	null	null	null	null	null	null	999	FALSE	FALSE	FALSE		FALSE	FALSE	null	null	null	null	null	null	null	9.25	323	181.03751:3837482 182.04086:422559 183.04422:1480217		1208540	769222	1105598	721488	1132228	760629	1447609	774964	1005808	44807	44847	13141	1053550	0	264491	0	0	0
718	4.902	181.05	DL-3-(4-Hydroxyphenyl)lactic acid; LC-ESI-QTOF; MS2; CE	[M-H]-		0.042	TRUE	null	181.051	C9H10O4	Phenylpropanoic acids	JVGVDSSUAVXRDY-UHFFFAOYNA-N	OC(CC1=CC=C(O)C=C1)C(O)=O	430	TRUE	TRUE	TRUE		FALSE	FALSE	null	null	93.8	null	90.1	95.6	83.3	188941	36	181.05017:8300383 182.05352:1924038 183.05688:1078679	51.1:721 56.10946:769 64.72685:907 69.38871:815 72.99146:5629 82.08599:851 88.91528:801 89.8111:806 91.95754:1120 92.91854:982 95.38358:837 108.12489:1027 115.44609:869 119.04871:9179 123.20283:994 134.03542:1142 135.04356:14725 152.88045:981 159.04398:1025 163.03856:13740 174.42107:986 181.04979:17181	59606312	67551696	67663096	81968352	89571648	90376840	89275640	88218400	88904384	2587141	2280239	424219	40349192	65459408	89968976	54051252	75061792	31926750
719	6.949	181.086	Unknown	[M-H2O-H]-	adduct linked to 1441_[M+Cl]-	0.521	FALSE	null	null	null	null	null	null	999	FALSE	FALSE	FALSE		FALSE	FALSE	null	null	null	null	null	null	null	10288.7	323	181.08607:1143208 182.08942:174754 183.09278:329416		12500264	13969132	13434266	12859610	14133720	13474715	15068399	15474420	15809752	747986	150994	271477	6487422	16463788	10173617	10750561	9532778	6069103
720	9.446	181.122	Unknown	[M-H]-		0.396	TRUE	null	null	null	null	null	null	999	FALSE	FALSE	FALSE		FALSE	FALSE	null	null	null	null	null	null	null	23674.4	1693-QC1	181.12262:1139954 182.12597:225234 183.12933:166409	51.46511:830 54.70102:829 56.97901:1124 79.56587:1017 82.99438:4126 92.91904:6394 95.3722:883 119.33754:908 132.1467:882	30385248	41125128	40965880	40958348	39729984	37235916	21693374	38221284	39174144	0	30706	22229	27652906	20327334	14169752	37774040	58282112	13248570
721	9.487	181.122	Unknown	[M-H]-		0.479	TRUE	null	null	null	null	null	null	999	FALSE	FALSE	FALSE		FALSE	FALSE	null	null	null	null	null	null	null	21271.2	1693-QC1	181.12267:1139954 182.12602:225234 183.12938:166409	51.46511:830 54.70102:829 56.97901:1124 79.56587:1017 82.99438:4126 92.91904:6394 95.3722:883 119.33754:908 132.1467:882	30385248	41125128	40965880	40958352	39729980	37235916	21693374	38221284	39174144	6405	100152	0	27652908	20327336	14169752	46194908	58282116	13248570
722	0.943	181.838	Unknown	[M-H]-		0.771	FALSE	null	null	null	null	null	null	999	FALSE	FALSE	FALSE		FALSE	FALSE	null	null	null	null	null	null	null	6762.46	28	181.83794:625043 182.84129:0 183.84465:97492		4004780	4094159	3946780	3149704	4738586	3514491	4266205	3235226	2052300	0	0	299221	2951386	2554744	3859591	3382755	4485190	7873808
723	0.843	181.965	Unknown	[M-H2O-H]-	adduct linked to 969_[M-H]-	0.938	FALSE	null	null	null	null	null	null	999	FALSE	FALSE	FALSE		FALSE	FALSE	null	null	null	null	null	null	null	345688	323	181.96518:68260920 182.96853:2368140 183.97189:37139672		171340704	158887424	155520976	156065216	169388704	160592192	161860880	170639248	171644144	0	0	0	148890720	153026512	150857696	138509856	229621744	114847656
724	1.113	182.045	4-Pyridoxic acid; LC-ESI-QTOF; MS2; CE	[M-H]-	found in higher mz's MsMs_977; adduct linked to 977_[M-H]-	0.896	TRUE	null	182.046	C8H9NO4	Pyridinecarboxylic acids	HXACOUQIXZGNBF-UHFFFAOYSA-N	CC1=C(O)C(C(O)=O)=C(CO)C=N1	430	TRUE	TRUE	TRUE		FALSE	FALSE	null	null	94.3	null	88.7	93.6	100	68959.5	15	182.04504:4932368 183.04839:1328356 184.05175:8644461	52.82317:720 69.00759:1162 75.83672:802 82.02816:1191 108.04393:13712 110.05938:1390 117.9644:879 120.04411:953 138.0551:24892 182.04512:9533	64013484	42867524	44476028	51592676	39191224	45597740	37286816	36676364	47902720	1032320	986964	113293	25043292	49680460	36203136	30591336	75694504	12221896
725	2.15	182.045	4-Pyridoxic acid; LC-ESI-QTOF; MS2; CE	[M-H]-		0.167	TRUE	null	182.046	C8H9NO4	Pyridinecarboxylic acids	HXACOUQIXZGNBF-UHFFFAOYSA-N	CC1=C(O)C(C(O)=O)=C(CO)C=N1	430	TRUE	TRUE	TRUE		FALSE	FALSE	null	null	74.4	null	59.7	64.6	66.7	11858.8	36	182.04495:1012915 183.0483:90737 184.05166:159554	55.77687:726 71.81979:954 91.95085:1303 108.04388:1469 126.5378:1123 134.19009:930 138.05508:4497 144.31299:984	5050222	6095018	6528164	5793242	7531982	7733791	8752923	9541153	9042990	2358260	2262846	123296	3102424	10419308	7524840	5852312	15000201	936259
726	5.293	182.045	w/o MS2:4-PYRIDOXATE	[M-H]-		0.542	TRUE	null	182.045	C8H9NO4	Pyridinecarboxylic acids	HXACOUQIXZGNBF-UHFFFAOYSA-N	O=C(O)C1=C(O)C(=NC=C1CO)C	530	TRUE	TRUE	FALSE		FALSE	FALSE	null	null	100	null	null	null	null	44756.8	325	182.045:14102517 183.04835:2749938 184.05171:497911	57.15067:1371 70.40747:1365 123.03168:15324 138.05502:51719 164.84258:1375 170.96208:1251	40569056	41742628	45256660	49948708	59394836	61389136	62989220	59887948	56607004	1901128	1542354	321317	26812472	41187660	37692736	36278348	62920484	19965850
727	1.763	182.045	4-Pyridoxate	[M-H]-		0.354	TRUE	null	182.046	C8H9NO4	Pyridinecarboxylic acids	HXACOUQIXZGNBF-UHFFFAOYSA-N	CC1=C(O)C(C(O)=O)=C(CO)C=N1	430	TRUE	TRUE	TRUE		FALSE	FALSE	null	null	75.1	null	59.1	67.9	66.7	11756.2	23	182.04506:1905650 183.04841:274266 184.05177:449406	57.06311:769 62.37559:734 68.91746:1022 91.95674:3711 94.10825:907 138.05513:1698 149.6983:920 168.60364:901 182.04306:1633	11425953	13311017	10858164	13880035	15449287	15328939	16525451	12539658	12773917	1131686	808632	61520	7565474	27594898	18528376	9973652	50147540	2169582
728	5.262	182.045	w/o MS2:4-PYRIDOXATE	[M-H]-		0.396	TRUE	null	182.045	C8H9NO4	Pyridinecarboxylic acids	HXACOUQIXZGNBF-UHFFFAOYSA-N	O=C(O)C1=C(O)C(=NC=C1CO)C	530	TRUE	TRUE	FALSE		FALSE	FALSE	null	null	100	null	null	null	null	42240.5	323	182.04506:4274599 183.04841:490735 184.05177:119053	51.92869:817 123.03196:11611 138.05511:41171 142.1618:1111 154.90491:1007 175.18394:934	40569056	41742628	45256660	49948712	59334708	61397276	62999820	59887948	56607004	1901128	4210214	96939	26812472	41190568	37692736	36278348	62920484	19526548
729	0.845	182.056	w/o MS2:Phosphocholine; LC-ESI-QTOF; MS2; CE	[M-H]-		0.646	FALSE	null	182.058	C5H15NO4P	Phosphocholines	YHHSONZFOIEMCP-UHFFFAOYSA-O	C[N+](C)(C)CCOP(O)(O)=O	530	TRUE	TRUE	FALSE		FALSE	FALSE	null	null	92.4	null	null	null	null	16888.2	36	182.05623:2203282 183.05958:0 184.06294:0		3174675	2196955	3227178	2206561	3067130	2699470	2719982	3141876	3859205	250683	245026	0	2929360	3804573	3438362	2480785	4274476	1428905
730	9.853	182.064	Unknown	[M-H]-		0.396	TRUE	null	null	null	null	null	null	999	FALSE	FALSE	FALSE		FALSE	FALSE	null	null	null	null	null	null	null	24926	23	182.06372:1117043 183.06707:219687 184.07043:0	50.52252:703 56.16254:710 84.18457:869 95.51895:868	12273305	13254202	8359796	13804796	17808466	13081874	10982910	11742831	11743226	0	0	0	23012880	20475986	15042117	6886065	17913048	4130994
731	6.43	182.092	Unknown	[M-H]-		0.625	TRUE	null	null	null	null	null	null	999	FALSE	FALSE	FALSE		FALSE	FALSE	null	null	null	null	null	null	null	20689.4	1693-QC2	182.09245:1122466 183.0958:202638 184.09916:0	55.99806:860 57.22335:751 69.96694:884 70.9679:873 73.54417:992 85.79202:855 120.41815:1192 151.44386:956 154.47803:956 178.26588:916	17712734	25351240	43980532	36620316	34401764	17962296	21935234	35714888	36649384	1075	0	0	27162746	29698068	25252922	13686548	15000036	22683754
732	7.468	182.118	Unknown	[M-H]-		0.667	TRUE	null	null	null	null	null	null	999	FALSE	FALSE	FALSE		FALSE	FALSE	null	null	null	null	null	null	null	5421.33	325	182.11781:596002 183.12116:156367 184.12452:5966	50.47484:875 53.37367:714 63.32405:703 64.93629:855 68.994:1059 84.33859:1081 97.93698:861 99.75459:939 117.09544:909 140.83032:943 154.12151:1285	8632988	8465868	7200374	7854953	7644578	7896792	8135620	8911866	9477447	0	0	5702	2161635	8160636	3565070	2170845	2662756	707721
733	8.3	182.118	Unknown	[M-H]-		0.521	FALSE	null	null	null	null	null	null	999	FALSE	FALSE	FALSE		FALSE	FALSE	null	null	null	null	null	null	null	4613.32	4	182.11792:469088 183.12127:0 184.12463:0		7665528	8613090	5157552	7303100	9462262	7590084	7842816	6444894	9126431	0	0	0	384563	7843206	7056320	6145692	8143499	2940308
734	4.992	183.002	w/o MS2:2,4-Dinitrophenol	[M-H]-	found in higher mz's MsMs_2005	0.938	TRUE	null	183.005	C6H4N2O5	Dinitrophenols	UFBJCMHMOXMLKC-UHFFFAOYSA-N	C1=CC(=C(C=C1N(=O)=O)N(=O)=O)O	530	TRUE	TRUE	FALSE		FALSE	FALSE	null	null	88.8	null	null	null	null	28744.9	323	183.0023:3407652 184.00565:387415 185.00901:38291	56.59618:746 59.46484:802 63.38864:776 65.37781:795 69.86152:803 83.09766:998 89.02911:1103 167.98026:913 177.6869:898	18608116	20629564	24601868	27442462	30642970	30163108	36222948	37879416	34923832	1612313	3476928	413863	34634272	25179296	31544524	43202856	29458932	37701452
735	7.806	183.004	2,4-Dinitrophenol	[M-H]-		0.042	TRUE	null	183.005	C6H4N2O5	Dinitrophenols	UFBJCMHMOXMLKC-UHFFFAOYSA-N	C1=CC(=C(C=C1N(=O)=O)N(=O)=O)O	430	TRUE	TRUE	TRUE		FALSE	FALSE	null	null	90.1	null	75.2	93.8	100	13.91	MeOH1-2	183.00415:1684314 184.0075:125738 185.01086:28876	57.03312:1255 68.99391:12220 69.03301:1424 78.95797:9759 94.9159:2148 95.01241:9227 96.96775:14379 98.95406:1517 98.97273:1586 108.96021:2240 109.01525:1195 110.97586:7656 111.97408:1052 112.9549:1695 112.98459:13667 115.03864:1052 123.00696:20418 124.01596:1236 124.95528:4942 125.01095:1530 125.95492:999 126.97066:4806 128.96571:2176 137.01138:3844 138.90491:1446 138.97015:2209 139.03854:1114 13…	0	3493	1825	13535	2146934	47252	21702	5590	17957	49630420	58960572	1051350	6346	29667	16561	23948	48036	77107
736	0.908	183.006	w/o MS2:2,4-Dinitrophenol	[M-H]-		0.938	FALSE	null	183.005	C6H4N2O5	Dinitrophenols	UFBJCMHMOXMLKC-UHFFFAOYSA-N	C1=CC(=C(C=C1N(=O)=O)N(=O)=O)O	530	TRUE	TRUE	FALSE		FALSE	FALSE	null	null	98.2	null	null	null	null	68309.8	325	183.00571:19586176 184.00906:1659415 185.01242:12480277		37842836	39582104	41998872	34897932	40363108	39384600	41439260	37103184	36643088	52629	169346	486263	30263608	23451538	15472979	17532376	35834060	14526816
737	1.104	183.015	Unknown	[M-H]-		0.833	TRUE	null	null	null	null	null	null	999	FALSE	FALSE	FALSE		FALSE	FALSE	null	null	null	null	null	null	null	49403.4	1693-QC3	183.01472:2985825 184.01807:645690 185.02143:0	51.67306:752 67.31209:791 69.00767:1454 71.01215:1495 96.01877:6820 97.0026:6108 112.99741:1651 139.05766:2023 140.00819:1378 183.01624:1980 183.04677:1344	44038844	34538800	33598512	46762180	36391176	33976220	32277016	28819786	33075026	0	0	0	46229076	42784696	25966326	49664816	40411832	24164688
738	8.218	183.101	Unknown	[M-H2O-H]-	adduct linked to 994_[M-H]-	0.521	TRUE	null	null	null	null	null	null	999	FALSE	FALSE	FALSE		FALSE	FALSE	null	null	null	null	null	null	null	27828.2	1693-QC2	183.10175:1247190 184.1051:247073 185.10846:168070	56.39725:721 59.43359:798 64.47918:747 72.6814:853 83.45383:915 90.9629:837 94.85484:945 115.84729:838 133.27927:1079 138.97371:889 149.84966:902	31484264	31169778	32857230	29336866	36423472	38016796	33626200	32316386	38271424	784462	1373323	221882	13553496	38063464	37200640	34037300	33781496	25142552
739	11.284	183.102	Unknown	[M-H]-	found in higher mz's MsMs_3360; found in higher mz's MsMs_8803; found in higher mz's MsMs_9027; found in higher mz's MsMs_4634; similar chromatogram in higher mz_10042	0.396	TRUE	null	null	null	null	null	null	999	FALSE	FALSE	FALSE		FALSE	FALSE	null	null	null	null	null	null	null	21657.5	41	183.10165:649672 184.105:148270 185.10836:284946	51.4413:821 58.9352:801 59.50928:776 91.54332:800 95.00835:883 97.09402:883 120.76356:963 149.2771:923	14242803	7060724	11489915	17218586	15180785	14806771	11328522	16038431	9824824	1038778	3885314	420834	14689963	10983438	17574136	23330990	15303966	8607058
740	7.439	183.102	Unknown	[M-H]-		0.562	TRUE	null	null	null	null	null	null	999	FALSE	FALSE	FALSE		FALSE	FALSE	null	null	null	null	null	null	null	26089.6	1693-QC1	183.1017:1260970 184.10505:676997 185.10841:92431	50.36725:683 50.95036:692 58.15975:694 71.66885:1012 73.75881:765 79.05004:888 94.91534:1877 95.64134:984 98.52258:876 112.98375:1379 183.10083:1721	30683108	33762224	27307766	28649306	33589000	32446088	31688694	37508880	29557660	1769100	776454	55180	6348161	49574328	37942528	49518504	38822972	19453992
741	4.557	183.124	Unknown	[M-H]-	found in higher mz's MsMs_2053	0.417	FALSE	null	null	null	null	null	null	999	FALSE	FALSE	FALSE		FALSE	FALSE	null	null	null	null	null	null	null	2231.15	4	183.12437:248145 184.12772:0 185.13108:38733		646955	767742	538337	816580	725472	757022	616508	1012747	1140465	0	0	0	656350	742558	886023	523892	741669	771185
742	4.307	183.124	Unknown	[M-H]-	similar chromatogram in higher mz_2048; found in higher mz's MsMs_2048; similar chromatogram in higher mz_4049; similar chromatogram in higher mz_8017	0.562	FALSE	null	null	null	null	null	null	999	FALSE	FALSE	FALSE		FALSE	FALSE	null	null	null	null	null	null	null	1925.84	4	183.12439:236509 184.12774:34874 185.1311:74001		543205	577980	559364	619256	555733	701215	861963	694051	742509	0	0	0	553262	647096	745711	466188	819700	946753
743	2.465	183.124	Unknown	[M-H]-	found in higher mz's MsMs_2052; found in higher mz's MsMs_4048	0.604	FALSE	null	null	null	null	null	null	999	FALSE	FALSE	FALSE		FALSE	FALSE	null	null	null	null	null	null	null	2173.05	4	183.12445:240466 184.1278:23861 185.13116:93308		520075	495875	630925	603069	686351	696169	762321	689454	727201	0	0	0	573279	957093	865278	555646	808374	566957
744	9.366	183.138	Unknown	[M-H]-		0.583	TRUE	null	null	null	null	null	null	999	FALSE	FALSE	FALSE		FALSE	FALSE	null	null	null	null	null	null	null	5696.22	322	183.13799:571583 184.14134:130078 185.1447:70735	55.47622:786 64.52629:766 97.78642:830 100.23548:943 136.89465:1260 138.90678:988 149.81299:954 172.82614:904	10250680	9065653	7795119	9044023	9067505	13422994	8843243	14678160	13693814	57329	90210	0	6235046	10748256	5731225	11949143	12503271	5258534
745	1.305	183.877	Unknown	[M-H]-		0.833	FALSE	null	null	null	null	null	null	999	FALSE	FALSE	FALSE		FALSE	FALSE	null	null	null	null	null	null	null	10292.6	38	183.87651:1062817 184.87986:29873 185.88322:279463		5193846	9219490	12021672	10902615	16741966	13325876	13733882	16502641	17521942	79068	57185	549675	18577598	11985648	18239306	16056903	12972782	13550844
746	0.843	183.962	Unknown	[M-H]-		0.917	TRUE	null	null	null	null	null	null	999	FALSE	FALSE	FALSE		FALSE	FALSE	null	null	null	null	null	null	null	120194	3	183.96164:4694505 184.96499:0 185.96835:0	59.82179:789 60.61205:822 63.18377:780 67.00558:932 68.28525:858 75.55312:839 77.56781:779 79.95564:5637 85.84245:861 91.95753:925 106.1942:979 121.37121:935 124.00577:31180 126.00214:4667 160.74695:1156	56114308	39433140	53122440	53075424	55454732	52953640	57961576	51742068	56569260	447996	543857	145099	50608916	52082220	51263096	45701240	78955888	36696132
747	1.453	183.999	w/o MS2:O-PHOSPHO-L-SERINE	[M-H]-		0.667	FALSE	null	184.001	C3H8NO6P	Alpha amino acids	BZQFBWGGLXLEPQ-UHFFFAOYSA-N	O=C(O)C(N)COP(=O)(O)O	530	TRUE	TRUE	FALSE		FALSE	FALSE	null	null	92.4	null	null	null	null	27430	15	183.99902:4175845 185.00237:414843 186.00573:25169980		14275183	14096117	14358200	14685220	16129648	16596722	19133978	15532935	19033662	0	0	0	11924003	19195198	12238952	10496762	17450810	2405363
748	1.213	184	w/o MS2:O-PHOSPHO-L-SERINE	[M-H]-		0.396	FALSE	null	184.001	C3H8NO6P	Alpha amino acids	BZQFBWGGLXLEPQ-UHFFFAOYSA-N	O=C(O)C(N)COP(=O)(O)O	530	TRUE	TRUE	FALSE		FALSE	FALSE	null	null	95.6	null	null	null	null	33222.6	29	183.99951:4586318 185.00286:253706 186.00622:5761414		9434993	14608596	12628508	11064976	10180596	11135597	11267963	13367502	13907102	0	0	0	8231196	11710182	13078509	8036097	14725499	2020752
749	1.143	184	w/o MS2:O-PHOSPHO-L-SERINE	[M-H]-		0.042	FALSE	null	184.001	C3H8NO6P	Alpha amino acids	BZQFBWGGLXLEPQ-UHFFFAOYSA-N	O=C(O)C(N)COP(=O)(O)O	530	TRUE	TRUE	FALSE		FALSE	FALSE	null	null	95.9	null	null	null	null	17373.4	42	183.99956:1736048 185.00291:0 186.00627:48500812		9434993	15538855	12628508	11064976	10180596	11135597	10148438	13367502	13907102	0	0	0	8231196	11710182	6814004	3321437	14912990	87396
750	1.109	184.061	Unknown	[M+Cl]-	adduct linked to 148_[M-H2O-H]-	0.875	TRUE	null	null	null	null	null	null	999	FALSE	FALSE	FALSE		FALSE	FALSE	null	null	null	null	null	null	null	39819.7	36	184.07182:1518334 185.07517:267144 186.07853:0	72.28622:1094 100.67765:821 107.67413:900 107.73881:924 124.00576:1574 125.05765:1777 140.08191:22984 184.07036:943	33854432	22005740	24483952	28711166	23585546	24857734	22740658	21740720	25032314	5709648	1576981	103693	8655938	31174628	24732916	28981020	25449346	9886979
751	9.623	184.079	Unknown	[M-H]-	similar chromatogram in higher mz_3299; similar chromatogram in higher mz_1749; similar chromatogram in higher mz_1212; similar chromatogram in higher mz_5210; similar chromatogram in higher mz_9093; similar chromatogram in higher mz_9262	0.604	TRUE	null	null	null	null	null	null	999	FALSE	FALSE	FALSE		FALSE	FALSE	null	null	null	null	null	null	null	11824.6	1693-QC2	184.07912:970093 185.08247:287630 186.08583:78674	65.45164:867 71.38712:802 79.87306:812 80.6767:919 108.65591:968 171.54048:1010 181.16109:882 184.08002:1185	12570325	15720581	14130854	13298946	11360686	9509808	7163978	10628997	10455841	0	0	0	12638793	7956840	3717107	5210119	8695537	3844775
752	8.443	184.097	w/o MS2:Ecgonine	[M-H]-		0.208	FALSE	null	184.098	C9H15NO3	Tropane alkaloids	PHMBVCPLDPDESM-UHFFFAOYNA-N	O=C(O)C1C(O)CC2N(C)C1CC2	530	TRUE	TRUE	FALSE		FALSE	FALSE	null	null	99	null	null	null	null	4511.47	29	184.0972:441237 185.10055:53846 186.10391:125874		3314484	3886350	3716852	4744458	6614568	5498499	5899956	6580304	6960776	20345	47436	6099	1412536	7712216	5190212	3301524	5387792	3916772
753	6.995	184.097	w/o MS2:Ecgonine	[M-H]-	adduct linked to 1257_[M+Cl]-	0.354	TRUE	null	184.098	C9H15NO3	Tropane alkaloids	PHMBVCPLDPDESM-UHFFFAOYNA-N	O=C(O)C1C(O)CC2N(C)C1CC2	530	TRUE	TRUE	FALSE		FALSE	FALSE	null	null	99	null	null	null	null	353642	20	184.09721:53810024 185.10056:14141539 186.10392:931998	55.57117:8642 57.03283:42057 59.04903:8730 66.03352:17591 69.98796:7907 82.06483:145624 84.08058:88523 105.90104:8332 115.56853:9872 116.11491:9007 120.0778:11256 122.09613:94146 128.25488:9575 140.1069:136045 145.8779:11077 184.09637:16978	589588992	588446016	610092352	501473216	570184192	510670848	529597568	521745408	2904066	465889	187506	23663	409820864	969218304	608711104	335192640	1074941952	270988288
754	6.955	184.097	w/o MS2:Ecgonine	[M-H]-	found in higher mz's MsMs_2267; adduct linked to 1258_[M+Cl]-; similar chromatogram in higher mz_3869	0.604	TRUE	null	184.098	C9H15NO3	Tropane alkaloids	PHMBVCPLDPDESM-UHFFFAOYNA-N	O=C(O)C1C(O)CC2N(C)C1CC2	530	TRUE	TRUE	FALSE		FALSE	FALSE	null	null	99.1	null	null	null	null	499431	23	184.09726:53187984 185.10061:4736964 186.10397:394312	52.78971:1950 55.0174:10595 55.61366:1751 56.44023:2129 57.03305:25265 59.89913:1627 62.00946:1770 63.72557:1649 71.84465:1700 80.04866:2719 80.10508:1684 82.06486:2171 91.40717:1972 117.98999:2081 122.09627:51123 124.60657:1953 138.09052:2105 140.10699:66126 184.0968:27207	589588992	635188928	671264192	501473216	570184192	510670848	529597568	521745440	550606144	465889	51412	24016	409820864	969218304	608711104	325198016	1153259648	270988288
755	1.739	184.097	w/o MS2:Ecgonine	[M-H]-	similar chromatogram in higher mz_3821	0.333	FALSE	null	184.098	C9H15NO3	Tropane alkaloids	PHMBVCPLDPDESM-UHFFFAOYNA-N	O=C(O)C1C(O)CC2N(C)C1CC2	530	TRUE	TRUE	FALSE		FALSE	FALSE	null	null	99.2	null	null	null	null	4442.12	28	184.09729:385115 185.10064:119256 186.104:135698		1191774	1288980	1393597	3215985	4723146	4990214	7057116	6381401	8451709	38775	767	28546	2218893	1418836	1229988	612270	2373025	125938
756	6.86	184.097	w/o MS2:Ecgonine	[M-H]-		0.042	TRUE	null	184.098	C9H15NO3	Tropane alkaloids	PHMBVCPLDPDESM-UHFFFAOYNA-N	O=C(O)C1C(O)CC2N(C)C1CC2	530	TRUE	TRUE	FALSE		FALSE	FALSE	null	null	99.3	null	null	null	null	41.08	323	184.09732:3722368 185.10067:450703 186.10403:1019753	50.52387:959 56.11345:784 57.03284:2218 57.21959:822 60.93155:817 77.64304:734 78.95737:1302 112.9711:1019 122.09612:4017 123.41064:880 140.10689:7537 140.96678:917 156.94931:1491 159.04398:938 171.88606:981 184.09642:1842	555248384	595038464	626707840	201991440	270714496	216187168	498740960	489704224	516182752	158142	403319	14123	381460512	915965184	239574480	157399840	1075408128	118501696
757	2.257	184.934	Unknown	[M-H]-		0.104	TRUE	null	null	null	null	null	null	999	FALSE	FALSE	FALSE		FALSE	FALSE	null	null	null	null	null	null	null	21487.9	39	184.93359:1648447 185.93694:74178 186.9403:925017	54.81665:843 78.95737:5600 81.23209:808 83.42049:941 84.36874:972 93.66813:798 126.94923:1050 128.966:1406 140.94321:10040 156.94745:4201 156.96049:1860 184.93324:2231	5152382	5350838	5933788	49541160	2795904	33147986	9484056	51051760	10433288	14964	183388	1926290	3234675	39748816	6960656	3298473	36659760	6394958
758	0.899	184.985	w/o MS2:Perfluoropropanol	[M-H2O-H]-	adduct linked to 1010_[M-H]-	0.125	FALSE	null	184.984	C3HF7O	PFSA	WBXAHKZHOCTGLP-UHFFFAOYSA-N	FC(F)(F)C(F)(F)C(F)(F)O	530	TRUE	TRUE	FALSE		FALSE	FALSE	null	null	99.4	null	null	null	null	9360.25	347	184.98483:20044020 185.98818:884813 186.99154:8885432		9008060	6587336	7480114	3852830	4910486	3447266	4620810	3788245	3861587	285909	1193392	114260	1680755	2742	825521	2966693	139759	58944
759	0.905	185.003	w/o MS2:Chloratranol	[M-H]-		0.271	FALSE	null	185	C8H7ClO3	Hydroxybenzaldehydes	IOTAGSGSURFFDS-UHFFFAOYSA-N	O=CC1=C(O)C=C(C(Cl)=C1O)C	530	TRUE	TRUE	FALSE		FALSE	FALSE	null	null	84.4	null	null	null	null	26578.7	1693-QC2	185.00291:2158717 186.00626:113272 187.00962:1731747		11878061	13079903	12815880	12090993	11720361	12993147	12385026	11270710	12419358	36324	76680	50139	10008353	8356070	4255923	5595100	12039237	3870111
760	0.868	185.021	Unknown	[M+Cl]-	adduct linked to 322_[M-H]-	0.875	TRUE	null	null	null	null	null	null	999	FALSE	FALSE	FALSE		FALSE	FALSE	null	null	null	null	null	null	null	187339	46	185.02127:10872240 186.02462:768079 187.02798:5650370	62.7888:861 66.70175:862 72.59266:810 120.51836:850 139.3192:1022	55343556	63109016	62924652	59842836	59595628	63169136	57503904	62019520	61188052	0	104396	15648	41627240	86455736	72301864	57879404	109645272	38368544
761	7.009	185.101	Unknown	[M-H]-		0.021	FALSE	null	null	null	null	null	null	999	FALSE	FALSE	FALSE		FALSE	FALSE	null	null	null	null	null	null	null	87430.8	30	185.10068:4371538 186.10403:544042 187.10739:1166150		52278332	56125396	59978544	49197780	54096984	50109520	45777092	47014528	49342396	0	0	0	37590832	85656440	59192712	31756470	107696528	25823792
762	9.498	185.117	Unknown	[M-H]-		0.208	TRUE	null	null	null	null	null	null	999	FALSE	FALSE	FALSE		FALSE	FALSE	null	null	null	null	null	null	null	19355.4	23	185.11746:2047540 186.12081:467105 187.12417:89190	53.09738:764 54.42421:822 59.01207:1963 84.93391:807 119.93198:816 179.40451:1127	20556568	23817422	22852296	27881246	28792964	30131774	34867924	30565868	31630136	4249949	4584280	832892	23318672	49414492	38306096	30773160	45322260	26402914
763	10.544	185.117	Unknown	[M-H]-		0.521	TRUE	null	null	null	null	null	null	999	FALSE	FALSE	FALSE		FALSE	FALSE	null	null	null	null	null	null	null	25113.5	1693-QC1	185.11748:1800725 186.12083:266285 187.12419:1004172	56.03743:850 62.63296:764 73.11888:890 88.40305:849 112.97122:993 116.92751:1998 156.96068:959 185.11726:2141	53972496	55989912	58077796	58942164	66730888	60462884	70160608	72176360	75071064	4460831	5346912	1651876	34978728	40700848	40117708	50578912	33101144	48691420
764	10.008	185.117	Unknown	[M-H]-		0.5	TRUE	null	null	null	null	null	null	999	FALSE	FALSE	FALSE		FALSE	FALSE	null	null	null	null	null	null	null	17581.7	41	185.11752:1760316 186.12087:410199 187.12423:5107642	51.57173:733 62.42985:811 102.66029:876 116.92748:1972 167.10616:3454 185.11722:1451	30946004	33943472	35554712	34641756	38508328	38092112	34908144	40969272	40044732	1648074	1535728	715243	43281796	34089620	56760572	39165408	58955472	30391454
765	6.169	185.875	Unknown	[M-H]-		0.438	FALSE	null	null	null	null	null	null	999	FALSE	FALSE	FALSE		FALSE	FALSE	null	null	null	null	null	null	null	3835.37	38	185.87454:353954 186.87789:77860 187.88125:435011		821819	1043474	494354	2153094	3091484	3016840	3767836	3011205	2526234	0	0	229418	2562455	1524270	2748584	3578546	945608	6056634
766	1.129	185.993	Unknown	[M-H]-		0.104	FALSE	null	null	null	null	null	null	999	FALSE	FALSE	FALSE		FALSE	FALSE	null	null	null	null	null	null	null	64658.1	1693-QC2	185.99266:19473898 186.99601:5435431 187.99937:11833103		180437552	219245520	160695248	148723488	145970688	147505840	209957776	152507216	135920912	0	0	0	165163680	193491424	93212208	106507576	194492192	178203440
767	1.179	185.993	Unknown	[M-H]-		0.271	FALSE	null	null	null	null	null	null	999	FALSE	FALSE	FALSE		FALSE	FALSE	null	null	null	null	null	null	null	276430	3	185.993:22805988 186.99635:3510512 187.99971:14072916		161283072	219292016	160736032	133696352	145970688	163895216	210087216	152620240	150043200	0	0	0	165215040	193506128	93329864	106572456	224564624	178308416
768	1.363	185.993	Unknown	[M-H]-		0.125	FALSE	null	null	null	null	null	null	999	FALSE	FALSE	FALSE		FALSE	FALSE	null	null	null	null	null	null	null	429180	43	185.99301:26350256 186.99636:3721720 187.99972:11819743		251721744	275942048	110806320	283353440	245443248	251887952	208495968	206170672	255755872	0	0	0	294171008	88608672	80103480	186406160	253416624	60142248
769	1.449	185.993	Unknown	[M-H]-		0.208	FALSE	null	null	null	null	null	null	999	FALSE	FALSE	FALSE		FALSE	FALSE	null	null	null	null	null	null	null	205258	15	185.99303:20607210 186.99638:1405391 187.99974:7426154		305393536	251287488	267945056	283353440	245443248	251887952	257633760	230872880	255755872	0	0	0	101210488	281343040	209009600	186406160	296016960	237021008
770	1.411	185.993	Unknown	[M-H]-		0.583	FALSE	null	null	null	null	null	null	999	FALSE	FALSE	FALSE		FALSE	FALSE	null	null	null	null	null	null	null	280277	22	185.99304:26071192 186.99639:3891930 187.99975:11051686		304202080	276000192	267945056	283353440	245443248	251887712	257633760	230872864	255270384	0	0	0	293553856	280916864	209009600	186406160	295350656	237020992
771	0.807	186.038	Unknown	[M-H]-		0.75	FALSE	null	null	null	null	null	null	999	FALSE	FALSE	FALSE		FALSE	FALSE	null	null	null	null	null	null	null	30333.4	36	186.03769:3347725 187.04104:0 188.0444:0		4423358	3609737	3520126	3251842	3646521	2633743	2257638	2804915	2849750	792314	2031096	0	6158656	3457754	2788323	2437500	7923590	1993445
772	1.11	186.04	Unknown	[M+Cl]-	adduct linked to 325_[M-H]-	0.812	FALSE	null	null	null	null	null	null	999	FALSE	FALSE	FALSE		FALSE	FALSE	null	null	null	null	null	null	null	166900	4	186.04002:17442698 187.04337:62747152 188.04673:9112330		138189056	102683760	101613280	127597832	90615008	117578456	96663128	104819608	116820624	752470	1289565	0	101840136	127484592	68031104	102691952	139701888	33537128
773	1.428	186.045	Unknown	[M-H]-		0.229	FALSE	null	null	null	null	null	null	999	FALSE	FALSE	FALSE		FALSE	FALSE	null	null	null	null	null	null	null	17801.3	1693-QC7	186.04482:1320080 187.04817:7555853 188.05153:779705		9992408	11945117	7719971	12645287	16465495	18917924	21287318	9385463	21127524	695777	268559	0	10784047	9808470	21879594	4970458	40434496	2391849
774	2.047	186.856	Unknown	[M-H]-		0.146	FALSE	null	null	null	null	null	null	999	FALSE	FALSE	FALSE		FALSE	FALSE	null	null	null	null	null	null	null	9616.34	41	186.85568:2607903 187.85903:49456 188.86239:1507045		12816258	12763162	14280083	45278500	11766591	10644638	11006321	15240563	12875531	336945	162835	5542840	206905472	53797524	16281887	32432530	139684496	8578646
775	1.552	186.856	Unknown	[M-H]-		0.062	FALSE	null	null	null	null	null	null	999	FALSE	FALSE	FALSE		FALSE	FALSE	null	null	null	null	null	null	null	26472.2	1693-QC3	186.85574:3273278 187.85909:119645 188.86245:1882777		19767234	46024804	99174160	31299642	21472386	29254566	19643448	31442200	31654384	172208	54704	4885206	33628268	28419098	36430624	67029660	33567820	31930898
776	1.305	186.928	Unknown	[M-H]-		0.146	FALSE	null	null	null	null	null	null	999	FALSE	FALSE	FALSE		FALSE	FALSE	null	null	null	null	null	null	null	43199.2	324	186.9276:4574982 187.93095:467830 188.93431:1979737		65951812	69599576	57147384	60702752	72831448	70796096	46009524	73242112	48375000	3335758	1235476	10140587	32051246	45397896	54092024	60332176	64357776	59436956
777	1.273	186.928	Unknown	[M-H]-		0.125	FALSE	null	null	null	null	null	null	999	FALSE	FALSE	FALSE		FALSE	FALSE	null	null	null	null	null	null	null	55490.4	30	186.92812:3366534 187.93147:189818 188.93483:944212		65951812	69617592	57147384	60702752	72831448	70796096	46009524	73242112	48375000	794828	2453472	1625424	32051246	45397896	54092024	60332176	64357776	59436956
778	0.745	186.928	Unknown	[M-H]-	ion correlated with 3063	0.896	TRUE	null	null	null	null	null	null	999	FALSE	FALSE	FALSE		FALSE	FALSE	null	null	null	null	null	null	null	947204	1693-QC8	186.92897:25045266 187.93232:1251136 188.93568:3420095	62.26915:1141 68.37417:930 71.12287:945 74.04012:755 97.24384:854 109.03275:921 116.18021:917 130.61107:914 178.6297:967	110665080	187441200	269972928	258770528	192552656	194012608	126556096	137818336	273811264	10542182	9105728	5054606	326877792	176463088	333715360	205336768	348466688	44937796
779	0.897	186.982	w/o MS2:PFCA-unsaturated; C5HF5O2	[M-H]-	ion correlated with 758	0.062	TRUE	null	186.982	C5HF5O2	PFSA	VPLLSESAUGXCDS-HNQUOIGGSA-N	O=C(O)C(F)=C(F)C(F)=C(F)F	530	TRUE	TRUE	FALSE		FALSE	FALSE	null	null	99.9	null	null	null	null	25.15	347	186.98218:6962106 187.98553:158230 188.98889:260043	53.13482:773 56.94918:730 59.81741:730 75.03752:1029 101.4612:854 117.59706:1044 129.01881:1529	3087652	2950784	4100592	3011901	3083782	2330906	2458365	2164324	2229200	0	0	0	2338908	325180	208157	59145	378954	119223
780	1.313	187	Unknown	[M-H]-		0.646	TRUE	null	null	null	null	null	null	999	FALSE	FALSE	FALSE		FALSE	FALSE	null	null	null	null	null	null	null	81076.3	27	187.00034:6635134 188.00369:216540 189.00705:204138	51.42901:954 55.60263:821 60.09969:802 63.71783:737 78.95737:3593 96.96793:4636 101.50289:881 115.01901:2102 122.56712:901 122.89211:1182 127.51689:836 128.03339:1454 129.03688:1219 132.91646:4982 140.3197:994 142.93831:3106 158.93179:4707 172.42383:1047 186.85648:2189 186.92676:2067 187.04076:2021	127921416	132746336	131283800	127282680	141492736	141965360	143404176	133219800	124015776	1365373	7311672	2855068	88655704	87386256	199638288	138873968	94639416	59430084
781	6.301	187.006	FT-thioether; C5H7F3O2S	[M-H]-	similar chromatogram in higher mz_961; similar chromatogram in higher mz_5552; similar chromatogram in higher mz_5582	0.188	TRUE	null	187.005	C5H7F3O2S	PFSA	CQMLMWKTDBCIEK-UHFFFAOYSA-N	O=C(O)CSCCC(F)(F)F	430	TRUE	TRUE	TRUE		FALSE	FALSE	null	null	72.8	null	38.1	75	100	472607	10	187.00583:20575940 188.00918:2473498 189.01254:1593776	61.73751:950 65.73475:1073 67.43843:1255 78.95735:2085 79.95572:25895 80.96329:5013 107.04844:85147 150.50233:1119 187.00664:51218	470416832	467882752	429299072	509358112	435480416	495779968	487964032	506304256	478233856	102137	264984	42415	25610012	623332096	71696384	21707216	104698848	239612768
782	6.263	187.006	FT-thioether; C5H7F3O2S	[M-H]-		0.625	TRUE	null	187.005	C5H7F3O2S	PFSA	CQMLMWKTDBCIEK-UHFFFAOYSA-N	O=C(O)CSCCC(F)(F)F	430	TRUE	TRUE	TRUE		FALSE	FALSE	null	null	73	null	39.2	75	100	296496	1693-QC6	187.00595:19770694 188.0093:2017591 189.01266:1613784	54.21761:995 79.12936:1288 79.95569:15274 84.71825:1064 89.38876:1116 107.04851:58571 139.93895:1271 147.93158:1203 187.00667:38795	470412832	467716896	429085280	509314176	433970368	496491872	487738720	506167072	478108832	113936	689214	42415	79636320	623328320	68240720	51118124	121039320	237775216
783	0.866	187.018	w/o MS2:2,4-diaminobenzenesulfonic acid	[M-H]-		0.604	FALSE	null	187.018	C6H8N2O3S	NA	JVMSQRAXNZPDHF-UHFFFAOYSA-N	C1=CC(=C(C=C1N)N)S(O)(=O)=O	530	TRUE	TRUE	FALSE		FALSE	FALSE	null	null	100	null	null	null	null	62088.1	23	187.01817:6566336 188.02152:3071666 189.02488:0		17140906	21077008	18870806	18428176	18745220	21570532	16789164	19187412	17652974	4176584	3934358	8365	11884685	28026518	21396904	17388898	35587244	11571652
784	0.829	187.037	w/o MS2:1-Hydroxy-2-naphthoic acid	[M-H]-		0.062	FALSE	null	187.04	C11H8O3	Naphthalenecarboxylic acids	SJJCQDRGABAVBB-UHFFFAOYSA-N	O=C(O)C=1C=CC=2C=CC=CC2C1O	530	TRUE	TRUE	FALSE		FALSE	FALSE	null	null	79.8	null	null	null	null	6.55	347	187.03671:3626776 188.04006:105716 189.04342:2409634		1526132	1690554	1762904	1434423	1713083	2651707	3350230	1060817	1647726	77128	499307	20967	729886	7966	2660438	2768029	3900761	1372855
785	1.108	187.041	w/o MS2:1-Hydroxy-2-naphthoic acid	[M-H]-		0.5	TRUE	null	187.04	C11H8O3	Naphthalenecarboxylic acids	SJJCQDRGABAVBB-UHFFFAOYSA-N	O=C(O)C=1C=CC=2C=CC=CC2C1O	530	TRUE	TRUE	FALSE		FALSE	FALSE	null	null	64.7	null	null	null	null	345493	10	187.04105:32109070 188.0444:3479644 189.04776:11152258	68.16337:3108 69.36513:2822 71.01206:3216 82.69602:3233 91.95:4002 97.79922:3152 114.6222:3370 115.01907:57301 116.11728:2925 128.03336:18399 129.03685:6494 153.59293:3375 187.04059:99062	257395936	220976464	217552624	312165504	247335904	265652016	229386400	271895936	249211200	112689	382008	0	201912848	168081488	192331584	239131296	232651920	59149592
786	2.625	187.06	Unknown	[M-H]-		0.167	FALSE	null	null	null	null	null	null	999	FALSE	FALSE	FALSE		FALSE	FALSE	null	null	null	null	null	null	null	12361.7	325	187.06046:1962911 188.06381:198368 189.06717:122557		3156258	16115539	16820932	4206923	17924160	17502024	19529420	18648264	17385014	4111982	400108	154191	1503643	31632964	26584070	4852756	32539882	14259770
787	8.13	187.097	Azelaic acid	[M-H]-	similar chromatogram in higher mz_2359; similar chromatogram in higher mz_2988; similar chromatogram in higher mz_3234; similar chromatogram in higher mz_5820	0.562	TRUE	null	187.098	C9H16O4		BDJRBEYXGGNYIS-UHFFFAOYSA-N	O=C(O)CCCCCCCC(=O)O	430	TRUE	TRUE	TRUE		FALSE	FALSE	null	null	92.7	null	87.6	87.6	100	396246	24	187.0968:27512226 188.10015:9969197 189.10351:1046507	60.15939:5564 74.61817:5381 85.65716:5931 87.70542:5225 91.95084:12173 95.29086:6544 97.06399:10882 125.09606:171258 169.08635:7787 187.09654:124381	383406624	358883712	354817920	566288512	444279744	466127520	620945600	705159488	468278880	319168192	307991072	108000728	191919920	550224640	484249856	837822656	709452352	438329824
788	8.095	187.097	Azelaic acid	[M-H]-		0.438	TRUE	null	187.098	C9H16O4		BDJRBEYXGGNYIS-UHFFFAOYSA-N	O=C(O)CCCCCCCC(=O)O	430	TRUE	TRUE	TRUE		FALSE	FALSE	null	null	92.2	null	85.4	87.7	100	548203	1693-QC2	187.09706:19114740 188.10041:3693901 189.10377:334425	57.03289:12144 97.0643:39892 123.07982:14036 125.09628:359113 137.89534:2491 143.10718:5402 169.08701:18613 187.09677:228214	383225728	358974144	354704608	566288512	444279744	466127520	620945600	705159488	468278880	312116096	314747328	108385944	191936384	550224576	484249856	837822656	709452352	438329824
789	16.124	187.097	Azelaic acid (Not validated); PlaSMA ID-221	[M-H]-		0.062	TRUE	4.78	187.097	C9H16O4	Organic acids	BDJRBEYXGGNYIS-UHFFFAOYSA-N	O=C(O)CCCCCCCC(=O)O	430	TRUE	TRUE	TRUE		FALSE	FALSE	null	null	86.8	85.2	88.6	86.8	42.9	310483	25	187.09694:44587236 188.10029:7339732 189.10365:477034	70.38679:3543 92.68708:3645 94.35554:4226 97.06405:7689 103.66805:3697 123.07975:5478 125.09609:120115 132.2533:3546 144.03555:3909 187.09651:70838	5672713	8791628	12115263	10545439	8947868	10593852	19960742	6389917	9012824	849114	1397797	2479738	5033595	17168610	31931314	609902208	15513857	5694469
[truncated: 9,672 more rows]
[truncated: 52 more columns]

## Sheet: NormalizedRawdata
																															Class	QC	QC	QC	QC	QC	QC	QC	QC	QC	BLANK	BLANK	BLANK	Class1	Class5	Class9	Class6	Class3	Class8
[truncated: 10,466 more rows]
[truncated: 52 more columns]

## Sheet: MS1
Alignment ID	Average Rt(min)	Average Mz	Metabolite name	Adduct type	Post curation result	Fill %	MS/MS assigned	Reference RT	Reference m/z	Formula	Ontology	INCHIKEY	SMILES	Annotation tag (VS1.0)	RT matched	m/z matched	MS/MS matched	Comment	Manually modified for quantification	Manually modified for annotation	Isotope tracking parent ID	Isotope tracking weight number	Total score	RT similarity	Dot product	Reverse dot product	Fragment presence %	S/N average	Spectrum reference file name	MS1 isotopic spectrum	MS/MS spectrum	1693-QC1	1693-QC2	1693-QC3	1693-QC4	1693-QC5	1693-QC6	1693-QC7	1693-QC8	1693-QC9	MeOH1-1	MeOH1-2	MeOH1-3	41	5	37	25	23	31_32
[truncated: 2,276 more rows]
[truncated: 52 more columns]

[truncated: 2 more sheets: MS2, Stats-Ready-MS2]
