# Supplementary material for: Metabolic reprogramming induced by CRP deficiency or human CRP transgenic in influenza-infected mice
Source: Front Immunol. 2026 Mar 9;17:1683431. doi: 10.3389/fimmu.2026.1683431 (PMC13006326; doi:10.3389/fimmu.2026.1683431)
Supplement: Supplementary file 16 [file Table5.xlsx]

## Sheet: RawDump
																															Class	QC	QC	QC	QC	QC	QC	QC	QC	QC	BLANK	BLANK	BLANK	Class1	Class5	Class9	Class6	Class3	Class8
																															File type	QC	QC	QC	QC	QC	QC	QC	QC	QC	Blank	Blank	Blank	Sample	Sample	Sample	Sample	Sample	Sample
																															Injection order	4	5	6	13	20	27	34	41	48	1	2	3	7	8	9	10	11	12
																															Batch ID	1	1	1	1	1	1	1	1	1	1	1	1	1	1	1	1	1	1
Alignment ID	Average Rt(min)	Average Mz	Metabolite name	Adduct type	Post curation result	Fill %	MS/MS assigned	Reference RT	Reference m/z	Formula	Ontology	INCHIKEY	SMILES	Annotation tag (VS1.0)	RT matched	m/z matched	MS/MS matched	Comment	Manually modified for quantification	Manually modified for annotation	Isotope tracking parent ID	Isotope tracking weight number	Total score	RT similarity	Dot product	Reverse dot product	Fragment presence %	S/N average	Spectrum reference file name	MS1 isotopic spectrum	MS/MS spectrum	1693-QC1	1693-QC2	1693-QC3	1693-QC4	1693-QC5	1693-QC6	1693-QC7	1693-QC8	1693-QC9	MeOH1-1	MeOH1-2	MeOH1-3	41	5	37	25	23	31_32
0	7.811	100.04	Unknown	[M+H]+	found in higher mz's MsMs_7978; found in higher mz's MsMs_7714; found in higher mz's MsMs_7439; found in higher mz's MsMs_1060; similar chromatogram in higher mz_72; found in higher mz's MsMs_7603; found in higher mz's MsMs_6513; found in higher mz's MsMs_3484; found in higher mz's MsMs_3142	0.833	FALSE	null	null	null	null	null	null	999	FALSE	FALSE	FALSE		FALSE	FALSE	null	null	null	null	null	null	null	296790	43	100.03986:19815958 101.04321:0 102.04657:0		214673984	217005616	188491024	209315008	185826608	187890848	186017584	176547936	181501584	529598	179381	543981	226103904	223331328	151125824	141080912	286020576	114960704
1	5.03	101.039	Unknown	[M+H]+		0.938	FALSE	null	null	null	null	null	null	999	FALSE	FALSE	FALSE		FALSE	FALSE	null	null	null	null	null	null	null	113303	22	101.03922:7068056 102.04257:4990762 103.04593:11689606		51924756	48077256	44502700	46546704	46543708	51155088	50741836	46925424	52208156	0	0	0	42545408	53184808	44969648	47993280	40968168	54123796
2	12.825	101.096	Unknown	[M+H]+		0.021	FALSE	null	null	null	null	null	null	999	FALSE	FALSE	FALSE		FALSE	FALSE	null	null	null	null	null	null	null	231100	25	101.09632:11713715 102.09967:1832937 103.10303:0		90939184	68751400	103387952	144329024	133465128	132965280	162770592	67736552	63135300	5679661	4054095	3493276	183728032	63973244	107468968	1130436992	60133608	151469200
3	12.461	101.096	Unknown	[M+H]+		0.208	FALSE	null	null	null	null	null	null	999	FALSE	FALSE	FALSE		FALSE	FALSE	null	null	null	null	null	null	null	129142	323	101.09634:11764560 102.09969:1937772 103.10305:79217		220969376	180045456	698439424	362532832	285146208	167618320	727748544	165284736	237911472	2435982	7966984	9724948	183572944	159473360	184443168	179928192	160708496	275191488
4	14.157	101.096	Unknown	[M+H]+		0.021	FALSE	null	null	null	null	null	null	999	FALSE	FALSE	FALSE		FALSE	FALSE	null	null	null	null	null	null	null	23389.5	324	101.09637:13443984 102.09972:2478828 103.10308:0		105611144	331904512	87141856	235871152	372510592	91713752	85474472	483378400	84038968	1300587	5838483	3511519	93157096	164188864	368642240	134951728	221396608	408342752
5	12.993	101.096	Unknown	[M+H]+		0.021	FALSE	null	null	null	null	null	null	999	FALSE	FALSE	FALSE		FALSE	FALSE	null	null	null	null	null	null	null	7945.39	1693-QC1	101.09643:13885778 102.09978:1813953 103.10314:0		300527872	275495904	190749056	326983296	340797600	183777392	362145568	261764992	104950256	1656116	2141856	2508439	201434128	146729312	199403696	176526624	162113344	220949984
6	12.115	101.096	Unknown	[M+H]+		0.021	FALSE	null	null	null	null	null	null	999	FALSE	FALSE	FALSE		FALSE	FALSE	null	null	null	null	null	null	null	176557	1693-QC2	101.09647:10249521 102.09982:1229106 103.10318:0		197674704	560545344	159423408	64893660	192422528	200108336	154989792	64497240	155062128	5853418	1851008	2894522	150963744	509492512	154256432	158502912	54870252	181469232
7	12.355	101.097	Unknown	[M+H]+		0.083	FALSE	null	null	null	null	null	null	999	FALSE	FALSE	FALSE		FALSE	FALSE	null	null	null	null	null	null	null	202009	322	101.0965:10746884 102.09985:1417318 103.10321:0		217148032	109685256	692434496	180799824	107028664	103384896	202260512	229702128	167839600	4622839	4848578	2840803	181520496	132238632	183724672	182196288	131551392	784784128
8	12.523	101.097	Unknown	[M+H]+		0.125	FALSE	null	null	null	null	null	null	999	FALSE	FALSE	FALSE		FALSE	FALSE	null	null	null	null	null	null	null	82791.7	39	101.09658:10915715 102.09993:1911723 103.10329:72007		222902720	290216768	99102392	362532832	249785648	205909104	105471184	64606604	850028544	1481342	13603752	9724948	738161280	161448048	190512704	179523712	322351808	117569432
9	12.058	101.097	Unknown	[M+H]+		0.021	FALSE	null	null	null	null	null	null	999	FALSE	FALSE	FALSE		FALSE	FALSE	null	null	null	null	null	null	null	189208	325	101.09659:9531426 102.09994:1751314 103.1033:0		197397888	251080272	155713472	165491264	494679168	167057408	153897280	161735488	154827008	6123016	1935135	2894522	149510544	182243808	149761488	154611248	83187904	179578432
10	11.967	101.097	Unknown	[M+H]+		0.104	FALSE	null	null	null	null	null	null	999	FALSE	FALSE	FALSE		FALSE	FALSE	null	null	null	null	null	null	null	172372	29	101.09663:9318723 102.09998:1232052 103.10334:0		182496656	167660480	147388784	453489856	183830768	154047360	143196320	459451264	142973552	6272444	2993024	4897537	134987008	139351056	86678976	145645888	435771936	161302272
11	12.619	101.097	Unknown	[M+H]+		0.042	FALSE	null	null	null	null	null	null	999	FALSE	FALSE	FALSE		FALSE	FALSE	null	null	null	null	null	null	null	129125	324	101.09663:11141880 102.09998:2142816 103.10334:0		325488032	329155136	68570888	77169792	71456032	273692704	137681712	100444248	165878448	1423813	4547969	4350238	188400608	164919760	521511488	186915568	228773952	73902968
12	0.393	101.108	Unknown	[M+H]+		0.125	FALSE	null	null	null	null	null	null	999	FALSE	FALSE	FALSE		FALSE	FALSE	null	null	null	null	null	null	null	1543.19	24	101.10779:257638 102.11114:49987 103.1145:588276		0	0	0	121367	1593271	2007764	688870	1798579	4795372	0	0	0	0	0	0	44961	82487	22460
13	5.645	101.108	Unknown	[M+H]+	similar chromatogram in higher mz_1618	0.062	FALSE	null	null	null	null	null	null	999	FALSE	FALSE	FALSE		FALSE	FALSE	null	null	null	null	null	null	null	1748.81	30	101.108:143805 102.11135:18564 103.11471:618250		0	0	0	130825	2172823	2853780	1106721	914196	1054899	0	0	0	0	0	198826	179469	34277	0
14	5.03	102.047	Unknown	[M+H]+	adduct linked to 143_[M+NH4]+; adduct linked to 537_[M+K]+	0.896	FALSE	null	null	null	null	null	null	999	FALSE	FALSE	FALSE		FALSE	FALSE	null	null	null	null	null	null	null	85382.6	27	102.0466:5842978 103.04995:11051769 104.05331:590461		35179876	39409616	39054268	35978696	37932944	35884580	36662844	40740960	37395784	0	0	0	42235616	38013848	30770394	40585208	38246436	43594888
15	0.838	102.055	w/o MS2:1-Aminocyclopropane-1-carboxylic acid; LC-ESI-QTOF; MS2; CE	[M+H]+	found in higher mz's MsMs_152; found in higher mz's MsMs_703	0.875	FALSE	null	102.055	C4H7NO2	Alpha amino acids	PAJPWUMXBYXFCZ-UHFFFAOYSA-N	NC1(CC1)C(O)=O	530	TRUE	TRUE	FALSE		FALSE	FALSE	null	null	99.6	null	null	null	null	113174	40	102.05543:8761734 103.05878:574539 104.06214:27807744		57888580	35320348	28267306	68210120	68978400	47545396	50279476	52777508	47607684	5054615	2593702	1684069	37959172	66682216	69684440	61221908	68813240	32970560
16	4.826	102.128	Hexylamine; LC-ESI-QTOF; MS2; CE	[M+H]+		0.188	TRUE	null	102.128	C6H15N	Monoalkylamines	BMVXCPBXGZKUPN-UHFFFAOYSA-N	CCCCCCN	430	TRUE	TRUE	TRUE		FALSE	FALSE	null	null	86	null	75	75	100	1.13451e+06	325	102.12813:222953648 103.13148:21530948 104.13484:657579	58.06616:1123887 72.08165:507599 73.08924:65285 74.09698:2749051 75.10037:54616 91.59653:16519 94.09427:14484 102.12778:12541683	5467488768	6392743936	3750740480	3822971392	3510597888	4139715328	3569139456	4694060032	3517524480	1426270464	4376413696	3029509376	4056245248	7022803456	997748864	2010847360	4580408320	3650897664
17	3.692	102.128	Hexylamine; LC-ESI-QTOF; MS2; CE	[M+H]+		0.021	TRUE	null	102.128	C6H15N	Monoalkylamines	BMVXCPBXGZKUPN-UHFFFAOYSA-N	CCCCCCN	430	TRUE	TRUE	TRUE		FALSE	FALSE	null	null	85.9	null	75	75	100	164588	38	102.12824:221871712 103.13159:19717722 104.13495:605282	58.06618:1117444 72.08162:459451 74.09699:2622226 102.12769:12182471	4147433728	1614330112	2613614592	3132192000	2473698048	925039808	1911400192	1760051840	1820565248	3033917440	2544616192	1711381248	1087025664	2588160000	3055792896	2496294400	8329911296	1508446208
18	4.881	102.128	Hexylamine; LC-ESI-QTOF; MS2; CE	[M+H]+		0.146	TRUE	null	102.128	C6H15N	Monoalkylamines	BMVXCPBXGZKUPN-UHFFFAOYSA-N	CCCCCCN	430	TRUE	TRUE	TRUE		FALSE	FALSE	null	null	86	null	75	75	100	1.14779e+06	4	102.12812:202717072 103.13147:16868158 104.13483:466297	56.05042:15176 58.06613:1151861 58.52971:12208 72.08156:462347 73.08982:22671 74.09695:2736430 75.10036:22453 88.53745:11863 102.12772:12066224	2530822400	3885002752	4173491968	4209535744	3510597888	4139715328	3569139456	3608460032	1608900480	1510209536	4376413696	2508956416	4056245248	2029707648	3133897216	4329117696	3871997184	3650897664
19	3.414	102.128	Hexylamine; LC-ESI-QTOF; MS2; CE	[M+H]+		0.021	TRUE	null	102.128	C6H15N	Monoalkylamines	BMVXCPBXGZKUPN-UHFFFAOYSA-N	CCCCCCN	430	TRUE	TRUE	TRUE		FALSE	FALSE	null	null	85.9	null	75	75	100	529192	39	102.12827:226161072 103.13162:20685744 104.13498:735814	58.06612:1244100 72.08154:504258 73.08922:45870 74.09692:2808132 75.10035:53106 102.12766:13323930	2930307840	4061649152	2338033152	5622281216	3061137664	2369626112	8469757440	2772605440	2897635072	2408330240	4291561472	2785839872	2849508608	2745052160	5598779904	2361075712	2482038528	2387030016
20	3.486	102.128	Hexylamine; LC-ESI-QTOF; MS2; CE	[M+H]+		0.021	TRUE	null	102.128	C6H15N	Monoalkylamines	BMVXCPBXGZKUPN-UHFFFAOYSA-N	CCCCCCN	430	TRUE	TRUE	TRUE		FALSE	FALSE	null	null	85.9	null	75	75	100	771660	323	102.12827:232012496 103.13162:20025638 104.13498:588014	58.06612:1328287 72.0816:549838 73.08921:25471 74.09695:3004541 75.10034:24857 84.9604:23204 102.12772:14173642	7115769344	6179928576	2143043584	5622281216	2872455680	2412049664	8471706112	5319037440	7833582080	7134206464	4291561472	2834778112	6512816128	2595592192	5598779904	2317132544	2572629504	2295564032
21	3.635	102.128	Hexylamine; LC-ESI-QTOF; MS2; CE	[M+H]+		0.021	TRUE	null	102.128	C6H15N	Monoalkylamines	BMVXCPBXGZKUPN-UHFFFAOYSA-N	CCCCCCN	430	TRUE	TRUE	TRUE		FALSE	FALSE	null	null	85.9	null	75	75	100	239736	347	102.12828:226761104 103.13163:20818512 104.13499:641854	58.06616:1160921 72.08159:496924 73.08921:23366 74.09698:2922882 75.10034:32264 84.9604:24192 85.02878:18822 102.12778:14314566	1080629888	1203994240	12857943040	3132192000	14509647872	6977343488	1361563520	929883584	1820565248	3033917440	2662053632	921880960	1078424576	12037378048	887532032	2432762624	2437836288	1979454080
22	5.129	102.128	Hexylamine; LC-ESI-QTOF; MS2; CE	[M+H]+		0.104	TRUE	null	102.128	C6H15N	Monoalkylamines	BMVXCPBXGZKUPN-UHFFFAOYSA-N	CCCCCCN	430	TRUE	TRUE	TRUE		FALSE	FALSE	null	null	85.9	null	75	75	100	1.21966e+06	322	102.12824:212377872 103.13159:20072346 104.13495:494851	58.06611:1134933 72.08157:428845 73.08921:28528 74.09695:2585090 75.10033:16055 75.27781:11546 82.44764:12194 102.12772:12204991	1352559616	7764084736	2590331648	2966849792	2499734272	1539078272	1484396416	1298263808	1737605120	3951247360	6427272704	2818599168	2001649024	1738721664	3884815872	1313189376	2685831680	1381792640
23	5.391	102.128	Hexylamine; LC-ESI-QTOF; MS2; CE	[M+H]+		0.062	TRUE	null	102.128	C6H15N	Monoalkylamines	BMVXCPBXGZKUPN-UHFFFAOYSA-N	CCCCCCN	430	TRUE	TRUE	TRUE		FALSE	FALSE	null	null	86	null	75	75	100	1.49976e+06	29	102.12811:206395536 103.13146:18871026 104.13482:639893	58.06615:1220597 59.0694:13035 72.0816:484089 73.08926:23693 74.097:2744221 75.10039:16947 102.12779:13433231	3816598784	4230435840	2118642432	2213867264	3810135808	2351153152	2788879872	3359633408	5898485248	1342026112	2478992128	664870656	3275155456	4338400256	1576437248	5137672704	2345566464	1414945024
24	3.574	102.128	Hexylamine; LC-ESI-QTOF; MS2; CE	[M+H]+		0.042	TRUE	null	102.128	C6H15N	Monoalkylamines	BMVXCPBXGZKUPN-UHFFFAOYSA-N	CCCCCCN	430	TRUE	TRUE	TRUE		FALSE	FALSE	null	null	85.9	null	75	75	100	406872	322	102.12823:205244128 103.13158:19024188 104.13494:558630	58.0662:1001972 71.05941:12588 72.08163:404549 74.09699:2419437 75.10034:13929 97.9715:13000 102.12772:11131927	2299440128	1158952448	3524834816	2634537472	14509647872	6977343488	1447201792	1019437312	7833582080	1013634624	2266793728	7157214720	3558242304	4242475264	932335616	9310855168	2478987008	9933136896
25	5.163	102.128	Hexylamine; LC-ESI-QTOF; MS2; CE	[M+H]+		0.125	TRUE	null	102.128	C6H15N	Monoalkylamines	BMVXCPBXGZKUPN-UHFFFAOYSA-N	CCCCCCN	430	TRUE	TRUE	TRUE		FALSE	FALSE	null	null	85.9	null	75	75	100	1087298	37	102.12825:204566544 103.1316:17386590 104.13496:456476	58.0661:1315667 64.25245:14870 65.65598:12423 72.08152:527732 73.08916:19782 73.99657:12952 74.09689:2610178 75.10029:24644 91.96671:17447 94.27014:12718 98.59336:13180 102.12861:13115405	2860413184	11807878144	2590331648	2966849792	2504884224	1539078272	2594433792	1768067328	2216380416	3951247360	6427272704	2818599168	2626156032	2310753792	3884055552	1676408832	2684173056	1629166336
26	4.752	102.128	Hexylamine; LC-ESI-QTOF; MS2; CE	[M+H]+		0.021	TRUE	null	102.128	C6H15N	Monoalkylamines	BMVXCPBXGZKUPN-UHFFFAOYSA-N	CCCCCCN	430	TRUE	TRUE	TRUE		FALSE	FALSE	null	null	85.9	null	75	75	100	189076	324	102.12833:226373776 103.13168:20321700 104.13504:655053	58.0658:1098320 72.08163:438554 73.08923:25095 74.09702:2634156 75.10036:15840 99.66621:15346 102.12775:12828288	5467488768	4629477888	1181136896	1445995648	879815872	1571525120	1007460736	3898466048	3517524480	4791023616	1720514816	1599352704	1376658944	4849833472	2346350080	1556147456	3920247296	938517888
27	5.285	102.128	Hexylamine; LC-ESI-QTOF; MS2; CE	[M+H]+		0.042	TRUE	null	102.128	C6H15N	Monoalkylamines	BMVXCPBXGZKUPN-UHFFFAOYSA-N	CCCCCCN	430	TRUE	TRUE	TRUE		FALSE	FALSE	null	null	85.8	null	75	75	100	1.34738e+06	40	102.12836:212848160 103.13171:18817524 104.13507:545621	57.07066:11949 58.06612:1185412 72.0816:539318 73.0892:25080 74.09693:2848958 75.10033:53990 91.21768:12860 102.12768:13560724	5711284736	3799631616	1294593920	1142086144	1336456704	2864138752	5595571712	3079510784	3182524672	4899549696	1456154240	4116473856	1627362688	3287751168	1423239552	7147998208	1240861184	2794749952
28	5.463	102.128	Hexylamine; LC-ESI-QTOF; MS2; CE	[M+H]+		0.021	TRUE	null	102.128	C6H15N	Monoalkylamines	BMVXCPBXGZKUPN-UHFFFAOYSA-N	CCCCCCN	430	TRUE	TRUE	TRUE		FALSE	FALSE	null	null	85.8	null	75	75	100	1.20231e+06	1693-QC9	102.12837:202852944 103.13172:18827424 104.13508:556359	56.05049:12251 58.06584:1080103 59.06902:13331 61.46969:11314 72.08174:402031 73.08932:17689 74.09708:2658595 75.10046:27915 85.99034:11608 102.12791:12614962	2864625408	4200390656	11294367744	3012586496	3810135808	5723423744	1614587904	3579819264	10960765952	1471925504	2478992128	1552263424	3692101632	14236711936	1595051136	2281667584	5567043584	4485482496
29	1.139	103.055	w/o MS2:Unknown (carbon number 8); PlaSMA ID-16	[M+H]+	found in higher mz's MsMs_154; found in higher mz's MsMs_920	0.271	FALSE	4.8	103.055	C8H6	Unknown			530	TRUE	TRUE	FALSE		FALSE	FALSE	null	null	100	98.3	null	null	null	156504	23	103.05457:11452439 104.05792:8275124 105.06128:254572		97756904	120060000	115451648	93791224	261107600	101234680	101094288	102822240	12214508	65940	43662	17251	84276016	132455344	93909832	19919218	214519552	29855436
30	1.785	103.055	w/o MS2:Unknown (carbon number 8); PlaSMA ID-16	[M+H]+	found in higher mz's MsMs_163	0.167	FALSE	4.8	103.055	C8H6	Unknown			530	TRUE	TRUE	FALSE		FALSE	FALSE	null	null	100	98.8	null	null	null	124898	22	103.05458:10271119 104.05793:1838022 105.06129:0		49639952	39410796	37300312	49273308	48305248	50186848	46150740	45484928	86571608	5014	0	5798	146758960	39603132	55651248	47209516	31686136	46560716
31	1.648	103.055	w/o MS2:Unknown (carbon number 8); PlaSMA ID-16	[M+H]+	found in higher mz's MsMs_161; found in higher mz's MsMs_718; found in higher mz's MsMs_720	0.188	FALSE	4.8	103.055	C8H6	Unknown			530	TRUE	TRUE	FALSE		FALSE	FALSE	null	null	100	98.8	null	null	null	118507	36	103.05461:7943280 104.05796:1213264 105.06132:289625		204392512	55273448	57804480	103918424	54040836	163907408	156996432	161563424	296042624	12780	146783	16000	25652992	52470440	111404952	51872092	54156696	8293829
32	3.093	103.055	w/o MS2:Unknown (carbon number 8); PlaSMA ID-16	[M+H]+	found in higher mz's MsMs_155; found in higher mz's MsMs_721; found in higher mz's MsMs_917; found in higher mz's MsMs_3903	0.125	FALSE	4.8	103.055	C8H6	Unknown			530	TRUE	TRUE	FALSE		FALSE	FALSE	null	null	100	99.6	null	null	null	375383	20	103.05461:27037398 104.05796:6484606 105.06132:538355		62757144	73075616	72200240	75770296	78990584	81078712	69198704	94412856	237692928	8815	108294	27195	79195864	87557256	82759776	62193076	88483392	32453712
33	3.163	103.055	w/o MS2:Unknown (carbon number 8); PlaSMA ID-16	[M+H]+	ion correlated with 975; found in higher mz's MsMs_159; found in higher mz's MsMs_717; found in higher mz's MsMs_915; similar chromatogram in higher mz_2026; found in higher mz's MsMs_5316; similar chromatogram in higher mz_927	0.792	FALSE	4.8	103.055	C8H6	Unknown			530	TRUE	TRUE	FALSE		FALSE	FALSE	null	null	100	99.7	null	null	null	337479	36	103.0547:29560560 104.05805:7173718 105.06141:1173019		270427296	260260432	255787456	250009600	263813664	246537168	255051024	252185456	61568864	75458	108294	90375	266696336	243168320	262370144	183163088	321298496	104033064
34	5.029	103.055	w/o MS2:Unknown (carbon number 8); PlaSMA ID-16	[M+H]+	adduct linked to 544_[M+K]+; found in higher mz's MsMs_804	0.938	FALSE	4.8	103.055	C8H6	Unknown			530	TRUE	TRUE	FALSE		FALSE	FALSE	null	null	100	100	null	null	null	191802	45	103.05471:11392999 104.05806:2346069 105.06142:0		87836568	86647184	83941464	88522064	85037128	83059400	80741872	81139064	93646416	188998	0	7505	87876952	93054384	77571520	81232944	89956272	94742784
35	1.553	103.055	w/o MS2:Unknown (carbon number 8); PlaSMA ID-16	[M+H]+	found in higher mz's MsMs_921; found in higher mz's MsMs_916; found in higher mz's MsMs_161	0.271	FALSE	4.8	103.055	C8H6	Unknown			530	TRUE	TRUE	FALSE		FALSE	FALSE	null	null	100	98.7	null	null	null	100947	20	103.05477:8521720 104.05812:1704006 105.06148:223358		128536248	169613696	156814720	158368128	160634816	163907408	52739824	101077672	156690096	0	146783	1587	72286416	170610384	194939728	197638352	79951456	28246902
36	1.077	104.053	Unknown	[M+H]+	found in higher mz's MsMs_729	0.896	TRUE	null	null	null	null	null	null	999	FALSE	FALSE	FALSE		FALSE	FALSE	null	null	null	null	null	null	null	337305	20	104.05327:21850988 105.05662:2861448 106.05998:1968500	56.05048:251770 58.06621:703357 59.06943:6699 59.07373:4841 60.08167:270715 61.01149:780641 73.53102:2814 86.06068:4944 87.03586:3295 87.04433:4164 94.28506:2916 104.0587:4887 104.07087:76849 104.10709:965480	240464576	215128608	186695216	195774320	212601184	220349632	206015472	171797296	190561936	0	0	0	209648464	185449680	241739328	160161488	273776960	118575424
37	0.348	104.071	w/o MS2:Dimethylglycine; CE0; FFDGPVCHZBVARC-UHFFFAOYSA-N	[M+H]+		0.208	FALSE	7.713	104.071	C4H9NO2	Alpha amino acids	FFDGPVCHZBVARC-UHFFFAOYSA-N	CN(C)CC(=O)O	530	TRUE	TRUE	FALSE		FALSE	FALSE	null	null	99.9	93.4	null	null	null	164571	24	104.07085:16078306 105.0742:940062 106.07756:129542		45434552	12492913	27866264	55150352	186093760	408588224	405005152	90911104	158091088	6796418	953511	1470325	21008272	296656160	42171216	52721984	58334624	204154224
38	0.049	104.071	w/o MS2:Dimethylglycine; CE0; FFDGPVCHZBVARC-UHFFFAOYSA-N	[M+H]+		0.042	FALSE	7.713	104.071	C4H9NO2	Alpha amino acids	FFDGPVCHZBVARC-UHFFFAOYSA-N	CN(C)CC(=O)O	530	TRUE	TRUE	FALSE		FALSE	FALSE	null	null	99.9	92.9	null	null	null	150858	24	104.07087:16100933 105.07422:883359 106.07758:177124		8632093	11771480	10366353	71966584	25021774	77790064	21521642	19193044	41027408	559338	472045	1696882	54955364	35384628	23427022	14493226	14390822	25805836
39	0.474	104.071	w/o MS2:Dimethylglycine; CE0; FFDGPVCHZBVARC-UHFFFAOYSA-N	[M+H]+		0.042	FALSE	7.713	104.071	C4H9NO2	Alpha amino acids	FFDGPVCHZBVARC-UHFFFAOYSA-N	CN(C)CC(=O)O	530	TRUE	TRUE	FALSE		FALSE	FALSE	null	null	99.8	93.6	null	null	null	168400	45	104.07089:10281155 105.07424:631734 106.0776:93264		38456396	113332392	141894480	151484272	193099440	98049624	92519880	90668664	150851184	2550658	5920412	1770941	109468944	58669256	45732708	136604320	152212800	150310944
40	0.221	104.071	w/o MS2:Dimethylglycine; CE0; FFDGPVCHZBVARC-UHFFFAOYSA-N	[M+H]+		0.062	FALSE	7.713	104.071	C4H9NO2	Alpha amino acids	FFDGPVCHZBVARC-UHFFFAOYSA-N	CN(C)CC(=O)O	530	TRUE	TRUE	FALSE		FALSE	FALSE	null	null	99.8	93.2	null	null	null	167710	30	104.0709:16977128 105.07425:971232 106.07761:92098		14145334	104572864	63226096	55168508	73027568	91211536	116595688	424271168	177890608	1962890	1807407	1382622	107174824	65717432	114764000	27998152	136167424	103097600
41	0.419	104.071	w/o MS2:Dimethylglycine; CE0; FFDGPVCHZBVARC-UHFFFAOYSA-N	[M+H]+		0.083	FALSE	7.713	104.071	C4H9NO2	Alpha amino acids	FFDGPVCHZBVARC-UHFFFAOYSA-N	CN(C)CC(=O)O	530	TRUE	TRUE	FALSE		FALSE	FALSE	null	null	99.8	93.6	null	null	null	139672	40	104.07091:12444063 105.07426:879061 106.07762:186377		111347992	35495128	50404592	33551712	193099440	112427640	99523392	97425536	166959632	1130748	5920412	1770941	37842928	67889472	114958056	28894900	28915686	150310944
42	0.294	104.071	w/o MS2:Dimethylglycine; CE0; FFDGPVCHZBVARC-UHFFFAOYSA-N	[M+H]+		0.042	FALSE	7.713	104.071	C4H9NO2	Alpha amino acids	FFDGPVCHZBVARC-UHFFFAOYSA-N	CN(C)CC(=O)O	530	TRUE	TRUE	FALSE		FALSE	FALSE	null	null	99.8	93.4	null	null	null	117216	28	104.07092:12394833 105.07427:826613 106.07763:103564		45434552	32820944	63226096	148985584	186093760	129737216	405005152	101040792	155249312	6796418	905992	1971696	45024120	74930568	31568384	105384896	58334624	204154224
43	0.14	104.071	w/o MS2:Dimethylglycine; CE0; FFDGPVCHZBVARC-UHFFFAOYSA-N	[M+H]+		0.125	FALSE	7.713	104.071	C4H9NO2	Alpha amino acids	FFDGPVCHZBVARC-UHFFFAOYSA-N	CN(C)CC(=O)O	530	TRUE	TRUE	FALSE		FALSE	FALSE	null	null	99.8	93.1	null	null	null	119443	1693-QC9	104.07094:17493012 105.07429:1051442 106.07765:158255		56628100	40611860	45155940	23645640	110529000	40645260	77727024	81759608	617738816	1690109	5240469	692505	9662090	44423628	49366300	90812712	136167424	61036624
44	0.553	104.071	w/o MS2:Dimethylglycine; CE0; FFDGPVCHZBVARC-UHFFFAOYSA-N	[M+H]+		0.062	FALSE	7.713	104.071	C4H9NO2	Alpha amino acids	FFDGPVCHZBVARC-UHFFFAOYSA-N	CN(C)CC(=O)O	530	TRUE	TRUE	FALSE		FALSE	FALSE	null	null	99.8	93.8	null	null	null	207313	347	104.07096:11238949 105.07431:819282 106.07767:108194		21224610	32570032	41592928	53271848	96864696	76788152	69434616	68925528	135493344	2550658	2212970	6168532	47024724	42577216	102480832	136604320	71900104	36483752
45	3.027	104.071	w/o MS2:Dimethylglycine; CE0; FFDGPVCHZBVARC-UHFFFAOYSA-N	[M+H]+		0.042	FALSE	7.713	104.071	C4H9NO2	Alpha amino acids	FFDGPVCHZBVARC-UHFFFAOYSA-N	CN(C)CC(=O)O	530	TRUE	TRUE	FALSE		FALSE	FALSE	null	null	99.7	97.3	null	null	null	36002.6	22	104.07099:11930279 105.07434:1121680 106.0777:68664		23059862	45792840	64795912	187875792	65385960	270361536	182616960	99795456	39242820	1235904	6686237	1960158	83961760	97910576	132942152	60749088	49373956	153504832
46	4.989	104.071	w/o MS2:Dimethylglycine; CE0; FFDGPVCHZBVARC-UHFFFAOYSA-N	[M+NH4]+	adduct linked to 285_[M+K]+	0.021	FALSE	7.713	104.071	C4H9NO2	Alpha amino acids	FFDGPVCHZBVARC-UHFFFAOYSA-N	CN(C)CC(=O)O	530	TRUE	TRUE	FALSE		FALSE	FALSE	null	null	99.6	99.1	null	null	null	58033.9	24	104.07103:9687764 105.07438:0 106.07774:0		9936119	12251460	101495048	25812316	121543112	154700384	71791584	28008350	89323224	5909677	1337450	692168	89893112	138972160	17917284	86609120	232395344	36389260
47	3.186	104.071	w/o MS2:Dimethylglycine; CE0; FFDGPVCHZBVARC-UHFFFAOYSA-N	[M+H]+		0.104	FALSE	7.713	104.071	C4H9NO2	Alpha amino acids	FFDGPVCHZBVARC-UHFFFAOYSA-N	CN(C)CC(=O)O	530	TRUE	TRUE	FALSE		FALSE	FALSE	null	null	99.6	97.4	null	null	null	30947	36	104.07108:11433441 105.07443:1480840 106.07779:0		92007032	10028624	243687120	17643242	208199584	81290864	47481936	75188272	75842528	1733455	1024952	922630	51580152	122928432	152647776	39752672	36683684	144627936
48	3.092	104.071	w/o MS2:Dimethylglycine; CE0; FFDGPVCHZBVARC-UHFFFAOYSA-N	[M+H]+		0.083	FALSE	7.713	104.071	C4H9NO2	Alpha amino acids	FFDGPVCHZBVARC-UHFFFAOYSA-N	CN(C)CC(=O)O	530	TRUE	TRUE	FALSE		FALSE	FALSE	null	null	99.3	97.3	null	null	null	23712.7	20	104.07119:12207757 105.07454:1280290 106.0779:0		22719982	52887628	63577824	71235184	42659792	99397952	66739064	256675776	168552128	4208458	2455837	1056993	223107040	53426276	38571400	60749088	105179440	49549800
49	6.874	104.071	w/o MS2:Dimethylglycine; CE0; FFDGPVCHZBVARC-UHFFFAOYSA-N	[M+H]+		0.417	FALSE	7.713	104.071	C4H9NO2	Alpha amino acids	FFDGPVCHZBVARC-UHFFFAOYSA-N	CN(C)CC(=O)O	530	TRUE	TRUE	FALSE		FALSE	FALSE	null	null	99.2	99.9	null	null	null	98091.1	1693-QC5	104.07124:6520506 105.07459:360356 106.07795:426962		43549680	88647976	75209944	210045504	204385456	274926880	142922544	158901952	266093344	2289253	7423176	1553475	249674192	118080616	90142640	77027272	162940912	174146368
50	12.204	104.106	w/o MS2:Choline [M]+	[M+H]+	found in higher mz's MsMs_6438; found in higher mz's MsMs_6439; found in higher mz's MsMs_6635; found in higher mz's MsMs_6912; found in higher mz's MsMs_2840; found in higher mz's MsMs_8716; found in higher mz's MsMs_8744; found in higher mz's MsMs_7311; found in higher mz's MsMs_6790; found in higher mz's MsMs_6602; found in higher mz's MsMs_3015; found in higher mz's MsMs_8765	0.854	FALSE	null	104.106	C5H14NO	Cholines	OEYIOHPDSNJKLS-UHFFFAOYSA-N	OCC[N+](C)(C)C	530	TRUE	TRUE	FALSE		FALSE	FALSE	null	null	98.8	null	null	null	null	24437.3	45	104.10567:2750078 105.10902:0 106.11238:0		44057196	102543712	62978232	76198296	45832768	102250056	64233764	62496084	82783144	2549700	5151820	6984293	57791544	77239776	107177768	58662364	70472880	74047768
51	0.815	104.107	Choline; CE10; OEYIOHPDSNJKLS-UHFFFAOYSA-N	[M]+	found in higher mz's MsMs_2503; found in higher mz's MsMs_1794	0.938	TRUE	7.638	104.107	C5H14NO	Cholines	OEYIOHPDSNJKLS-UHFFFAOYSA-N	C[N+](C)(C)CCO	430	TRUE	TRUE	TRUE		FALSE	FALSE	null	null	86.1	94.3	75	75	100	10793867	7	104.10725:664265920 105.1106:79623600 106.11396:5162404	58.06583:923998 59.07413:94686 60.08171:3882665 83.1386:28617 87.04429:116809 91.35672:31899 100.28439:32029 104.107:14909306	5728463360	5325624320	5195693568	5287097344	5246444032	4683896320	5418994176	5136819200	4595265024	1198598	6148376	2312293	4768710144	5784733696	5642404352	4816111616	5744323584	3448277760
52	11.096	105.034	Unknown	[M+H]+	found in higher mz's MsMs_890; found in higher mz's MsMs_4187; found in higher mz's MsMs_5053; found in higher mz's MsMs_4517; found in higher mz's MsMs_5279	0.042	TRUE	null	null	null	null	null	null	999	FALSE	FALSE	FALSE		FALSE	FALSE	null	null	null	null	null	null	null	167689	1693-QC1	105.03351:14393899 106.03686:1789562 107.04022:144450	50.01606:4829 51.02382:18726 53.0396:112935 55.05495:8819 59.06932:2060 70.066:5683 73.06548:15600 77.03948:51096 79.05488:10346 81.03397:10342 88.07614:6548 94.04137:2085 95.04931:506661 96.05272:11007 103.05502:5234 105.03384:376063 105.04507:302940 105.07034:28708	248498848	71684264	71686672	72909192	62990460	68203752	65786572	67242440	57633920	1137633	521390	1163255	69377224	50585568	70470176	51485220	57208884	68527584
53	11.143	105.034	Unknown	[M+H]+		0.917	TRUE	null	null	null	null	null	null	999	FALSE	FALSE	FALSE		FALSE	FALSE	null	null	null	null	null	null	null	80158.1	1693-QC2	105.03365:4806453 106.037:1099634 107.04036:110217	51.02376:4445 53.03959:27796 55.05505:7515 59.06933:1491 70.06601:5224 73.06548:12356 77.03944:13181 79.05481:3855 81.03388:3569 88.07616:4786 91.96504:2092 95.04934:123280 96.05299:1472 103.05405:1419 105.03385:75909 105.04508:68351 105.07034:10611	226311632	71684264	71707592	72609840	68334744	68113456	65873260	67242440	57633916	1392632	531133	1125690	76393000	54108600	75585056	56181580	56154568	74423216
54	11.682	105.07	w/o MS2:"L-2,3-DIAMINOPROPIONIC ACID"	[M+H]+	found in higher mz's MsMs_1745; found in higher mz's MsMs_3326; found in higher mz's MsMs_3360; found in higher mz's MsMs_3361; found in higher mz's MsMs_3843; found in higher mz's MsMs_3031; found in higher mz's MsMs_7366; found in higher mz's MsMs_4500; found in higher mz's MsMs_4973; found in higher mz's MsMs_3837; found in higher mz's MsMs_1413; found in higher mz's MsMs_1299; found in higher…	0.667	FALSE	null	105.07	C3H8N2O2	Alpha amino acids	PECYZEOJVXMISF-UHFFFAOYSA-N	O=C(O)C(N)CN	530	TRUE	TRUE	FALSE		FALSE	FALSE	null	null	100	null	null	null	null	58594.1	13	105.07014:4512192 106.07349:1087627 107.07685:2530704		75355624	55998304	51505080	59901716	51548708	57643748	63078216	47154980	52162872	1980505	3221095	3903009	77331600	70815672	45601344	46455248	59577884	21510226
55	0.843	106.05	w/o MS2:L-Serine; CE0; MTCFGRXMJLQNBG-REOHCLBHSA-N	[M+H]+		0.917	TRUE	8.822	106.05	C3H7NO3	Serine and derivatives	MTCFGRXMJLQNBG-REOHCLBHSA-N	C([C@@H](C(=O)O)N)O	530	TRUE	TRUE	FALSE		FALSE	FALSE	null	null	67.9	92.4	null	null	null	64323.9	39	106.0503:6798484 107.05365:235377 108.05701:253569	58.06574:1355 60.04502:79935 60.0816:790 70.02938:732 72.4633:741 79.05489:1799 88.04011:11314 91.05441:5469 92.70737:758 105.07072:936 106.04998:1644 106.11216:3405	46073260	69451040	30460410	47541068	33982364	35397692	29759022	35887996	39297092	1604660	2320614	1136562	18214350	33409056	55055028	45073400	49559728	18379270
56	3.156	107.049	w/o MS2:BENZALDEHYDE	[M+H]+	similar chromatogram in higher mz_155; similar chromatogram in higher mz_717; found in higher mz's MsMs_717; similar chromatogram in higher mz_721; found in higher mz's MsMs_721; similar chromatogram in higher mz_927; similar chromatogram in higher mz_7124	0.875	TRUE	null	107.049	C7H6O	Benzoyl derivatives	HUMNYLRZRPPJDN-UHFFFAOYSA-N	O=CC1=CC=CC=C1	530	TRUE	TRUE	FALSE		FALSE	FALSE	null	null	99.9	null	null	null	null	94136.9	36	107.04936:8497328 108.05271:1119757 109.05607:1125850	51.02377:1079 53.03952:7009 56.96571:905 75.02691:926 77.03888:1555 79.05482:244993 80.05013:4053 80.05828:4771 91.05501:16402 93.03751:4221 95.04931:23461 105.04505:12815 105.0705:5583 107.04877:19473 107.05973:1052 107.08602:12928	106070232	104945016	107658072	92069504	100554664	93231888	101464144	102566824	78210144	3201231	6715721	1839829	105508992	107002736	100408640	80972280	120544808	48104424
57	1.113	107.049	w/o MS2:BENZALDEHYDE	[M+H]+	found in higher mz's MsMs_4200	0.812	TRUE	null	107.049	C7H6O	Benzoyl derivatives	HUMNYLRZRPPJDN-UHFFFAOYSA-N	O=CC1=CC=CC=C1	530	TRUE	TRUE	FALSE		FALSE	FALSE	null	null	99.9	null	null	null	null	56178.2	45	107.04941:4809897 108.05276:0 109.05612:0	53.03954:1206 55.11385:755 56.96571:1541 64.3263:702 66.58149:700 69.19588:720 79.01817:826 79.05489:40831 80.05013:1619 91.05501:12829 93.03751:1537 95.04933:4798 97.01011:1263 100.00581:812 105.04511:1671 105.07065:4440 107.04903:12053 107.08609:8518	49345432	49659300	48902568	34302184	49231332	43739480	36436144	41032508	30641548	7514432	14105152	3361042	38767112	48111056	38452564	34807908	62894904	25646164
58	2.145	108.081	N-Methylaniline	[M+H]+		0.625	TRUE	null	108.081	C7H9N	Phenylalkylamines	AFBPFSWMIHJQDM-UHFFFAOYSA-N	C=1C=CC(=CC1)NC	430	TRUE	TRUE	TRUE		FALSE	FALSE	null	null	83.9	null	68.9	75	100	21970.7	3	108.08125:2888508 109.0846:746248 110.08796:345368	53.03938:10154 67.05502:5090 79.05489:1336 80.05022:9111 80.05834:3380 81.034:16476 81.07063:2033 88.4222:957 91.1302:828 92.05805:1100 93.05797:227580 94.06137:5535 94.47806:868 108.04478:8989 108.08089:101797	20915412	20780588	18682846	21487634	18796668	18638586	18990506	19069124	21092996	1180155	1249595	1668398	17288864	19034362	11769733	6833866	18757734	6568992
59	4.87	109.065	w/o MS2:Unknown (carbon number 7); PlaSMA ID-30	[M+H]+		0.354	TRUE	2.76	109.068	C7H8O	Unknown			530	TRUE	TRUE	FALSE		FALSE	FALSE	null	null	87	99.4	null	null	null	40790.4	36	109.06516:4597633 110.06851:3810563 111.07187:2992388	51.02377:907 53.03961:34373 55.01851:5078 55.05491:1047 65.03925:1995 67.055:13533 79.05489:30678 81.03393:48390 81.07063:33113 82.06552:5351 91.05504:9708 91.97092:1049 92.04961:913 94.04143:6719 98.12247:867 107.04922:1291 109.02917:10746 109.0648:96098 109.07666:5475 109.10132:8781	26596156	23803914	33533610	29519008	30647222	38290600	36755356	26484244	24345614	1659489	6165942	4712408	16906590	61527104	29586850	28835220	30359992	22727998
60	6.633	109.101	w/o MS2:Unknown (carbon number 8); PlaSMA ID-31	[M+H]+	ion correlated with 343	0.833	TRUE	5.75	109.103	C8H12	Unknown			530	TRUE	TRUE	FALSE		FALSE	FALSE	null	null	97	99.9	null	null	null	216964	30	109.10137:21892186 110.10472:0 111.10808:0	53.03964:8703 55.05502:30192 65.03925:9361 67.05508:280586 68.05831:6016 69.07063:18251 79.05498:20460 80.06317:2003 81.03403:7917 81.0707:88964 82.06566:2175 94.0779:1625 107.08614:11371 109.02824:2624 109.06496:2176 109.07577:4964 109.10169:164673	128453992	129282976	114958592	116533552	98977896	126554176	119901536	111881768	117489968	21070590	21083306	22958352	92741152	147989984	66583936	81829800	102579992	79918760
61	7.818	109.101	w/o MS2:Unknown (carbon number 8); PlaSMA ID-31	[M+H]+	ion correlated with 344; found in higher mz's MsMs_795; found in higher mz's MsMs_1953; similar chromatogram in higher mz_344; found in higher mz's MsMs_344; similar chromatogram in higher mz_8429; found in higher mz's MsMs_1222; similar chromatogram in higher mz_8857	0.938	TRUE	5.75	109.103	C8H12	Unknown			530	TRUE	TRUE	FALSE		FALSE	FALSE	null	null	97.6	99.5	null	null	null	474103	325	109.10149:101367160 110.10484:34133524 111.1082:2234762	53.00292:81731 53.03952:54280 53.99827:6568 55.01902:10108 55.05528:508763 56.05831:6970 65.03923:136528 66.04723:7650 67.05495:5010657 68.05817:96471 69.07047:279623 70.07377:5140 74.09686:9074 79.05479:339181 80.06301:79349 81.03395:18783 81.07055:1687393 82.07384:34713 91.05499:35874 93.0698:6613 94.07774:64573 95.04921:12035 105.04504:7174 105.07042:21308 107.08597:201393 108.0893:8568 109.06…	321216928	337448608	318962592	289108512	298602080	331835872	309236960	299824928	363990688	9428784	24154904	6750047	216041072	296083936	104643984	190217936	126949488	142391776
62	6.597	109.102	w/o MS2:Unknown (carbon number 8); PlaSMA ID-31	[M+H]+		0.083	TRUE	5.75	109.103	C8H12	Unknown			530	TRUE	TRUE	FALSE		FALSE	FALSE	null	null	98.3	99.9	null	null	null	299774	325	109.10166:26940404 110.10501:7939316 111.10837:979832	53.00301:7432 53.03959:20625 55.05499:51752 65.03933:15527 67.05502:461601 68.05827:9660 69.07058:25165 79.05482:34212 80.0631:6514 81.03396:21540 81.07063:163514 82.06558:4125 91.05518:5171 94.07859:5987 107.08598:16515 109.02922:4769 109.06503:10347 109.07675:5046 109.1016:272020	130159752	130864184	125539472	116533552	98977888	126554176	119901536	111881768	117489968	21070590	18037640	16997236	92985408	147989984	58096664	81869456	102579992	79918760
63	8.438	110.06	2-Aminophenol; CE30; CDAWCLOXVUBKRW-UHFFFAOYSA-N	[M+H]+		0.083	TRUE	6.002	110.06	C6H7NO	Aniline and substituted anilines	CDAWCLOXVUBKRW-UHFFFAOYSA-N	c1ccc(c(c1)N)O	430	TRUE	TRUE	TRUE		FALSE	FALSE	null	null	86	99.2	75	75	100	12955.8	1693-QC7	110.06038:2315754 111.06373:363133 112.06709:1054042	53.03959:690 55.05511:6895 65.03931:988 67.04253:3161 67.05503:1699 68.05027:1766 69.07055:5282 72.86928:775 78.37334:756 80.0502:771 82.0657:11701 83.04952:3525 83.06101:1749 95.04942:827 95.50809:656 110.06011:52504	16345123	20142318	23519598	113722760	56030212	37391936	82854112	49200472	37850740	4577744	8582307	4020475	67778096	27192510	34449848	22762638	33485628	28783736
64	6.882	110.061	2-Aminophenol; CE30; CDAWCLOXVUBKRW-UHFFFAOYSA-N	[M+H]+		0.396	TRUE	6.002	110.06	C6H7NO	Aniline and substituted anilines	CDAWCLOXVUBKRW-UHFFFAOYSA-N	c1ccc(c(c1)N)O	430	TRUE	TRUE	TRUE		FALSE	FALSE	null	null	85.9	99.9	75	75	100	45755.2	27	110.06062:2383293 111.06397:633487 112.06733:1089469	54.01111:649 55.05497:7453 62.78434:668 62.98536:770 64.16563:748 65.03926:3363 67.04248:1917 67.05498:961 68.05022:3079 68.0582:742 69.0705:5154 70.63633:918 80.05015:1302 82.03734:1168 82.06564:12642 83.04947:3751 83.06095:1028 84.34724:724 91.29458:794 91.56905:784 93.04519:793 94.84753:716 96.04499:1016 110.06004:57835	25760268	16850804	21360102	15974940	73585632	30991048	16954144	31981162	108691576	4427553	4171453	12189961	73536664	26430676	20018232	64031468	61636056	47713048
65	7.317	110.061	2-Aminophenol; CE30; CDAWCLOXVUBKRW-UHFFFAOYSA-N	[M+H]+		0.062	TRUE	6.002	110.06	C6H7NO	Aniline and substituted anilines	CDAWCLOXVUBKRW-UHFFFAOYSA-N	c1ccc(c(c1)N)O	430	TRUE	TRUE	TRUE		FALSE	FALSE	null	null	85.6	99.8	73.6	75	100	27162.4	1693-QC5	110.06027:2466127 111.06362:223525 112.06698:565264	50.52996:681 55.05501:8029 65.03926:3385 67.04248:1858 67.05498:3034 68.05022:863 68.0582:3022 69.0705:4276 82.03734:1384 82.06564:14165 83.04946:4891 83.06095:1087 84.24301:698 110.06004:60251 110.10494:1151	19725966	10170791	11971129	34225792	80669824	42103548	107029312	52371228	18114924	4667654	15950113	9095388	12233219	11706046	45886680	11908460	49209632	63207076
66	5.285	110.061	2-Aminophenol; CE30; CDAWCLOXVUBKRW-UHFFFAOYSA-N	[M+H]+		0.271	TRUE	6.002	110.06	C6H7NO	Aniline and substituted anilines	CDAWCLOXVUBKRW-UHFFFAOYSA-N	c1ccc(c(c1)N)O	430	TRUE	TRUE	TRUE		FALSE	FALSE	null	null	85.8	99.9	75	75	100	13145.2	4	110.06071:2842328 111.06406:782160 112.06742:1266324	52.64285:694 53.03958:1244 55.01855:964 55.05498:7198 65.03931:4653 65.38343:748 67.04253:1918 67.05502:1306 68.05026:1525 69.07055:1068 71.63675:653 80.05019:890 81.54139:764 82.03739:1205 82.05289:850 82.06567:14119 82.07334:893 83.04951:5148 83.061:1230 92.05052:958 110.06011:56140	87323224	20194584	58123056	85490128	81411960	82591504	59588988	117332600	17718736	12510502	10361667	1836798	52193436	37276636	38059900	15617992	14216541	21133646
67	0.828	110.072	Unknown	[M+H]+	found in higher mz's MsMs_807; found in higher mz's MsMs_5151; found in higher mz's MsMs_1346	0.5	TRUE	null	null	null	null	null	null	999	FALSE	FALSE	FALSE		FALSE	FALSE	null	null	null	null	null	null	null	94667.1	1693-QC2	110.07159:4139044 111.07494:613303 112.0783:0	53.03953:1323 54.04273:1218 55.05495:7516 56.05038:989 63.73006:704 65.03924:925 67.04246:1393 74.33157:763 81.03388:972 82.03731:4753 82.05281:1412 82.06562:8885 83.04968:5505 83.06097:14842 92.01693:1128 93.04502:6602 95.20595:789 110.06001:43133 110.07188:13502	38820924	56678884	27417876	44800288	42920152	47843708	34926424	74552752	46279296	225045	169848	41397	39721304	67059492	67819800	34833452	59790428	28650076
68	0.36	111.045	Butyric acid	[M+Na]+		0.167	TRUE	3.22	111.04	C4H8O2	Straight chain fatty acids	FERIUCNNQQJTOY-UHFFFAOYSA-N	O=C(O)CCC	430	TRUE	TRUE	TRUE		FALSE	FALSE	null	null	75.2	99	88.2	68.9	66.7	67111.3	42	111.04428:4574565 112.04763:1015354 113.05099:5390675	50.23081:636 53.03954:1085 53.35344:591 55.0189:980 55.055:25349 57.8627:814 65.03927:6942 66.04219:676 67.05497:1016 68.05021:1030 69.03403:1717 69.0705:5207 79.00619:654 80.49488:736 82.05283:1518 83.04949:20641 83.06094:3736 90.10015:785 93.03411:915 93.07072:1325 95.04933:860 111.04452:28212 111.0559:8600 111.08115:3031 111.09225:1399	70230752	7516564	94528896	25892710	139867200	132526440	21021358	29272044	127722448	23543806	11046653	7845808	14270271	28273616	110535192	58044148	100745072	103627744
69	6.838	111.045	Butyric acid	[M+Na]+		0.479	TRUE	3.22	111.04	C4H8O2	Straight chain fatty acids	FERIUCNNQQJTOY-UHFFFAOYSA-N	O=C(O)CCC	430	TRUE	TRUE	TRUE		FALSE	FALSE	null	null	72.3	98.3	81.1	72.5	66.7	42664.2	42	111.04461:2536121 112.04796:728656 113.05132:4530870	50.30789:636 53.00292:888 53.03917:749 55.0189:1847 55.05503:20975 56.31279:735 56.9221:710 60.81705:685 63.70065:707 65.03925:3021 67.05497:3813 68.05021:760 69.03403:1605 69.07057:20051 78.99487:929 82.05283:1137 83.04955:13499 83.06094:3434 83.08607:791 93.07072:1417 102.21484:771 111.02676:1739 111.04462:23294 111.0559:8454 111.06339:3012 111.08115:4903 111.09225:917	15983271	79223248	122878528	42060148	104160440	84827888	13276462	34742136	47014408	18613902	7004329	28023814	127622928	135758128	26256088	50853772	55309232	70084024
70	1.274	111.532	Unknown	[M+H]+	similar chromatogram in higher mz_3165; similar chromatogram in higher mz_287; similar chromatogram in higher mz_5305; similar chromatogram in higher mz_6658	0.729	FALSE	null	null	null	null	null	null	999	FALSE	FALSE	FALSE		FALSE	FALSE	null	null	null	null	null	null	null	4442.34	11	111.53158:356369 112.53493:0 113.53829:49622		2770127	5029626	3011424	4010228	3342714	3740273	4371177	2727952	829606	0	0	0	5866394	6830820	3387246	2668772	2097450	5563396
71	5.542	111.985	Unknown	[M+H]+		0.396	FALSE	null	null	null	null	null	null	999	FALSE	FALSE	FALSE		FALSE	FALSE	null	null	null	null	null	null	null	2745.6	36	111.98543:307185 112.98878:35199 113.99214:0		1093773	1617690	1516246	1952992	1693301	1633771	1800601	2557613	2277254	2533	0	9802	2137450	953093	1616651	1106726	990446	296032
72	7.813	112.022	Unknown	[M+H]+	ion correlated with 3142; ion correlated with 2004	0.833	FALSE	null	null	null	null	null	null	999	FALSE	FALSE	FALSE		FALSE	FALSE	null	null	null	null	null	null	null	182409	43	112.02176:12912891 113.02511:8633356 114.02847:159279168		112617944	105764408	122077528	119134976	110329096	119354424	106811344	116920104	122063216	0	0	0	125391976	117234816	89479160	99769696	158565984	65722580
73	0.999	112.051	Cytosine	[M+H]+	found in higher mz's MsMs_1878; similar chromatogram in higher mz_1259	0.062	TRUE	null	112.051	C4H5N3O	Pyrimidones	OPTASPLRGRRNAP-UHFFFAOYSA-N	N=C1C=CN=C(O)N1	430	TRUE	TRUE	TRUE		FALSE	FALSE	null	null	80.2	null	57.6	75	100	258161	30	112.05084:10696824 113.05419:3580523 114.05755:4757992	56.05047:3525 65.74854:883 67.05507:1841 68.01412:1957 68.05032:1439 69.04556:4429 70.02944:225416 70.06614:5654 84.08128:1987 91.96605:1056 94.06577:1699 95.02477:28754 95.04948:1029 95.06091:1892 96.00846:127782 97.12363:874 102.41623:925 112.03908:3188 112.05145:57328 112.07611:10827 112.08633:1373 112.11222:1133	42664708	53996784	67990984	55120292	79540760	71761032	79155104	49817480	218278848	2363139	1165133	1248868	8166583	97889808	77602296	97451760	98831856	31884982
74	0.962	112.051	Cytosine	[M+H]+	similar chromatogram in higher mz_2970; similar chromatogram in higher mz_4959; found in higher mz's MsMs_3769	0.104	TRUE	null	112.051	C4H5N3O	Pyrimidones	OPTASPLRGRRNAP-UHFFFAOYSA-N	N=C1C=CN=C(O)N1	430	TRUE	TRUE	TRUE		FALSE	FALSE	null	null	85.5	null	73.4	75	100	246836	20	112.05089:25989212 113.05424:4248752 114.0576:5125290	56.05047:3251 67.03008:2138 67.05507:8476 68.01359:3461 68.05031:1911 69.04565:35859 70.02943:10287 70.06569:16157 84.08128:3446 94.04075:18740 94.06577:2270 95.02489:118180 95.04947:2421 96.00852:3998 112.05032:621716 112.07639:13352	101265776	142504608	93639400	114599480	157978240	71761032	161015488	104352872	218278848	1517808	2023276	2001922	18668094	190736592	117400432	97451760	198124416	77405568
75	0.904	112.051	Cytosine	[M+H]+	found in higher mz's MsMs_2258; found in higher mz's MsMs_1879; found in higher mz's MsMs_1881	0.771	TRUE	null	112.051	C4H5N3O	Pyrimidones	OPTASPLRGRRNAP-UHFFFAOYSA-N	N=C1C=CN=C(O)N1	430	TRUE	TRUE	TRUE		FALSE	FALSE	null	null	84.5	null	70.5	75	100	233684	26	112.051:19516636 113.05435:4589134 114.05771:3813245	67.05497:6862 68.01402:1216 69.04546:17097 70.02933:7849 70.06602:5621 76.68608:1301 84.08115:2497 85.7886:1380 91.97092:2243 94.04054:5368 95.02468:44735 95.04932:2001 96.00838:3079 105.92882:1482 111.98605:1263 112.05125:216412 112.07565:13793 112.11205:1990	127279520	148386208	209621056	158790912	189908800	169007584	187969904	123481960	183087488	1165453	2814020	5299058	45372324	211083312	277290432	214357056	242086016	89765712
76	0.674	112.113	Unknown	[M+H]+	found in higher mz's MsMs_361	0.729	TRUE	null	null	null	null	null	null	999	FALSE	FALSE	FALSE		FALSE	FALSE	null	null	null	null	null	null	null	19369.6	31_32	112.11251:2307052 113.11586:789581 114.11922:871868	55.64347:609 63.13305:693 65.82436:673 69.18279:715 76.76959:689 77.62193:797 84.08115:1083 93.78934:869 112.07603:1012 112.11192:9543	15417098	15927394	11607821	19183900	14185705	14493546	14633386	13946962	14036518	26211	0	21793	7952575	19363596	8983040	8328258	14184579	32323508
77	7.069	112.113	Unknown	[M+H]+		0.146	FALSE	null	null	null	null	null	null	999	FALSE	FALSE	FALSE		FALSE	FALSE	null	null	null	null	null	null	null	2926.72	28	112.1127:177698 113.11605:2315874 114.11941:396317		2363300	3135542	3779095	2315596	6052580	3351276	2010359	3260205	2298064	43824	9160	28408	3675838	4559370	3701691	1900810	1859764	4657564
78	0.79	112.896	Unknown	[M+H]+		0.938	FALSE	null	null	null	null	null	null	999	FALSE	FALSE	FALSE		FALSE	FALSE	null	null	null	null	null	null	null	105108	39	112.89599:8047369 113.89934:0 114.9027:3691028		38703824	40973576	43132272	33067822	43888728	42166824	40683400	39854340	42637436	474171	1370329	1376726	38613904	34147332	41648864	30299088	53276684	29439444
79	1.069	113.035	Uracil; CE10; ISAKRJDGNUQOIC-UHFFFAOYSA-N	[M+H]+	found in higher mz's MsMs_80	0.812	TRUE	2.652	113.035	C4H4N2O2	Pyrimidones	ISAKRJDGNUQOIC-UHFFFAOYSA-N	c1cnc(nc1O)O	430	TRUE	TRUE	TRUE		FALSE	FALSE	null	null	86.1	99.7	75	75	100	847763	1693-QC1	113.03484:40556252 114.03819:2590127 115.04155:1177444	68.01346:11025 68.05018:7529 70.02931:1903002 71.03323:12099 86.219:8118 95.02471:156184 95.04929:8299 96.00832:1137789 97.01188:13779 113.03526:4056559 113.10711:10655	1301654528	1461079040	664787520	1338359040	1031075648	1310056832	1259271936	1664826752	257985536	5297200	2026565	1534282	706725248	1298916608	1668013568	1256763392	2341691904	503266848
80	1.135	113.035	Uracil; CE10; ISAKRJDGNUQOIC-UHFFFAOYSA-N	[M+H]+		0.167	TRUE	2.652	113.035	C4H4N2O2	Pyrimidones	ISAKRJDGNUQOIC-UHFFFAOYSA-N	c1cnc(nc1O)O	430	TRUE	TRUE	TRUE		FALSE	FALSE	null	null	85.7	99.7	73.9	75	100	680401	325	113.03475:34007924 114.0381:1477596 115.04146:2143311	53.00296:8227 68.01408:20607 70.02939:1027505 71.03275:6597 95.02486:81388 96.00842:644033 97.012:7760 113.03426:2063514 113.10718:32068	616340992	437441504	406704256	402485984	437997344	449001376	485880256	438767328	1972420864	6029428	1768360	3122490	263090848	556003072	531004992	623260928	633862016	223699376
81	6.475	113.035	Uracil; CE10; ISAKRJDGNUQOIC-UHFFFAOYSA-N	[M+H]+		0.083	TRUE	2.652	113.035	C4H4N2O2	Pyrimidones	ISAKRJDGNUQOIC-UHFFFAOYSA-N	c1cnc(nc1O)O	430	TRUE	TRUE	TRUE		FALSE	FALSE	null	null	76.2	98.2	45.9	75	100	59376.7	39	113.03503:4932510 114.03838:961303 115.04174:0	57.03432:1737 58.24788:823 67.05515:10855 68.05025:1789 70.02946:48462 70.06552:883 71.04994:5836 79.69339:917 82.02892:3580 85.0288:1089 85.06525:3062 86.06062:1030 95.02479:1746 95.04951:6118 95.08632:1862 96.00845:28029 103.55606:872 108.2431:802 113.00006:1711 113.02291:10031 113.03426:85320 113.06047:4524 113.07073:1665 113.10732:35463	26381424	13515775	29365476	19172192	30674930	50664976	57642176	50942720	53249740	1690856	9801166	3868319	14465793	34547504	19082480	24588544	31427132	20979088
82	5.259	113.035	w/o MS2:Uracil; CE0; ISAKRJDGNUQOIC-UHFFFAOYSA-N	[M+H]+		0.104	FALSE	2.652	113.035	C4H4N2O2	Pyrimidones	ISAKRJDGNUQOIC-UHFFFAOYSA-N	c1cnc(nc1O)O	530	TRUE	TRUE	FALSE		FALSE	FALSE	null	null	99.2	99.2	null	null	null	79492.3	36	113.03517:8489602 114.03852:866542 115.04188:3731106		55109976	74786096	79575552	89882448	221645024	385215136	94385880	32493708	125048376	4199214	3472555	1027557	14827919	106240688	94229352	68349464	146442288	63678496
83	5.105	113.035	Uracil; CE10; ISAKRJDGNUQOIC-UHFFFAOYSA-N	[M+H]+		0.312	TRUE	2.652	113.035	C4H4N2O2	Pyrimidones	ISAKRJDGNUQOIC-UHFFFAOYSA-N	c1cnc(nc1O)O	430	TRUE	TRUE	TRUE		FALSE	FALSE	null	null	73.4	99.3	37.1	75	100	64235.3	1693-QC9	113.03493:7380510 114.03828:2261355 115.04164:3586828	56.0505:1760 57.0344:1972 65.03938:1203 67.05521:13987 68.05035:4578 69.04559:1304 69.07063:1942 70.02952:55721 70.06562:3209 71.05014:6725 79.05499:3893 82.02904:3031 85.02892:1385 85.06538:1975 86.05997:1128 95.02405:5242 95.04938:8025 96.00856:28595 96.04428:1478 96.08089:1010 113.00022:1341 113.02316:15402 113.03443:113632 113.05939:7529 113.07089:4900 113.10737:86770	233068416	269987648	234457232	341798368	68659296	384227456	96105672	86865192	476053952	12802378	15152781	6709066	47386332	21666524	382898848	31790958	101758352	56183788
84	0.343	113.107	Unknown	[M+H]+		0.208	FALSE	null	null	null	null	null	null	999	FALSE	FALSE	FALSE		FALSE	FALSE	null	null	null	null	null	null	null	34513.6	1693-QC9	113.10742:4080656 114.11077:223798 115.11413:2333546		0	346737	2605746	5098570	59186596	66693284	74405568	71144600	105671448	0	64112	7065	2178704	9007249	10265596	4701602	6799214	23096682
85	0.077	113.107	Unknown	[M+H]+		0.146	FALSE	null	null	null	null	null	null	999	FALSE	FALSE	FALSE		FALSE	FALSE	null	null	null	null	null	null	null	26457.3	30	113.10747:4170411 114.11082:398695 115.11418:2669401		20545	1760560	616631	14182632	14722114	16288372	5565030	15460449	38162096	3134	15273	0	1248903	3146349	4484522	6713498	3657738	2426547
86	11.682	113.108	Unknown	[M+H]+		0.208	TRUE	null	null	null	null	null	null	999	FALSE	FALSE	FALSE		FALSE	FALSE	null	null	null	null	null	null	null	63507.6	1693-QC6	113.10761:7620554 114.11096:386216 115.11432:412718	53.03956:1406 55.05494:4669 56.05042:1369 58.06573:1431 67.055:4867 70.02937:3696 70.06606:1921 71.04976:1501 79.05486:3529 81.07062:1687 82.02961:3710 84.0812:3232 85.06537:7499 86.06059:1115 91.97264:1609 95.04938:3702 96.00842:1791 113.02283:3564 113.03447:8859 113.06045:3345 113.10722:212140	3144116	3851267	2781113	101041896	102591280	412504928	183901312	128198536	144851568	0	35626	0	7123582	5866520	23076758	30229720	34734916	13579859
87	11.469	113.108	Unknown	[M+H]+		0.083	TRUE	null	null	null	null	null	null	999	FALSE	FALSE	FALSE		FALSE	FALSE	null	null	null	null	null	null	null	36183.1	46	113.10754:4793823 114.11089:262976 115.11425:366558	55.01851:912 55.05492:5500 56.05039:876 57.03428:1489 57.07107:848 67.05499:7060 68.05074:846 70.02934:4629 70.06603:988 71.04973:4373 76.54679:911 79.05483:3536 81.07059:3426 82.02958:1882 84.08116:1706 85.06525:9656 86.06056:878 95.04934:3513 95.08627:1204 96.00838:3187 110.80186:924 112.99999:1193 113.02393:4708 113.03543:12653 113.0604:3482 113.07066:1868 113.10719:119761	3144116	5583353	12254452	26986336	82431736	52873444	117666128	219045120	148097712	0	0	0	8736905	41478968	41356080	15937198	64880656	43160424
88	10.99	113.108	Unknown	[M+H]+		0.042	FALSE	null	null	null	null	null	null	999	FALSE	FALSE	FALSE		FALSE	FALSE	null	null	null	null	null	null	null	40078.4	1693-QC5	113.10754:6007888 114.11089:310450 115.11425:514824		526700	1707811	4277925	36141616	270802976	100358792	97427168	321906816	114431496	0	0	14603	5347814	49064180	20911916	49404236	13068671	18443926
89	11.523	113.108	Unknown	[M+H]+		0.083	TRUE	null	null	null	null	null	null	999	FALSE	FALSE	FALSE		FALSE	FALSE	null	null	null	null	null	null	null	66769.5	1693-QC8	113.10758:8416792 114.11093:260163 115.11429:412674	55.05498:5639 56.05045:2045 58.06619:993 67.0552:7166 68.05029:1091 70.02955:6338 70.06612:1485 71.04981:3962 79.05492:3459 81.07068:1175 82.02967:4641 84.08126:1633 85.06532:8527 86.06066:1633 86.07202:1109 95.04945:1903 96.00849:2906 113.02405:3621 113.03432:10470 113.06052:3076 113.07079:3276 113.10731:210825	3144116	5583353	12254452	35151032	142705248	51349076	182651184	535584064	239307776	0	3959	0	5650969	33606736	24912418	10562501	31851840	14161088
90	1	113.108	Unknown	[M+H]+		0.708	FALSE	null	null	null	null	null	null	999	FALSE	FALSE	FALSE		FALSE	FALSE	null	null	null	null	null	null	null	40028.8	22	113.10768:3342722 114.11103:0 115.11439:0		295383	2433254	2916054	17698406	49183476	34901876	39090928	51794476	64543432	80999	14307	45975	8340322	12486633	12542025	7241248	16077865	7476686
91	11.777	113.108	Unknown	[M+H]+		0.042	TRUE	null	null	null	null	null	null	999	FALSE	FALSE	FALSE		FALSE	FALSE	null	null	null	null	null	null	null	22532	29	113.10768:7849538 114.11103:390109 115.11439:192107	55.05499:5397 56.05046:1087 67.05505:5325 69.04554:1182 70.02942:1618 70.06612:1902 71.04982:3214 79.05493:1452 81.07069:1935 82.02898:3435 84.08127:1334 85.06536:6002 95.04945:1759 95.08638:1905 96.00851:1912 113.02406:1318 113.03432:6059 113.06054:1547 113.0708:1660 113.10732:187485	727559	5831281	2851816	66677724	298685664	197657376	108070976	128429760	143913952	0	127069	0	21616546	5965244	22245440	39719196	65239388	26864116
92	6.804	113.108	Unknown	[M+H]+		0.042	FALSE	null	null	null	null	null	null	999	FALSE	FALSE	FALSE		FALSE	FALSE	null	null	null	null	null	null	null	57610.4	30	113.10775:3381551 114.1111:206450 115.11446:1140772		1747257	2686291	2095406	10426649	44610988	25614156	37806096	31150478	22137138	80264	0	110807	4734534	5886356	13698445	7583280	13554915	10817923
93	11.608	113.108	Unknown	[M+H]+		0.312	TRUE	null	null	null	null	null	null	999	FALSE	FALSE	FALSE		FALSE	FALSE	null	null	null	null	null	null	null	73777.1	1693-QC5	113.10755:6381220 114.1109:193660 115.11426:972952	55.05492:5313 56.05039:1095 67.05511:7055 70.02934:5207 70.06604:1678 71.04974:3791 79.05484:3403 81.07059:4262 82.02958:3107 85.06519:9109 86.07192:1168 95.04934:2068 95.08627:4106 96.00839:3584 113.02383:5988 113.03528:10712 113.06041:4616 113.07067:1717 113.10719:166984	3144116	2486126	10916580	44461256	812066880	79766560	840789568	220732096	828984832	0	15995	0	5202506	9717839	23512504	9958597	15391855	13456778
94	6.45	113.108	Unknown	[M+Li]+	adduct linked to 601_[M+K]+	0.146	FALSE	null	null	null	null	null	null	999	FALSE	FALSE	FALSE		FALSE	FALSE	null	null	null	null	null	null	null	39325.9	22	113.10779:2280982 114.11114:0 115.1145:363559		0	168830	2129330	5845836	20037778	21906936	19922340	32870864	11254912	0	0	0	1061836	4286122	5185683	1690143	8104316	4700255
95	5.962	113.108	Unknown	[M+H]+		0.312	FALSE	null	null	null	null	null	null	999	FALSE	FALSE	FALSE		FALSE	FALSE	null	null	null	null	null	null	null	46735.4	1693-QC9	113.10784:3682292 114.11119:136060 115.11455:1079635		2330686	12557083	15331715	35107848	88792984	94448152	113943728	125794504	108528664	0	11403	0	25574638	15151332	29083096	16671731	61584868	36054892
96	7.368	114.037	Unknown	[M+H]+	found in higher mz's MsMs_847; found in higher mz's MsMs_7763; found in higher mz's MsMs_7863; found in higher mz's MsMs_6650; found in higher mz's MsMs_6413; found in higher mz's MsMs_6294; found in higher mz's MsMs_5553; found in higher mz's MsMs_4917; found in higher mz's MsMs_4233; found in higher mz's MsMs_2866; found in higher mz's MsMs_556; found in higher mz's MsMs_3439	0.833	TRUE	null	null	null	null	null	null	999	FALSE	FALSE	FALSE		FALSE	FALSE	null	null	null	null	null	null	null	1953686	1693-QC1	114.0374:103696592 115.04075:21809636 116.04411:15353593	51.54416:13194 53.03953:90282 58.99577:15680 70.06602:21531 76.05057:15184 87.02651:356581 91.97258:14118 93.65422:13967 114.03698:1997271	1893500288	1716772736	1602015104	1668545920	1651362944	1627511168	1475404800	1620635776	1675630720	2458742	682176	1122571	1714404352	1857454336	1593655424	1234624128	2361284608	978692160
97	7.801	114.038	Unknown	[M+H]+	ion correlated with 346; found in higher mz's MsMs_840; found in higher mz's MsMs_6513; found in higher mz's MsMs_4377; found in higher mz's MsMs_555; found in higher mz's MsMs_1255	0.833	TRUE	null	null	null	null	null	null	999	FALSE	FALSE	FALSE		FALSE	FALSE	null	null	null	null	null	null	null	2.5173e+06	1693-QC1	114.03732:133656792 115.04067:5669165 116.04403:13988925	51.79073:6688 53.03953:36023 53.33199:5752 58.91548:6521 58.99577:11211 60.36924:5986 64.51509:5471 68.96443:5986 70.06602:26214 77.56487:6666 87.02652:171983 114.03698:1158909 114.09127:14163	1908800384	1754188544	1820560640	1780036864	1827848320	1764611584	1711025152	1865355392	1782842880	6130094	783472	326673	2061265920	1997226368	1556253056	1479868416	2190901504	1038108096
98	8.624	114.038	Unknown	[M+H]+	ion correlated with 99; similar chromatogram in higher mz_4772; found in higher mz's MsMs_4036; found in higher mz's MsMs_3993; found in higher mz's MsMs_842; found in higher mz's MsMs_557; found in higher mz's MsMs_4361; found in higher mz's MsMs_3754; similar chromatogram in higher mz_6733	0.375	TRUE	null	null	null	null	null	null	999	FALSE	FALSE	FALSE		FALSE	FALSE	null	null	null	null	null	null	null	5.54707e+06	1693-QC1	114.03741:275668320 115.04076:60544680 116.04412:47524060	53.03954:92634 55.01846:1836 55.05525:5419 58.99572:47684 59.04992:1485 68.05019:7423 69.03452:1815 69.07052:7367 70.06599:49070 74.09746:2027 80.05006:1682 81.05805:2624 82.02965:8097 85.01158:25649 86.06048:2386 87.02717:495585 88.03065:6258 91.96499:5130 96.0815:1860 105.03787:2315 114.03688:2577824 114.09109:31403 114.12819:4942	4531293184	4456569856	4550824960	3950997760	4030223872	4392236032	4238993664	4010180864	4262086656	1509664	387187	341998	4506613248	4552606208	3127052544	2915337472	5130437632	2729343488
99	8.652	114.038	Unknown	[M+H]+	ion correlated with 98; similar chromatogram in higher mz_3672	0.458	TRUE	null	null	null	null	null	null	999	FALSE	FALSE	FALSE		FALSE	FALSE	null	null	null	null	null	null	null	5.04271e+06	1693-QC5	114.03744:225882672 115.04079:37165728 116.04415:24313020	53.03955:132597 58.99579:49516 61.74016:27071 75.63963:27026 83.9767:32393 85.01166:29004 87.02658:581084 97.01918:31114 97.93194:30601 109.71478:29743 114.03703:3238506	4531293184	4475043840	4566543872	3971939840	4004421376	4414944256	4271063552	4024164352	4262086400	1509664	626656	363951	4503230464	4552605696	3107364096	2915337472	5161676800	2729343488
100	0.851	114.067	w/o MS2:Creatinine; CE0; DDRJAANPRJIHGJ-UHFFFAOYSA-N	[M+H]+		0.354	FALSE	8.005	114.066	C4H7N3O	Alpha amino acids and derivatives	DDRJAANPRJIHGJ-UHFFFAOYSA-N	CN1CC(=NC1=N)O	530	TRUE	TRUE	FALSE		FALSE	FALSE	null	null	99.8	93.8	null	null	null	107296	23	114.06654:10071366 115.06989:364286 116.07325:392877696		41583824	36300628	29239328	56583912	58737796	48157108	55044624	52643108	46348404	2599473	1500755	1635955	24705820	41706476	31954068	38818476	79449184	27217966
101	4.971	114.092	Unknown (carbon number 6); PlaSMA ID-45	[M+H]+		0.729	TRUE	2.91	114.093	C6H11NO	Unknown			430	TRUE	TRUE	TRUE		FALSE	FALSE	null	null	83.2	99.5	88	71	50	849396	45	114.09177:66140652 115.09512:5079886 116.09848:602380	55.01889:5710 55.05491:11810 55.57582:4810 59.06374:5051 61.91721:4945 68.05021:11353 69.07056:132902 70.06548:5386 71.08609:8979 72.08155:10010 79.05489:149849 80.64028:6091 86.09691:13787 90.34235:6285 96.08157:127421 97.06507:49585 114.03814:6248 114.05547:10916 114.0913:1570158	333328448	330037696	361102048	269161312	285100640	350882112	274025344	282956224	426099808	75723936	3127938	12629027	872668608	1028730304	827924608	806103040	1082121856	587155008
102	0.789	114.893	Unknown	[M+H]+		0.896	FALSE	null	null	null	null	null	null	999	FALSE	FALSE	FALSE		FALSE	FALSE	null	null	null	null	null	null	null	32189.3	39	114.89291:2501034 115.89626:0 116.89962:710103		9694393	11527968	10038774	6206167	12389553	9699989	13316252	11239069	8766796	8961	323993	171772	8622897	8275252	11153167	7251502	16528529	8051705
103	7.808	115.022	Unknown	[M+H]+	ion correlated with 3441; ion correlated with 8162; ion correlated with 3440	0.833	FALSE	null	null	null	null	null	null	999	FALSE	FALSE	FALSE		FALSE	FALSE	null	null	null	null	null	null	null	348733	23	115.02175:22713798 116.0251:756493 117.02846:0		244539600	257045296	269321344	264489840	249403952	237391776	241107440	238822832	243535600	0	0	0	273714272	291206272	199771984	196450048	364637344	158234784
104	11.667	115.054	w/o MS2:Diallyl Sulfide	[M+H]+		0.792	FALSE	null	115.058	C6H10S	Allyl sulfur compounds	UBJVUCKUDDKUJF-UHFFFAOYSA-N	S(CC=C)CC=C	530	TRUE	TRUE	FALSE		FALSE	FALSE	null	null	82.1	null	null	null	null	63304.9	36	115.05446:5133225 116.05781:944724 117.06117:661630		91334144	65283100	66847348	65391368	61272728	65321340	79639952	72498184	72309856	4109126	2629082	2708214	78075912	81136568	62283692	60446436	72273896	25327304
105	4.699	115.055	w/o MS2:Diallyl Sulfide	[M+H]+	ion correlated with 1544; found in higher mz's MsMs_834; found in higher mz's MsMs_1023	0.854	FALSE	null	115.058	C6H10S	Allyl sulfur compounds	UBJVUCKUDDKUJF-UHFFFAOYSA-N	S(CC=C)CC=C	530	TRUE	TRUE	FALSE		FALSE	FALSE	null	null	84.1	null	null	null	null	103112	20	115.05465:9334043 116.058:2930034 117.06136:30948734		55590364	59862288	54412384	62111940	67479456	63094344	64424884	74748328	70441952	1655723	2753340	1305319	55032680	59142960	74707272	43696700	76181880	31259556
106	7.811	116.033	w/o MS2:Maleamic acid	[M+H]+	ion correlated with 2047	0.083	FALSE	null	116.034	C4H5NO3	Straight chain fatty acids	FSQQTNAZHBEJLS-UHFFFAOYSA-N	O=C(O)C=CC(=N)O	530	TRUE	TRUE	FALSE		FALSE	FALSE	null	null	97.8	null	null	null	null	104910	43	116.03316:7482094 117.03651:0 118.03987:0		84131632	76737320	79486256	91264712	88088840	85695080	69312824	73886944	82239480	345669	175289	114418	92658768	92590952	66837796	71330024	17499840	47100424
107	8.653	116.033	w/o MS2:Maleamic acid	[M+H]+	ion correlated with 109	0.479	FALSE	null	116.034	C4H5NO3	Straight chain fatty acids	FSQQTNAZHBEJLS-UHFFFAOYSA-N	O=C(O)C=CC(=N)O	530	TRUE	TRUE	FALSE		FALSE	FALSE	null	null	97.9	null	null	null	null	262518	43	116.03318:18042828 117.03653:1498008 118.03989:0		236587888	220813168	225549568	204983120	194953264	228955328	220800176	200971952	219589424	742242	292524	146346	226287680	237435264	171294384	158504128	269233472	142627952
108	7.368	116.033	w/o MS2:Maleamic acid	[M+H]+		0.396	FALSE	null	116.034	C4H5NO3	Straight chain fatty acids	FSQQTNAZHBEJLS-UHFFFAOYSA-N	O=C(O)C=CC(=N)O	530	TRUE	TRUE	FALSE		FALSE	FALSE	null	null	97.9	null	null	null	null	108498	42	116.03319:7017412 117.03654:0 118.0399:0		96327384	86468344	84218280	86159160	85789664	83137048	66960772	92285696	82123008	1619202	27831	224322	93705024	87996976	77353304	64664064	125318560	51130056
109	8.625	116.033	w/o MS2:Maleamic acid	[M+H]+	ion correlated with 107; found in higher mz's MsMs_4036	0.354	FALSE	null	116.034	C4H5NO3	Straight chain fatty acids	FSQQTNAZHBEJLS-UHFFFAOYSA-N	O=C(O)C=CC(=N)O	530	TRUE	TRUE	FALSE		FALSE	FALSE	null	null	98.1	null	null	null	null	289643	44	116.03323:18604276 117.03658:2034337 118.03994:0		236587888	220813168	225549568	204983120	194953264	228955328	220800192	201266048	219589424	1256811	421739	202335	226287680	237435248	171294384	158656608	269233472	142589472
110	7.78	116.053	Unknown	[M+H]+	ion correlated with 111	0.25	FALSE	null	null	null	null	null	null	999	FALSE	FALSE	FALSE		FALSE	FALSE	null	null	null	null	null	null	null	167671	1693-QC4	116.05302:9140878 117.05637:0 118.05973:0		117867304	107652224	124450928	134648512	117427368	137879264	126022272	123931832	114621368	262184	22747	0	123418304	84433512	107614536	81789064	164478576	67098624
111	7.808	116.053	Unknown	[M+H]+	ion correlated with 110	0.396	FALSE	null	null	null	null	null	null	999	FALSE	FALSE	FALSE		FALSE	FALSE	null	null	null	null	null	null	null	146353	3	116.0531:9763738 117.05645:0 118.05981:0		117533696	107315880	126645552	134648512	117443616	137871200	126026912	123931840	114706712	262184	22747	0	123418304	139856512	107597824	81828152	164461424	68209704
112	0.858	116.071	Proline	[M+H]+	found in higher mz's MsMs_1071; found in higher mz's MsMs_4399	0.938	TRUE	null	116.071	C5H9NO2	Proline and derivatives	ONIBWKKTOPOVIA-UHFFFAOYSA-N	O=C(O)C1NCCC1	430	TRUE	TRUE	TRUE		FALSE	FALSE	null	null	86.1	null	75	75	100	3827985	1693-QC5	116.071:178181088 117.07435:31570778 118.07771:145771792	68.05021:39184 70.06603:19433674 71.06895:287824 85.00346:24306 98.98453:32605 116.07121:2614795	3461688064	2477009664	2140365056	2404914176	1846608896	2442092288	1860843904	2102909824	2145945984	30140896	17826688	14283154	810500416	1739899008	1634253184	1198729088	4366573056	714264640
113	13.316	116.107	w/o MS2:Unknown (carbon number 6); PlaSMA ID-50	[M+H]+		0.188	FALSE	4.13	116.106	C6H13NO	Unknown			530	TRUE	TRUE	FALSE		FALSE	FALSE	null	null	98.1	89.8	null	null	null	13463.1	39	116.10728:3556842 117.11063:0 118.11399:520852		180411600	119041176	102949872	93516400	184927136	149962352	123989064	118276912	77097672	19934910	7990778	5888516	89569136	120911280	119377904	77531432	104453424	103536200
114	0.922	117.055	w/o MS2:Ketoisovaleric acid	[M+H]+		0.375	TRUE	null	117.055	C5H8O3	Short-chain keto acids and derivatives	QHKABHOOEWYVLI-UHFFFAOYSA-N	O=C(O)C(=O)C(C)C	530	TRUE	TRUE	FALSE		FALSE	FALSE	null	null	99.6	null	null	null	null	235277	42	117.05509:16132865 118.05844:2070760 119.0618:433779	53.00291:2654 53.03964:12700 55.05497:91741 57.03435:12292 57.05798:4444 58.06612:2084 59.04996:5046 59.07364:1837 69.03403:35454 70.06602:5634 71.01338:1903 71.04975:22025 71.06896:12641 72.08155:541115 73.02934:32628 81.03389:5240 81.07057:2313 84.96037:2732 85.02948:1574 98.98446:48882 99.04417:9042 99.0808:1647 117.05472:7247	118341064	92256616	130784984	142205488	158959616	158637504	173944768	170619552	201804512	16092148	14732738	18000680	159484544	162644160	97688816	134386000	172104496	109242120
115	4.382	117.058	w/o MS2:Ketoisovaleric acid	[M+H]+		0.125	FALSE	null	117.055	C5H8O3	Short-chain keto acids and derivatives	QHKABHOOEWYVLI-UHFFFAOYSA-N	O=C(O)C(=O)C(C)C	530	TRUE	TRUE	FALSE		FALSE	FALSE	null	null	84.2	null	null	null	null	114336	1693-QC9	117.05755:13642669 118.0609:66670352 119.06426:15349023		481244256	98404816	106483392	486154848	117797144	124388216	128743576	99204424	561771200	20848692	8005148	7132799	110739512	134281840	95724520	89940744	120740576	88357856
116	4.652	117.058	w/o MS2:Ketoisovaleric acid	[M+H]+		0.062	FALSE	null	117.055	C5H8O3	Short-chain keto acids and derivatives	QHKABHOOEWYVLI-UHFFFAOYSA-N	O=C(O)C(=O)C(C)C	530	TRUE	TRUE	FALSE		FALSE	FALSE	null	null	84	null	null	null	null	139687	22	117.05757:18259942 118.06092:115518208 119.06428:12778356		61373480	186770176	154624256	220433584	120312856	195715760	239548816	229570624	208108448	25812494	7538353	5304862	219127328	167949136	218585472	168775424	218814032	429560768
117	4.566	117.058	w/o MS2:Ketoisovaleric acid	[M+H]+		0.021	FALSE	null	117.055	C5H8O3	Short-chain keto acids and derivatives	QHKABHOOEWYVLI-UHFFFAOYSA-N	O=C(O)C(=O)C(C)C	530	TRUE	TRUE	FALSE		FALSE	FALSE	null	null	83.5	null	null	null	null	138188	322	117.05762:11240162 118.06097:59848656 119.06433:14622283		38129868	54808796	44928272	49964840	40427888	42599908	48943560	48048848	43014836	7586010	36921852	9992250	45597552	48371608	47191072	415645600	59989436	85762184
118	4.694	117.058	w/o MS2:Ketoisovaleric acid	[M+H]+	found in higher mz's MsMs_425; found in higher mz's MsMs_834	0.646	FALSE	null	117.055	C5H8O3	Short-chain keto acids and derivatives	QHKABHOOEWYVLI-UHFFFAOYSA-N	O=C(O)C(=O)C(C)C	530	TRUE	TRUE	FALSE		FALSE	FALSE	null	null	83.5	null	null	null	null	107078	43	117.05762:19143326 118.06097:128438336 119.06433:10166940		141887648	217226416	154624256	220433584	237307696	195715328	239412720	229466784	237144496	25812494	8570925	36102308	219127328	167949136	218585472	168775440	246626944	565760512
119	4.445	117.058	w/o MS2:Ketoisovaleric acid	[M+H]+		0.104	FALSE	null	117.055	C5H8O3	Short-chain keto acids and derivatives	QHKABHOOEWYVLI-UHFFFAOYSA-N	O=C(O)C(=O)C(C)C	530	TRUE	TRUE	FALSE		FALSE	FALSE	null	null	83.5	null	null	null	null	121340	36	117.05762:13937412 118.06097:66979832 119.06433:15486432		89730224	72788944	85703016	64438284	86523536	102261088	68033912	80619976	86347480	12466342	11198970	5741615	502544416	75904640	462330304	92648368	61240424	89046056
120	5.029	117.058	w/o MS2:Ketoisovaleric acid	[M+H]+		0.938	FALSE	null	117.055	C5H8O3	Short-chain keto acids and derivatives	QHKABHOOEWYVLI-UHFFFAOYSA-N	O=C(O)C(=O)C(C)C	530	TRUE	TRUE	FALSE		FALSE	FALSE	null	null	83.2	null	null	null	null	926264	27	117.05765:58528768 118.061:233570432 119.06436:170165488		471825408	506108352	567850496	501940224	515202240	588802880	555113664	567455680	587239936	32097712	48237168	28704258	489178304	543324160	460959456	501293792	545776448	542096448
121	4.314	117.058	w/o MS2:Ketoisovaleric acid	[M+H]+		0.042	FALSE	null	117.055	C5H8O3	Short-chain keto acids and derivatives	QHKABHOOEWYVLI-UHFFFAOYSA-N	O=C(O)C(=O)C(C)C	530	TRUE	TRUE	FALSE		FALSE	FALSE	null	null	82	null	null	null	null	98701.4	1693-QC8	117.05777:12509415 118.06112:51699636 119.06448:12812952		92655256	100053800	559224192	108231552	630337088	129746928	139255152	611893632	125908304	20951002	12693935	13184652	103586576	146477920	99183440	84686952	210193600	74134008
122	4.252	117.058	w/o MS2:Ketoisovaleric acid	[M+H]+		0.083	FALSE	null	117.055	C5H8O3	Short-chain keto acids and derivatives	QHKABHOOEWYVLI-UHFFFAOYSA-N	O=C(O)C(=O)C(C)C	530	TRUE	TRUE	FALSE		FALSE	FALSE	null	null	81.9	null	null	null	null	101618	20	117.05778:14153446 118.06113:67467752 119.06449:16114601		57518412	187544208	81166344	105644440	96571344	669140480	190992464	116990864	119801904	20080816	31353628	27221016	96007024	549139712	76920208	73829456	210193600	74022960
123	11.661	117.07	w/o MS2:N-Nitrosomorpholine	[M+H]+	found in higher mz's MsMs_1745; found in higher mz's MsMs_3326; found in higher mz's MsMs_3361; found in higher mz's MsMs_4500; found in higher mz's MsMs_3837; found in higher mz's MsMs_1413; found in higher mz's MsMs_3843; found in higher mz's MsMs_1487; found in higher mz's MsMs_1221	0.188	TRUE	null	117.066	C4H8N2O2	Morpholines	ZKXDGKXYMTYWTB-UHFFFAOYSA-N	C1COCCN1N=O	530	TRUE	TRUE	FALSE		FALSE	FALSE	null	null	70.3	null	null	null	null	118900	1693-QC1	117.07005:7681538 118.0734:1504998 119.07676:7462778	55.0549:1272 56.96569:1018 57.03426:860 58.06611:3542 59.04996:5403 59.07364:1885 65.45412:784 69.62918:728 72.04498:4223 72.08157:6821 84.9604:6964 85.02872:1220 91.05515:14124 93.80397:823 115.0544:29679 117.07031:95000	189884704	84324304	94818656	63498864	99299144	88232208	62230596	85059096	101286616	3259641	7999919	1917640	57413312	110264352	85658712	83004352	108993120	33918244
124	11.277	117.07	w/o MS2:N-Nitrosomorpholine	[M+Li]+	found in higher mz's MsMs_3684; found in higher mz's MsMs_4401; found in higher mz's MsMs_2996; adduct linked to 714_[M+K]+; found in higher mz's MsMs_1337; found in higher mz's MsMs_1274	0.042	TRUE	null	117.066	C4H8N2O2	Morpholines	ZKXDGKXYMTYWTB-UHFFFAOYSA-N	C1COCCN1N=O	530	TRUE	TRUE	FALSE		FALSE	FALSE	null	null	71.1	null	null	null	null	99996.7	13	117.06998:10043270 118.07333:1834744 119.07669:12888005	55.05499:2196 56.96539:9257 57.03436:1906 59.07373:1438 59.35682:1391 71.04983:2406 72.0451:2289 72.0817:21303 73.02888:2746 82.50883:1595 84.96055:20647 91.05446:13545 102.95606:1710 102.97093:1954 115.05471:38317 117.0705:93755	62719584	54701224	66265656	48693624	77937344	74879064	54156900	76450648	78948896	4689536	5478336	5232946	94238472	100837872	29311996	102414512	109091968	23148512
125	1.256	117.139	Unknown	[M+H]+	similar chromatogram in higher mz_2813	0.854	FALSE	null	null	null	null	null	null	999	FALSE	FALSE	FALSE		FALSE	FALSE	null	null	null	null	null	null	null	7041.32	323	117.13867:545133 118.14202:30667 119.14538:0		275536	8428744	9370590	7526648	6176949	7447674	8695412	11237964	7064758	0	0	0	6102946	6561226	5360568	6164324	5017062	7350414
126	19.198	117.982	Unknown	[M+H]+		0.25	FALSE	null	null	null	null	null	null	999	FALSE	FALSE	FALSE		FALSE	FALSE	null	null	null	null	null	null	null	15406.4	325	117.98231:3626381 118.98566:12853033 119.98902:1122430		45434128	219182752	32818470	59914472	262542880	66535440	192623168	27723560	117106288	12885919	6596757	2456321	139061104	22503164	44092476	183601232	89599968	189182592
127	7.788	117.996	Unknown	[M+H]+		0.333	FALSE	null	null	null	null	null	null	999	FALSE	FALSE	FALSE		FALSE	FALSE	null	null	null	null	null	null	null	39521	47	117.99599:2495542 118.99934:0 120.0027:0		2441696	26386932	25555790	9364822	28692912	10475156	15325043	13887206	4862564	256484	159131	23770	12067162	19317666	10234037	6412530	33800416	3930499
128	4.197	118.065	INDOLE	[M+H]+		0.062	TRUE	null	118.065	C8H7N	Indoles	SIKJAQJRHWYJAI-UHFFFAOYSA-N	N1C=CC2=CC=CC=C12	430	TRUE	TRUE	TRUE		FALSE	FALSE	null	null	71.2	null	51.3	69.1	50	993275	46	118.06557:52677020 119.06892:11018997 120.07228:6144106	51.46284:2049 53.31945:2025 55.05508:44894 57.57738:2128 58.0657:13793 59.07365:3971 59.33852:2135 72.0816:312286 73.08504:3451 82.33484:2146 86.9934:2486 91.05424:17447 97.98343:3044 101.91168:2264 103.59199:2178 118.06538:81924 118.08587:34065	335036544	334221600	457973120	436779328	470599488	336205472	417354560	427336064	440720160	1241800	1199431	287711	342381824	407471808	287766848	277794432	1941494016	237570496
129	4.687	118.065	INDOLE	[M+H]+	found in higher mz's MsMs_667; found in higher mz's MsMs_1242; found in higher mz's MsMs_1483; found in higher mz's MsMs_5367; found in higher mz's MsMs_1480	0.604	TRUE	null	118.065	C8H7N	Indoles	SIKJAQJRHWYJAI-UHFFFAOYSA-N	N1C=CC2=CC=CC=C12	430	TRUE	TRUE	TRUE		FALSE	FALSE	null	null	76	null	65.7	69.1	50	723964	37	118.06558:70964872 119.06893:8353238 120.07229:4655540	55.05491:29230 58.0657:7825 59.07364:6773 59.37624:6128 72.08162:220583 76.06441:6037 91.05245:9197 91.05492:46682 118.0654:272218 118.08607:38503	557326848	779617792	672833344	1019348864	1082664960	825521216	864894848	896081600	808782400	1498907	351905	561254	1073011200	753611136	1078986496	550003520	633407488	2291415552
130	4.641	118.065	INDOLE	[M+H]+	found in higher mz's MsMs_1483	0.062	TRUE	null	118.065	C8H7N	Indoles	SIKJAQJRHWYJAI-UHFFFAOYSA-N	N1C=CC2=CC=CC=C12	430	TRUE	TRUE	TRUE		FALSE	FALSE	null	null	74.5	null	61	69.1	50	989096	13	118.0655:56987016 119.06885:9043648 120.07221:3060718	55.05513:34931 58.06578:5290 61.1768:3473 72.08173:231695 91.05441:27526 103.67217:3988 118.06557:203524 118.08615:43269	256119936	779593344	672833344	896714368	574047232	842110784	783415552	909671680	808688768	1134856	537594	386782	985644032	753611136	1085103488	565885248	633407488	2288331520
131	4.477	118.066	INDOLE	[M+H]+	found in higher mz's MsMs_5306	0.083	TRUE	null	118.065	C8H7N	Indoles	SIKJAQJRHWYJAI-UHFFFAOYSA-N	N1C=CC2=CC=CC=C12	430	TRUE	TRUE	TRUE		FALSE	FALSE	null	null	72	null	53.7	69.1	50	1151344	22	118.06552:92006584 119.06887:23441388 120.07223:7912420	55.05509:41636 56.82824:3666 58.06582:5897 63.22511:3549 72.08174:300160 74.2364:3210 75.72657:3325 76.7991:3511 78.49136:4033 87.76048:3514 91.05447:23598 97.26364:3481 99.39606:3336 110.33783:3729 118.06564:155757 118.08625:58431	542314688	307381184	443583648	217574448	192023184	346447168	317989664	214459888	436633280	1087128	2171762	761809	239399456	378056960	288078944	556644096	332613472	463022368
132	4.416	118.066	INDOLE	[M+H]+	found in higher mz's MsMs_802	0.208	TRUE	null	118.065	C8H7N	Indoles	SIKJAQJRHWYJAI-UHFFFAOYSA-N	N1C=CC2=CC=CC=C12	430	TRUE	TRUE	TRUE		FALSE	FALSE	null	null	73	null	56.6	69.1	50	1.1105e+06	1693-QC1	118.06556:67837960 119.06891:15171792 120.07227:6518424	50.60702:4044 52.2953:3626 55.055:50304 58.06611:21144 59.07364:8339 72.08163:274999 87.46472:4123 91.05412:37621 110.98679:4061 118.06538:345947 118.08599:108793	2535100928	420873376	559592064	2076723328	405252736	504124864	556658688	385331680	2021374976	3725688	560660	901085	1703196544	541231104	1755507072	501116800	1054355904	425204864
133	4.537	118.066	w/o MS2:INDOLE	[M+H]+		0.021	TRUE	null	118.065	C8H7N	Indoles	SIKJAQJRHWYJAI-UHFFFAOYSA-N	N1C=CC2=CC=CC=C12	530	TRUE	TRUE	FALSE		FALSE	FALSE	null	null	68.5	null	null	null	null	1.38061e+06	25	118.06557:69698216 119.06892:15968963 120.07228:4866564	55.055:33943 58.06612:10583 59.07364:7203 72.0816:241963 73.08503:2018 91.05487:14857 105.00325:2544 118.06544:73281 118.08612:51608	323681984	203100688	195819296	239203552	218738336	165167168	219006144	179310144	202107488	686414	2171762	576265	228079584	176081856	218346176	2541379072	256114080	458854848
134	4.267	118.066	INDOLE	[M+H]+		0.146	TRUE	null	118.065	C8H7N	Indoles	SIKJAQJRHWYJAI-UHFFFAOYSA-N	N1C=CC2=CC=CC=C12	430	TRUE	TRUE	TRUE		FALSE	FALSE	null	null	71.7	null	52.6	69.1	50	1.0684e+06	20	118.06548:63689148 119.06883:16114601 120.07219:9714899	55.0551:45583 56.75434:2378 57.05807:2469 58.06579:5723 59.07374:4183 62.20528:2009 66.95312:2722 67.31413:2237 72.08172:332640 73.08456:3325 76.8195:2357 82.59278:2479 91.05464:20387 104.41806:2541 105.00343:2854 118.06557:93693 118.08646:35041	341882272	2308856576	2480813312	500066496	417472416	414009568	2082370688	461948256	537266432	1470069	1199431	3184372	409151968	2321327360	359499552	353513504	523685216	285968768
135	4.337	118.066	INDOLE	[M+H]+		0.104	TRUE	null	118.065	C8H7N	Indoles	SIKJAQJRHWYJAI-UHFFFAOYSA-N	N1C=CC2=CC=CC=C12	430	TRUE	TRUE	TRUE		FALSE	FALSE	null	null	71.1	null	50.7	69.1	50	845564	323	118.06538:42477328 119.06873:9773545 120.07209:2287088	51.82933:1947 55.05495:16726 55.93518:2179 58.06574:11151 59.07375:17834 66.83112:2484 70.06608:3326 72.0816:117658 86.99345:2735 91.05434:12134 105.00333:2667 118.06544:98154 118.08604:44718	578932800	594499840	2480799744	2076723328	2069094784	2141388416	2082257536	1872016512	594728960	3725688	1199431	3184372	485395936	994368064	496732992	429993504	1054355904	375607104
136	5.031	118.066	INDOLE	[M+H]+	found in higher mz's MsMs_804; found in higher mz's MsMs_6307; found in higher mz's MsMs_3898; found in higher mz's MsMs_1420; found in higher mz's MsMs_5307	0.938	TRUE	null	118.065	C8H7N	Indoles	SIKJAQJRHWYJAI-UHFFFAOYSA-N	N1C=CC2=CC=CC=C12	430	TRUE	TRUE	TRUE		FALSE	FALSE	null	null	77.5	null	69.9	69.1	50	5.04991e+06	23	118.06526:286017056 119.06861:157606368 120.07197:24110960	55.0553:38101 61.28486:14071 61.56613:13323 68.45451:14163 69.03457:13584 70.05379:15573 72.08156:274315 78.29567:14878 91.05523:117741 99.0434:15821 117.05712:18246 118.06541:720375 118.08607:34355	3002695680	3156343040	2976777216	2891995904	2744612864	2678083584	2585801728	2347282176	2573178112	817185	1113327	304780	2906417152	3013543424	2578094080	2922628096	3105437184	3079718656
137	0.838	118.087	w/o MS2:Betaine; CE30; CE0; KWIUHFFTVRNATP-UHFFFAOYSA-N	[M+H]+		0.062	FALSE	7.411	118.086	C5H11NO2	Alpha amino acids	KWIUHFFTVRNATP-UHFFFAOYSA-N	C[N+](C)(C)CC(=O)[O-]	530	TRUE	TRUE	FALSE		FALSE	FALSE	null	null	99.9	94.7	null	null	null	3.74453e+06	323	118.0865:217498000 119.08985:13406887 120.09321:3151920		188034368	832597056	1163773824	521031008	287514272	462539680	2197606912	2921209856	266378016	20765080	32813832	28091256	2219650304	472612384	2635684608	1028243392	883688896	1691533952
138	1.012	118.087	L-Valine; CE10; KZSNJWFQEVHDMF-BYPYZUCNSA-N	[M+H]+	adduct linked to 538_[M+Na]+; similar chromatogram in higher mz_1434	0.938	TRUE	7.207	118.086	C5H11NO2	Valine and derivatives	KZSNJWFQEVHDMF-BYPYZUCNSA-N	CC(C)[C@@H](C(=O)O)N	430	TRUE	TRUE	TRUE		FALSE	FALSE	null	null	86.1	95.4	75	75	100	43802872	1693-QC9	118.0864:1676983424 119.08975:337084032 120.09311:35118156	55.05508:15392852 57.0581:1112857 72.0817:96380584 73.08459:1454664 118.08633:1181594	32305246208	31209779200	27185113088	28503400448	30225688576	27132418048	28101081088	27486599168	20678563840	48026540	75113640	69868896	30702792704	28907896832	31526354944	18165614592	32946831360	16098834432
139	6.974	118.087	Valine	[M+H]+		0.271	TRUE	null	118.086	C5H11NO2	Valine and derivatives	KZSNJWFQEVHDMF-UHFFFAOYNA-N	O=C(O)C(N)C(C)C	430	TRUE	TRUE	TRUE		FALSE	FALSE	null	null	85.7	null	79.5	84.2	66.7	186259	4	118.08687:12178713 119.09022:1085213 120.09358:3713845	55.05501:27666 57.05803:955 58.06581:8278 59.0737:5059 60.49942:903 61.69973:861 67.51305:712 72.08161:173876 72.81857:843 73.08509:1750 74.09697:770 86.09698:794 91.05435:3291 95.98883:791 97.93384:886 104.96355:1157 106.80602:853 109.82721:759 118.06549:1063 118.08611:28566	295279200	235542640	256570768	313058848	334794144	495583712	88728528	324803872	518787584	16512319	20256768	29309846	427275360	288254272	458361568	271254656	228853904	416316096
140	1.506	119.049	w/o MS2:Unknown (carbon number 8); PlaSMA ID-53	[M+H]+	found in higher mz's MsMs_499; found in higher mz's MsMs_1174; found in higher mz's MsMs_690	0.188	FALSE	1.82	119.05	C8H6O	Unknown			530	TRUE	TRUE	FALSE		FALSE	FALSE	null	null	98.1	100	null	null	null	237389	36	119.04932:17795214 120.05267:9862590 121.05603:15670572		177258112	167698752	151446224	154946112	155414816	168011920	154216544	148339328	71237696	278654	425733	201251	176443232	163512944	163086688	152057936	205138288	80259032
141	1.539	119.049	w/o MS2:Unknown (carbon number 8); PlaSMA ID-53	[M+H]+	similar chromatogram in higher mz_500; found in higher mz's MsMs_500; found in higher mz's MsMs_688; found in higher mz's MsMs_690; found in higher mz's MsMs_1175	0.625	FALSE	1.82	119.05	C8H6O	Unknown			530	TRUE	TRUE	FALSE		FALSE	FALSE	null	null	98.2	100	null	null	null	207606	7	119.04935:15895433 120.0527:9015701 121.05606:15318110		184588464	167692912	151456464	154700976	164143152	168011920	154216544	148339328	71237696	790459	849540	232054	176443232	163512496	161729904	151192304	205160768	80257416
142	1.611	119.05	w/o MS2:Unknown (carbon number 8); PlaSMA ID-53	[M+H]+	similar chromatogram in higher mz_502; found in higher mz's MsMs_502; similar chromatogram in higher mz_689; found in higher mz's MsMs_689; found in higher mz's MsMs_1172; adduct linked to 502_[M+H]+; similar chromatogram in higher mz_904; similar chromatogram in higher mz_4432; similar chromatogram in higher mz_5515	0.104	FALSE	1.82	119.05	C8H6O	Unknown			530	TRUE	TRUE	FALSE		FALSE	FALSE	null	null	98.7	100	null	null	null	330688	22	119.04951:20184506 120.05286:13596091 121.05622:21728166		184588464	153178448	46895796	48420884	142084544	156158208	140536432	39272312	223135808	787964	849540	845861	37107148	149373472	58260224	137559136	54550836	19181576
143	5.028	119.073	w/o MS2:Methyl-3-hydroxybutyric acid	[M+NH4]+	ion correlated with 544; adduct linked to 14_[M+H]+; found in higher mz's MsMs_804; found in higher mz's MsMs_5307	0.938	FALSE	null	119.07	C5H10O3	Hydroxy fatty acids	VEXDRERIMPLZLU-UHFFFAOYNA-N	O=C(O)C(C)C(O)C	530	TRUE	TRUE	FALSE		FALSE	FALSE	null	null	84.9	null	null	null	null	2.4536e+06	27	119.07314:159714016 120.07649:22487050 121.07985:0		918403328	939445696	905334016	964356480	970739520	968857088	988571008	1017996032	1031072256	24110	0	5042	904826048	977779712	802752000	965033280	975006144	1073072128
144	4.593	119.073	w/o MS2:Methyl-3-hydroxybutyric acid	[M+H]+		0.104	FALSE	null	119.07	C5H10O3	Hydroxy fatty acids	VEXDRERIMPLZLU-UHFFFAOYNA-N	O=C(O)C(C)C(O)C	530	TRUE	TRUE	FALSE		FALSE	FALSE	null	null	84.5	null	null	null	null	288486	325	119.07318:17312784 120.07653:3935667 121.07989:995077		79472832	76162056	75277160	91820280	92612216	84690768	78823776	86534624	74025008	0	9759	36566	99916328	84896800	80077136	101517776	54728688	432190464
145	4.215	119.073	w/o MS2:Methyl-3-hydroxybutyric acid	[M+H]+	ion correlated with 517	0.062	FALSE	null	119.07	C5H10O3	Hydroxy fatty acids	VEXDRERIMPLZLU-UHFFFAOYNA-N	O=C(O)C(C)C(O)C	530	TRUE	TRUE	FALSE		FALSE	FALSE	null	null	83.8	null	null	null	null	236713	20	119.07325:15617133 120.0766:8096304 121.07996:1049576		69534480	68920488	89374416	88578864	91947432	74232856	87844824	97736472	87518944	24053	92392	190379	71290520	91241976	54991996	57338144	106954336	47411844
146	4.444	119.073	w/o MS2:Methyl-3-hydroxybutyric acid	[M+H]+	ion correlated with 514	0.292	FALSE	null	119.07	C5H10O3	Hydroxy fatty acids	VEXDRERIMPLZLU-UHFFFAOYNA-N	O=C(O)C(C)C(O)C	530	TRUE	TRUE	FALSE		FALSE	FALSE	null	null	83.6	null	null	null	null	258200	30	119.07327:15722737 120.07662:6740041 121.07998:1398439		121258152	120663976	191627584	114778776	107391176	103499920	112332336	115107256	470695936	0	0	5220	461409728	118309656	443056320	113537608	109950120	103321072
147	4.504	119.073	w/o MS2:Methyl-3-hydroxybutyric acid	[M+H]+	ion correlated with 515; found in higher mz's MsMs_5306	0.188	FALSE	null	119.07	C5H10O3	Hydroxy fatty acids	VEXDRERIMPLZLU-UHFFFAOYNA-N	O=C(O)C(C)C(O)C	530	TRUE	TRUE	FALSE		FALSE	FALSE	null	null	83.2	null	null	null	null	276535	22	119.0733:22085672 120.07665:7852562 121.08001:1720325		109138552	115496088	101297688	112554456	116984224	94269152	104173120	112510352	101365376	0	0	11333	108250960	105943080	101743776	440663616	94645352	96967552
148	4.374	119.073	w/o MS2:Methyl-3-hydroxybutyric acid	[M+H]+	found in higher mz's MsMs_802	0.167	FALSE	null	119.07	C5H10O3	Hydroxy fatty acids	VEXDRERIMPLZLU-UHFFFAOYNA-N	O=C(O)C(C)C(O)C	530	TRUE	TRUE	FALSE		FALSE	FALSE	null	null	83.2	null	null	null	null	252910	1693-QC9	119.07331:15013980 120.07666:7247778 121.08002:841503		567113600	127043280	572227392	526216576	526703008	525762592	517675072	94894712	469743808	0	2849	25400	108614424	145712304	443969216	99764440	620570880	94746624
149	4.294	119.073	w/o MS2:Methyl-3-hydroxybutyric acid	[M+H]+	ion correlated with 518	0.146	FALSE	null	119.07	C5H10O3	Hydroxy fatty acids	VEXDRERIMPLZLU-UHFFFAOYNA-N	O=C(O)C(C)C(O)C	530	TRUE	TRUE	FALSE		FALSE	FALSE	null	null	82.5	null	null	null	null	232069	45	119.07338:14578471 120.07673:6117078 121.08009:1019590		95847736	560848960	91739944	110368984	92859904	99999744	103304360	505010336	122263360	2349	92392	64582	93184128	550116992	85467456	82122456	618755072	63463884
150	10.448	119.086	Unknown	[M+H]+	found in higher mz's MsMs_5440; found in higher mz's MsMs_5451; found in higher mz's MsMs_5684; found in higher mz's MsMs_6309; found in higher mz's MsMs_6039; found in higher mz's MsMs_6751; found in higher mz's MsMs_6237; found in higher mz's MsMs_5872; found in higher mz's MsMs_5706; found in higher mz's MsMs_5187; found in higher mz's MsMs_5072; found in higher mz's MsMs_3187; found in higher…	0.938	TRUE	null	null	null	null	null	null	999	FALSE	FALSE	FALSE		FALSE	FALSE	null	null	null	null	null	null	null	484159	1693-QC1	119.08583:20302986 120.08918:8475953 121.09254:3285770	54.0303:2798 57.65992:2359 61.98472:2772 72.93651:2514 74.81838:2824 79.05481:6443 91.05513:100168 93.07069:5868 103.05505:5194 104.06256:6789 115.72209:2744 117.07032:17636 119.08549:223197	355086208	747418624	746306240	524809408	612382144	701472320	703592384	725672192	568067904	4189856	13776346	4898808	535509280	787964160	768268416	443165024	673588864	684966720
151	6.214	120.045	Unknown	[M+H]+		0.146	TRUE	null	null	null	null	null	null	999	FALSE	FALSE	FALSE		FALSE	FALSE	null	null	null	null	null	null	null	126180	31_32	120.04478:3013431 121.04813:754473 122.05149:783209	55.93518:12057 56.05038:2097 56.9657:1404 65.03927:53718 72.93769:1019 74.06062:1728 76.82448:916 84.96033:6233 90.94806:4294 92.04961:189335 93.05367:4654 93.06985:1673 102.97076:1066 103.05505:4034 106.96417:938 110.06:5417 120.04403:131943 120.08172:8434	16219399	23993806	23399140	22620968	21308584	21580390	25247160	25574682	26150818	447769	551226	338567	4186370	5443588	31967798	43379704	50004244	47376512
152	0.835	120.066	Threonine; LC-ESI-QTOF; MS2; CE	[M+H]+	adduct linked to 558_[M+Na]+	0.542	TRUE	null	120.066	C4H9NO3	L-alpha-amino acids	AYFVYJQAPQTCCC-UHFFFAOYNA-N	CC(O)C(N)C(O)=O	430	TRUE	TRUE	TRUE		FALSE	FALSE	null	null	86.4	null	67.4	88	100	1.19835e+06	1693-QC1	120.06567:87123568 121.06902:12532435 122.07238:5032918	56.05034:877003 57.03426:57343 57.05387:7807 58.0661:5041 61.04031:19464 74.06057:1137778 75.04477:8924 75.06388:7834 84.04521:61123 97.12164:4439 102.05518:262506 102.09147:31094 120.05521:18804 120.06519:46164 120.08017:5006 120.10098:32180	584374656	400261824	259182480	615380416	620774400	485717408	441486112	482205376	459942880	3131418	2861216	379074	501534624	634806848	694000768	548001984	587558464	287867808
153	1.197	120.081	Indoline	[M+H]+	found in higher mz's MsMs_914	0.146	TRUE	null	120.081	C8H9N	Indolines	LPAGFVYQRIESJQ-UHFFFAOYSA-N	C1=CC=C2C(=C1)CCN2	430	TRUE	TRUE	TRUE		FALSE	FALSE	null	null	74.3	null	60.2	60.8	66.7	6250831	324	120.08103:45366484 121.08438:4821688 122.08774:865684	50.31673:1528 53.03922:1974 56.05044:3013 56.42604:1747 58.83543:1731 60.77439:2113 74.0607:2644 77.03446:1855 77.03896:2379 84.96045:2775 90.61017:1870 91.05436:11170 93.06999:18509 95.04942:2554 103.05421:75971 105.0452:2507 119.22502:2293 120.08032:158640	6559514624	7961779712	7715544064	6646926336	7513775616	7228549632	7145695232	6688426496	1222298112	408406	629881	430475	5992742912	7571043840	6434851328	2145774976	13731947520	1219883136
154	1.144	120.081	Indoline	[M+H]+	found in higher mz's MsMs_920	0.333	TRUE	null	120.081	C8H9N	Indolines	LPAGFVYQRIESJQ-UHFFFAOYSA-N	C1=CC=C2C(=C1)CCN2	430	TRUE	TRUE	TRUE		FALSE	FALSE	null	null	78.2	null	60.5	61.2	100	8849780	1693-QC2	120.08076:449303456 121.08411:89293696 122.08747:10869417	74.06062:63427 91.05508:195600 91.18047:43997 93.07089:472188 95.04931:93321 100.96207:39653 103.05504:1916871 104.05753:42495 118.06537:53443 120.08141:3912360	6559514112	8351006208	7715393536	6901350912	7513827328	7216320512	7075956224	7018660864	677046336	547548	536855	546752	2400075520	7571187712	6434851840	1508105728	27332325376	795973120
155	3.093	120.081	Indoline	[M+H]+	found in higher mz's MsMs_5316; found in higher mz's MsMs_4750; found in higher mz's MsMs_4114; found in higher mz's MsMs_917; similar chromatogram in higher mz_3690; similar chromatogram in higher mz_3903; similar chromatogram in higher mz_5316; found in higher mz's MsMs_6522; found in higher mz's MsMs_3903; found in higher mz's MsMs_3421; found in higher mz's MsMs_3140	0.125	TRUE	null	120.081	C8H9N	Indolines	LPAGFVYQRIESJQ-UHFFFAOYSA-N	C1=CC=C2C(=C1)CCN2	430	TRUE	TRUE	TRUE		FALSE	FALSE	null	null	77.3	null	59.2	59.2	100	30197444	1693-QC9	120.08096:1400750208 121.08431:222332352 122.08767:10500766	60.98216:75355 78.59766:89404 91.05447:469412 93.0701:814169 103.05431:4289499 118.06564:102950 120.08048:7571152	4512631808	5627201536	5437489664	5824731136	6197318656	6641502720	5533239296	7835399680	19472625664	55266	212095	161946	6237475840	6733251584	6497760768	4938968576	6889993216	2534932736
156	1.522	120.081	Indoline	[M+H]+	found in higher mz's MsMs_921	0.146	TRUE	null	120.081	C8H9N	Indolines	LPAGFVYQRIESJQ-UHFFFAOYSA-N	C1=CC=C2C(=C1)CCN2	430	TRUE	TRUE	TRUE		FALSE	FALSE	null	null	74.8	null	61.3	61.2	66.7	6.82955e+06	46	120.0809:445403200 121.08425:60849220 122.08761:7000444	50.68703:21656 54.31166:22404 89.0955:23936 91.05429:65532 93.07063:220275 95.04934:31468 103.05411:977523 105.04512:29925 120.08145:2108064	4824920576	11852920832	12469358592	7364932608	7345160704	13224727552	7245039616	7357471232	6737706496	325246	1163702	863806	4602114048	13218149376	4541647360	15534177280	7254124544	3278088448
157	1.091	120.081	Indoline	[M+H]+	found in higher mz's MsMs_913	0.021	TRUE	null	120.081	C8H9N	Indolines	LPAGFVYQRIESJQ-UHFFFAOYSA-N	C1=CC=C2C(=C1)CCN2	430	TRUE	TRUE	TRUE		FALSE	FALSE	null	null	73.2	null	58.2	58.8	66.7	1.39241e+06	323	120.08104:69640848 121.08439:21470088 122.08775:669606	55.15194:8626 74.06068:11109 81.33228:9229 88.24032:8060 91.05434:44454 93.07047:68443 95.05027:13631 99.31232:11672 103.05421:442677 104.05762:16552 105.04518:11102 120.08028:798905	2001840640	6930654720	2285768192	5635890176	1082145792	6090704896	2039512320	7018660864	199952384	1052801	187697	575023	1421851520	2136959232	1440196736	904242816	26294079488	380919168
158	5.961	120.081	Indoline	[M+H]+	found in higher mz's MsMs_7051; found in higher mz's MsMs_4671; found in higher mz's MsMs_3778	0.729	TRUE	null	120.081	C8H9N	Indolines	LPAGFVYQRIESJQ-UHFFFAOYSA-N	C1=CC=C2C(=C1)CCN2	430	TRUE	TRUE	TRUE		FALSE	FALSE	null	null	76.2	null	56.3	59.1	100	105862	40	120.08126:5298300 121.08461:1337999 122.08797:1459872	55.93517:3948 56.05047:5565 56.96573:1177 69.45706:788 72.08159:992 74.06066:8726 75.25614:791 79.05486:827 84.96041:870 88.95293:771 91.05433:5826 92.04965:1704 92.05803:3826 93.07072:9905 95.04937:1479 103.05417:34105 103.24589:789 118.06544:1030 120.04532:824 120.0553:2861 120.0815:59503	136694736	102711104	144831888	117199224	118367104	111197016	161763920	116221560	136780240	749411	360751	277904	124745048	111697136	104577080	104137992	193586880	69672224
159	3.164	120.081	Indoline	[M+H]+	found in higher mz's MsMs_4114; found in higher mz's MsMs_915; found in higher mz's MsMs_5316; found in higher mz's MsMs_3902; found in higher mz's MsMs_3421	0.812	TRUE	null	120.081	C8H9N	Indolines	LPAGFVYQRIESJQ-UHFFFAOYSA-N	C1=CC=C2C(=C1)CCN2	430	TRUE	TRUE	TRUE		FALSE	FALSE	null	null	77	null	58.6	59.1	100	25844602	325	120.08112:305140384 121.08447:58743048 122.08783:3145746	59.42755:20108 75.17699:22375 82.19974:21968 85.51502:22914 91.05437:131597 93.07013:283710 95.04943:34287 103.05421:1239143 104.05766:37434 118.0643:26683 120.08033:2174859	19972562944	19613124608	19134177280	19596478464	20754925568	19950612480	20643031040	21067229184	5032784896	204137	112344	161946	20600743936	18637824000	20803688448	14497850368	25274429440	8074401280
160	1.863	120.081	Indoline	[M+H]+	found in higher mz's MsMs_924	0.042	TRUE	null	120.081	C8H9N	Indolines	LPAGFVYQRIESJQ-UHFFFAOYSA-N	C1=CC=C2C(=C1)CCN2	430	TRUE	TRUE	TRUE		FALSE	FALSE	null	null	73.8	null	59.5	59.8	66.7	9668158	3	120.08108:513681280 121.08443:62896872 122.08779:5677356	66.87156:26123 83.27826:29166 83.91547:30989 91.05518:134782 93.07013:346863 95.2457:25833 103.05422:1332976 104.05762:29971 105.04519:31514 120.0803:2581626	3153611264	2553606400	2215394048	2904042240	3338770432	3079578624	2737436416	3435436032	5311298048	525846	289386	2054357	4387828736	2453116928	4201434112	3342671104	1338540928	1555294976
161	1.596	120.081	Indoline	[M+H]+	found in higher mz's MsMs_916	0.417	TRUE	null	120.081	C8H9N	Indolines	LPAGFVYQRIESJQ-UHFFFAOYSA-N	C1=CC=C2C(=C1)CCN2	430	TRUE	TRUE	TRUE		FALSE	FALSE	null	null	77.9	null	60.1	60.5	100	7877951	1693-QC1	120.08091:430037664 121.08426:56228728 122.08762:5025254	53.03952:26615 56.05037:39314 74.06061:30083 79.05481:34654 80.05011:26410 84.96035:55903 91.05506:320587 93.07069:614036 95.0493:116253 95.20154:25704 103.05506:2881853 104.05752:56791 105.04508:35933 118.06536:28894 119.07315:35398 120.0814:5621120	15373403136	5091670528	9092694016	12717776896	12908105728	13224728576	12939580416	13466689536	23105568768	325246	282808	128086	5652330496	4294320128	15318561792	15534200832	6114405376	8385753088
162	1.701	120.081	Indoline	[M+H]+	found in higher mz's MsMs_918	0.188	TRUE	null	120.081	C8H9N	Indolines	LPAGFVYQRIESJQ-UHFFFAOYSA-N	C1=CC=C2C(=C1)CCN2	430	TRUE	TRUE	TRUE		FALSE	FALSE	null	null	77.7	null	60.1	60.1	100	6171894	29	120.08113:280478656 121.08448:33996704 122.08784:3266134	51.65744:13957 56.05046:12552 57.13703:12606 58.40889:13827 69.92616:17471 72.5547:13978 82.80246:14432 86.52673:16073 91.0544:36520 91.24671:15450 91.97272:14677 93.07021:116203 95.04945:15569 98.2287:16977 99.78718:15432 103.05425:646843 118.06554:16716 120.08037:1213706	4572764160	3807380480	3827142656	4023891968	3888632064	4116823296	3554098944	4185923072	7482078720	303584	461139	304777	16027194368	3400497152	8311730176	3578820608	3496958976	1879482112
163	1.789	120.081	Indoline	[M+H]+	found in higher mz's MsMs_4083; found in higher mz's MsMs_919; similar chromatogram in higher mz_788	0.042	TRUE	null	120.081	C8H9N	Indolines	LPAGFVYQRIESJQ-UHFFFAOYSA-N	C1=CC=C2C(=C1)CCN2	430	TRUE	TRUE	TRUE		FALSE	FALSE	null	null	73	null	58	58.5	66.7	12004762	40	120.08105:387157152 121.0844:49279260 122.08776:5220275	53.55325:18743 91.05432:137651 93.06983:185571 99.78048:21639 103.05411:1100194 104.05759:36602 109.68103:22943 120.0815:1936144	3605488128	2991110144	2893504256	3927425024	3841124096	3864825600	3545730560	3800415232	6663092224	422671	1229471	499043	4793187328	3037464576	4520278528	3552108032	2352135680	1656243072
164	6.717	120.081	Indoline	[M+H]+	found in higher mz's MsMs_2925	0.271	TRUE	null	120.081	C8H9N	Indolines	LPAGFVYQRIESJQ-UHFFFAOYSA-N	C1=CC=C2C(=C1)CCN2	430	TRUE	TRUE	TRUE		FALSE	FALSE	null	null	70.6	null	49.2	61	66.7	51049	10	120.08117:2995045 121.08452:555854 122.08788:0	55.93521:7351 56.05045:4865 56.96577:3191 57.50045:754 64.48717:710 74.06071:5257 84.96046:1173 88.0222:1464 90.94817:4489 93.06997:2908 101.21864:783 101.22636:816 102.05537:1068 102.96989:860 103.05415:7770 106.96326:1103 108.95911:953 120.04539:980 120.08033:16441	40630844	42662680	42112592	49049952	60105060	58233168	62376404	52078552	64634324	1950800	355549	905748	35453676	52335380	60272296	41710956	55325796	28672772
165	0.804	120.102	Unknown	[M+H]+		0.562	TRUE	null	null	null	null	null	null	999	FALSE	FALSE	FALSE		FALSE	FALSE	null	null	null	null	null	null	null	263970	45	120.10213:15557830 121.10548:2036806 122.10884:0	53.04137:717 58.06612:837 59.07365:857 60.08156:926 69.05634:742 102.09145:38545 120.10139:35912	137978064	145784560	112500248	108624272	103178904	125892672	132232160	135041584	104826488	27179	343192	134799	102806480	209678464	78290992	160225936	155835024	72801016
166	0.977	120.966	Unknown	[M+H]+		0.167	FALSE	null	null	null	null	null	null	999	FALSE	FALSE	FALSE		FALSE	FALSE	null	null	null	null	null	null	null	72168.1	322	120.96632:7213215 121.96967:0 122.97303:95753		51920848	30728612	32124258	34701164	33280988	30725422	29867056	33694304	34397864	303479	177182	294776	13377176	5121064	38437648	49781088	9704613	29369788
167	2.179	120.966	Unknown	[M+H]+		0.354	FALSE	null	null	null	null	null	null	999	FALSE	FALSE	FALSE		FALSE	FALSE	null	null	null	null	null	null	null	36462	325	120.96635:4248158 121.9697:180359 122.97306:668847		261536672	235094912	149282128	208635616	146162976	113854128	150499776	39577060	13779712	245839	152059	520136	31063298	85333616	133964208	82310960	120809608	19823264
168	0.944	120.966	Unknown	[M+H]+	similar chromatogram in higher mz_4571; similar chromatogram in higher mz_7198	0.312	FALSE	null	null	null	null	null	null	999	FALSE	FALSE	FALSE		FALSE	FALSE	null	null	null	null	null	null	null	89381.5	324	120.96636:8199682 121.96971:0 122.97307:86089		51920844	30728612	31356226	34701164	30134530	29990490	29867058	33694304	34397864	193675	177182	294776	13377176	5121064	38437652	49781088	9704613	29369788
169	4.836	120.966	Unknown	[M+H]+		0.771	FALSE	null	null	null	null	null	null	999	FALSE	FALSE	FALSE		FALSE	FALSE	null	null	null	null	null	null	null	28714.7	323	120.96642:2179909 121.96977:45565 122.97313:239687		26643994	22406376	24763652	27779210	22568978	25837488	20349988	26674320	18262298	2581	272532	989204	20678292	22384862	21717662	24459314	20296524	22791100
170	7.062	120.966	Unknown	[M+H]+		0.542	FALSE	null	null	null	null	null	null	999	FALSE	FALSE	FALSE		FALSE	FALSE	null	null	null	null	null	null	null	34940.6	24	120.96649:2137281 121.96984:0 122.9732:218031		53162316	46628988	61359340	44457072	58731132	58259560	58108660	60310600	53690992	37692	246128	243556	54143508	52383740	26654970	66911984	19787478	68790696
171	5.511	120.967	Unknown	[M+H]+		0.333	FALSE	null	null	null	null	null	null	999	FALSE	FALSE	FALSE		FALSE	FALSE	null	null	null	null	null	null	null	39817.2	47	120.96663:2265948 121.96998:0 122.97334:313557		41578940	112863808	38321784	61904812	110316496	37965092	16680999	36819632	99846272	89015	270502	297164	34784400	54137248	35067948	36941264	86593496	105121776
172	16.894	120.979	Unknown	[M+H]+	ion correlated with 261	0.083	FALSE	null	null	null	null	null	null	999	FALSE	FALSE	FALSE		FALSE	FALSE	null	null	null	null	null	null	null	47072.6	15	120.9794:10579685 121.98275:22129882 122.98611:5350964		67000296	208930688	701749888	67540888	331272384	768994240	194754144	320658496	227395504	11672007	31092954	81411992	156277712	155110272	93330480	96084888	262523216	272610912
173	17.213	120.979	Unknown	[M+H]+		0.021	FALSE	null	null	null	null	null	null	999	FALSE	FALSE	FALSE		FALSE	FALSE	null	null	null	null	null	null	null	44925.7	1693-QC2	120.97941:7726899 121.98276:17273764 122.98612:4186704		180702992	376292448	148019232	157855552	70176440	184262992	176594128	190914800	76580992	34435696	38970264	16998902	152575344	149029904	249166560	225566112	154032016	64973192
174	12.427	120.979	Unknown	[M+H]+	found in higher mz's MsMs_941	0.333	FALSE	null	null	null	null	null	null	999	FALSE	FALSE	FALSE		FALSE	FALSE	null	null	null	null	null	null	null	137527	7	120.97941:11920927 121.98276:34342492 122.98612:7978541		95827144	131941304	336700512	340001184	303675136	333590784	480558272	164352560	376291552	14070658	22501358	15837883	459869440	277037664	320969024	408043744	327923136	494490016
175	10.857	120.979	Unknown	[M+H]+		0.104	FALSE	null	null	null	null	null	null	999	FALSE	FALSE	FALSE		FALSE	FALSE	null	null	null	null	null	null	null	135092	13	120.97942:12047221 121.98277:39069296 122.98613:7135638		84154672	111960304	113746384	566554112	104628112	138503952	145765808	269807520	271484416	49406184	38246488	85483640	160033968	145561040	479568704	164683760	142906304	193409520
176	17.085	120.979	Unknown	[M+H]+	ion correlated with 264	0.021	FALSE	null	null	null	null	null	null	999	FALSE	FALSE	FALSE		FALSE	FALSE	null	null	null	null	null	null	null	46707.2	47	120.97945:9661134 121.9828:20848962 122.98616:5347050		71207856	60531724	152527152	449952256	141575904	187314208	185745392	77715352	75053912	16063860	22050656	22950820	254366816	151542464	252027008	63948448	160602656	132124768
177	11.36	120.979	Unknown	[M+H]+		0.125	FALSE	null	null	null	null	null	null	999	FALSE	FALSE	FALSE		FALSE	FALSE	null	null	null	null	null	null	null	146302	47	120.97945:12759980 121.9828:40521484 122.98616:7690184		215417888	121345848	114778856	249031664	321874944	252316464	258355584	251130128	272055744	13833439	21057768	16634173	1098274048	324726496	273803008	1157902720	645852096	1208877312
178	10.673	120.979	Unknown	[M+H]+	ion correlated with 1114	0.021	FALSE	null	null	null	null	null	null	999	FALSE	FALSE	FALSE		FALSE	FALSE	null	null	null	null	null	null	null	92497.2	1693-QC1	120.97946:7438226 121.98281:27749454 122.98617:4006996		443132256	207724496	212070944	150647088	247264624	252362192	267019344	157484960	163685744	17540984	11039685	85483640	142407984	123247792	143659200	143609984	118428584	160828576
179	11.93	120.979	Unknown	[M+H]+		0.042	FALSE	null	null	null	null	null	null	999	FALSE	FALSE	FALSE		FALSE	FALSE	null	null	null	null	null	null	null	33340.7	31_32	120.97949:12447007 121.98284:34094488 122.9862:7001086		20935510	172321728	224717824	218333792	265230512	232272624	148771984	242664608	97000368	9277883	27518678	87405664	196186160	241901104	203563264	183624928	185126656	430099808
180	17.301	120.98	Unknown	[M+H]+	ion correlated with 265	0.042	FALSE	null	null	null	null	null	null	999	FALSE	FALSE	FALSE		FALSE	FALSE	null	null	null	null	null	null	null	49391.1	13	120.97951:10565251 121.98286:22879284 122.98622:5350082		74722024	205799392	145185504	152376544	462029056	183413456	172366720	473624800	230252448	28566704	38979928	11410961	149946992	146247312	150272848	458469984	149381856	64565488
181	10.73	120.98	Unknown	[M+H]+	ion correlated with 1121	0.042	FALSE	null	null	null	null	null	null	999	FALSE	FALSE	FALSE		FALSE	FALSE	null	null	null	null	null	null	null	190102	30	120.97952:10665896 121.98287:31953096 122.98623:5591745		187214000	467370560	289539040	248005104	544117248	585593664	610898880	283152000	284609184	17545248	33084522	85496088	152777728	598078528	156783904	154196800	132291512	178744208
182	16.951	120.98	Unknown	[M+H]+	ion correlated with 275	0.042	FALSE	null	null	null	null	null	null	999	FALSE	FALSE	FALSE		FALSE	FALSE	null	null	null	null	null	null	null	30908	46	120.97955:9395995 121.9829:21584608 122.98626:5113044		68175016	208930688	701749888	167420592	220372896	265854144	191578592	158155936	151786544	11664052	25838712	81429352	254825824	153781952	125874584	64083504	763671296	371163584
183	16.57	120.98	Unknown	[M+H]+	ion correlated with 254	0.021	FALSE	null	null	null	null	null	null	999	FALSE	FALSE	FALSE		FALSE	FALSE	null	null	null	null	null	null	null	47093.9	5	120.97958:8088983 121.98293:18708280 122.98629:4415798		24750490	58056016	61586928	275572128	369709440	266529024	78555288	198162144	116120992	28707996	10744298	22733458	61934892	775374336	127056304	97171704	158132624	67361872
184	17.031	120.98	Unknown	[M+H]+	ion correlated with 277	0.021	FALSE	null	null	null	null	null	null	999	FALSE	FALSE	FALSE		FALSE	FALSE	null	null	null	null	null	null	null	56918.5	41	120.97961:8321002 121.98296:16998274 122.98632:3818140		70239288	150116896	156154688	449952256	179766976	189617360	189783616	115883536	114998792	10947794	10909213	28639540	606004992	153246896	157230608	64155272	261233312	269469440
185	11.256	120.98	Unknown	[M+H]+		0.042	FALSE	null	null	null	null	null	null	999	FALSE	FALSE	FALSE		FALSE	FALSE	null	null	null	null	null	null	null	96398	324	120.97963:13622796 121.98298:38485652 122.98634:7910720		98245272	85329392	84557600	102595376	131883944	108105312	114781968	82846640	119098024	9052591	37046564	22090980	279343136	129765552	166676032	175479248	162979328	345490944
186	16.748	120.98	Unknown	[M+H]+		0.021	FALSE	null	null	null	null	null	null	999	FALSE	FALSE	FALSE		FALSE	FALSE	null	null	null	null	null	null	null	7460.61	28	120.97964:9475078 121.98299:19023690 122.98635:4441770		64210688	87652184	155410112	274799776	75736936	113331528	645816768	322925792	421406592	57258300	15266979	81429352	91954448	525873792	62164896	260349120	162227088	136030752
187	12.279	120.98	Unknown	[M+H]+		0.083	FALSE	null	null	null	null	null	null	999	FALSE	FALSE	FALSE		FALSE	FALSE	null	null	null	null	null	null	null	131937	1693-QC8	120.97967:11024830 121.98302:36104268 122.98638:6882728		38099364	276633632	87640768	106157312	69456184	333590784	480558272	441712768	376291552	48020488	66096352	26627400	127173312	57920856	62097904	63470812	109147616	82658824
188	11.406	120.98	Unknown	[M+H]+		0.042	FALSE	null	null	null	null	null	null	999	FALSE	FALSE	FALSE		FALSE	FALSE	null	null	null	null	null	null	null	66995.3	24	120.97972:13282916 121.98307:36439664 122.98643:7841130		153487088	214384896	198092032	303654208	321874944	307985248	313148576	284276032	360426944	18376156	15774568	11009426	277998624	324726496	434866176	284480704	255516208	305613312
189	11.304	121.028	Unknown	[M+H]+	ion correlated with 896; similar chromatogram in higher mz_3773	0.875	TRUE	null	null	null	null	null	null	999	FALSE	FALSE	FALSE		FALSE	FALSE	null	null	null	null	null	null	null	255986	1693-QC2	121.02854:15159689 122.03189:4323554 123.03525:210426	52.15534:2428 57.93546:34935 58.33352:2465 58.94334:30006 63.43145:2873 65.03924:17264 68.03263:3436 75.94626:18098 76.95364:3730 79.05482:6322 82.38231:3119 91.9408:16259 92.94819:13606 93.0707:4228 93.95668:5050 94.96412:3180 104.94843:33539 105.0696:3690 106.96398:39969 108.67904:2967 111.04449:4656 121.02802:38051 121.03939:6489	559247488	226184336	237375232	145802176	162545760	199683824	142451376	188854560	173007328	15881655	7657002	4195782	260413824	242005056	147895808	329778624	348099648	152671072
190	11.263	121.029	Unknown	[M+H]+	ion correlated with 896; found in higher mz's MsMs_1166	0.062	TRUE	null	null	null	null	null	null	999	FALSE	FALSE	FALSE		FALSE	FALSE	null	null	null	null	null	null	null	371064	1693-QC1	121.02857:36044392 122.03192:5671538 123.03528:298595	55.40565:3260 57.93549:45603 58.12785:3573 58.94345:37010 62.23402:3406 65.0393:105668 75.94626:13547 76.95364:3316 79.05481:5697 90.02554:3289 91.9408:8652 91.96505:7349 92.94819:8657 93.03409:22356 93.07069:8257 93.95668:9227 94.96411:5336 104.94812:63247 106.9642:56370 107.97221:5217 109.95165:4807 111.04449:22536 116.99586:4853 121.02802:245906 121.03938:52597 121.06464:4207 121.1013:7631	602018240	227209600	241633712	130118656	147225328	184259744	142714080	188911328	173007328	5350497	10305706	4147940	241546112	242005056	135040928	329778624	348099648	138035584
191	1.096	121.065	w/o MS2:Unknown (carbon number 8); PlaSMA ID-57	[M+H]+		0.062	FALSE	4.8	121.065	C8H8O	Unknown			530	TRUE	TRUE	FALSE		FALSE	FALSE	null	null	99.9	98.3	null	null	null	95329.8	22	121.06516:10705295 122.06851:7031331 123.07187:787833024		129669912	123295248	111841032	128134832	140903664	146188704	131446904	139666288	133630680	11818083	7721378	11498382	127698912	141149232	113319168	98164864	168011360	92511240
192	1.244	121.084	Unknown	[M+H]+		0.083	FALSE	null	null	null	null	null	null	999	FALSE	FALSE	FALSE		FALSE	FALSE	null	null	null	null	null	null	null	765324	41	121.08432:43438872 122.08767:1535035 123.09103:1154602		705385472	489973760	845511360	406238112	437036608	270652160	823668992	377437024	213175312	28361	121472	0	895295616	330130048	867612864	260238240	1197326592	175232864
193	1.665	121.084	Unknown	[M+H]+		0.083	FALSE	null	null	null	null	null	null	999	FALSE	FALSE	FALSE		FALSE	FALSE	null	null	null	null	null	null	null	765039	42	121.08434:55133140 122.08769:2773670 123.09105:861708		1814315776	519727744	451644896	484913024	459218400	541756032	476468736	519541312	2758577152	53852	20503	7345	1920413824	447137792	1811551872	455246848	483288608	227105568
194	1.488	121.084	Unknown	[M+H]+		0.062	FALSE	null	null	null	null	null	null	999	FALSE	FALSE	FALSE		FALSE	FALSE	null	null	null	null	null	null	null	994953	28	121.08437:57982196 122.08772:3096158 123.09108:1671328		451585248	1578989440	1486685056	434904704	410962784	999372096	386165024	378990016	672020864	0	106188	0	421164000	1559470464	413134272	801195392	953282304	259522736
195	11.653	121.101	Unknown	[M+H]+	found in higher mz's MsMs_3360; found in higher mz's MsMs_3843	0.229	FALSE	null	null	null	null	null	null	999	FALSE	FALSE	FALSE		FALSE	FALSE	null	null	null	null	null	null	null	61407.5	13	121.10118:4711360 122.10453:0 123.10789:9425243		169586144	97197080	122474512	114523640	116928400	136249184	127107192	115206464	77003640	5010394	13592320	5680360	107351544	147793648	123075360	114869920	142048016	25935526
196	10.806	121.101	Unknown	[M+H]+	ion correlated with 3618; similar chromatogram in higher mz_496	0.104	FALSE	null	null	null	null	null	null	999	FALSE	FALSE	FALSE		FALSE	FALSE	null	null	null	null	null	null	null	90075.3	3	121.1012:8053644 122.10455:1356417 123.10791:4352332		21611536	61895576	40266464	55209536	44235992	49835532	41369288	15383888	14525773	12553315	8626672	10512926	10907874	18964750	48952744	42565284	55408112	41490916
197	8.785	121.101	Unknown	[M+H]+	found in higher mz's MsMs_1886	0.292	TRUE	null	null	null	null	null	null	999	FALSE	FALSE	FALSE		FALSE	FALSE	null	null	null	null	null	null	null	57173.8	1693-QC1	121.10138:4150527 122.10473:965520 123.10809:4172930	50.9975:717 53.03952:1754 55.01888:938 55.23784:801 56.96582:6451 57.93547:15076 58.94337:5583 60.95853:798 65.03923:798 67.05495:1894 67.1608:777 70.98103:902 71.37402:754 75.94625:4666 76.02227:1290 77.04271:1879 79.05485:12803 82.93971:750 84.96035:1367 87.64966:781 88.95287:3880 91.05437:8371 91.9408:4237 92.94818:1178 93.03664:1036 93.0707:21391 93.95673:7700 94.96411:1024 95.0493:7699 103.0…	101500184	87204336	92040800	120359592	97032400	90311336	94045200	84854056	118175344	17420582	13446026	5112612	81313016	157608288	93787912	93325136	39825480	41090544
198	10.905	121.101	Unknown	[M+H]+	ion correlated with 3620	0.042	FALSE	null	null	null	null	null	null	999	FALSE	FALSE	FALSE		FALSE	FALSE	null	null	null	null	null	null	null	148823	324	121.10129:10074614 122.10464:2082479 123.108:2866924		13633677	34107644	19854790	27970502	23871050	27024696	20328706	55045448	14157088	13150891	4249496	8166453	26495832	63134416	27270198	42565284	55408112	22984624
199	11.292	121.987	Unknown	[M+H]+		0.083	TRUE	null	null	null	null	null	null	999	FALSE	FALSE	FALSE		FALSE	FALSE	null	null	null	null	null	null	null	245483	1693-QC1	121.98731:21250386 122.99066:216752 123.99402:8770925	57.93547:51160 59.93077:2409 60.93868:5216 67.05495:1640 70.40825:900 77.94138:2336 79.05481:2002 81.07056:5287 88.53974:1159 93.93595:1296 93.95668:2257 95.04931:1190 95.08536:1084 95.95128:4299 103.98005:872 106.94423:6809 107.97225:21711 108.95896:9457 121.98711:1766 122.05999:5678 122.09698:7882	652695872	320342848	323415616	696385984	678753984	410054464	745636224	403533376	733370112	20757920	18981966	49224088	530410496	265730528	986089856	526068608	1274385152	962156352
200	18.432	121.987	Unknown	[M+H]+		0.021	TRUE	null	null	null	null	null	null	999	FALSE	FALSE	FALSE		FALSE	FALSE	null	null	null	null	null	null	null	46861.5	1693-QC1	121.98714:10879934 122.99049:206740 123.99385:5841376	50.4901:697 57.44376:785 57.93589:19014 58.93822:646 59.93121:1303 60.93913:829 68.4631:743 68.75848:674 73.91153:698 93.93595:831 95.95129:1136 106.94424:1837 107.97231:6588 108.95897:2984 119.06577:905 122.05999:2988 122.0971:9541	395888544	265486320	358571264	276307488	288654816	437904064	316548672	314139488	344516832	16496936	23404882	22845862	206301024	264863312	105951904	160271344	169404320	166322688
201	12.234	121.987	Unknown	[M+H]+		0.021	TRUE	null	null	null	null	null	null	999	FALSE	FALSE	FALSE		FALSE	FALSE	null	null	null	null	null	null	null	327226	25	121.98719:24296040 122.99054:292958 123.9939:10616991	57.93548:41368 59.93078:3309 60.93869:3476 69.93549:922 71.51148:746 77.94139:1076 79.05482:856 80.05013:1231 81.07057:1079 89.96159:1010 90.01017:748 93.93597:1070 93.95669:3430 95.95129:4129 96.95937:829 106.94402:7364 107.07339:1032 107.97226:16309 108.95921:5581 121.98714:1318 122.06001:1769 122.09711:6390	125373704	215306256	145934752	185031360	625862592	260040176	511299968	644936704	325754144	35809368	14359102	94973048	325899392	140720560	156531904	1371386624	144391552	196066304
202	11.037	121.987	Unknown	[M+H]+		0.021	TRUE	null	null	null	null	null	null	999	FALSE	FALSE	FALSE		FALSE	FALSE	null	null	null	null	null	null	null	198446	41	121.98721:31385580 122.99056:1170312 123.99392:14762258	57.93547:52234 59.93077:1565 60.93868:2041 67.05496:1519 73.17875:1337 77.94073:1479 80.05013:1539 81.07057:3078 93.93596:1649 95.04932:1442 95.95218:2025 106.94424:5909 107.97216:19343 108.95898:7402 122.06:3194 122.0971:2566	98064808	115395304	118634792	133804560	130579664	139807888	138550928	159240336	157446608	52872232	12383699	11631121	2313597952	268549152	193034448	645374848	383273344	234287632
203	11.367	121.987	Unknown	[M+H]+		0.042	TRUE	null	null	null	null	null	null	999	FALSE	FALSE	FALSE		FALSE	FALSE	null	null	null	null	null	null	null	188289	3	121.98722:33264120 122.99057:930290 123.99393:16210623	55.32015:1590 57.93557:48525 58.20701:1674 60.93874:2986 62.04732:1641 64.84077:1618 65.82896:1944 95.95227:1871 96.04505:1652 97.87228:1738 103.3166:1859 106.94434:9173 107.97229:17459 108.95908:4403 118.84316:1781 122.06011:2260 122.09593:3006	251267232	581767616	349288032	848556800	841794496	737338368	980767424	887415680	973768704	13822677	38707280	49224088	504126304	776622720	986089856	783923584	435278304	962156352
204	11.827	121.987	Unknown	[M+H]+		0.021	TRUE	null	null	null	null	null	null	999	FALSE	FALSE	FALSE		FALSE	FALSE	null	null	null	null	null	null	null	124417	31_32	121.98722:31736754 122.99057:1205368 123.99393:14029353	57.93546:56379 59.93122:3047 60.93869:2868 77.94139:1758 80.05013:1574 81.07058:2136 81.07542:1594 86.06434:1569 89.50127:1501 91.9659:2409 93.93597:5831 106.94425:8908 107.97199:21517 108.96006:9439 122.09711:6035	39541168	510079008	228506848	304353408	605439360	600875072	223399984	632583360	498835008	13737054	33584864	32022998	522543840	266636432	378915296	240246048	244281120	1105914496
205	15.206	121.987	Unknown	[M+H]+		0.021	TRUE	null	null	null	null	null	null	999	FALSE	FALSE	FALSE		FALSE	FALSE	null	null	null	null	null	null	null	90555.2	1693-QC1	121.98723:11798274 122.99058:333194 123.99394:5500066	56.67848:754 57.9355:22302 59.93077:1206 65.53658:770 77.94138:979 80.05012:1510 81.07056:1226 83.94529:744 95.04931:816 95.95129:1084 103.60196:866 106.94423:3945 107.07337:1043 107.97215:8004 108.95896:4322 122.05999:1684 122.09708:9901	913944640	293863200	308963904	330931872	344034240	342372992	362990304	359777728	809763136	41900168	31181522	28209892	301347392	183305392	322686176	316067264	326715968	315811488
206	10.986	121.987	Unknown	[M+H]+		0.021	TRUE	null	null	null	null	null	null	999	FALSE	FALSE	FALSE		FALSE	FALSE	null	null	null	null	null	null	null	19550.3	24	121.98725:35569364 122.9906:1152177 123.99396:17088666	53.87368:1565 53.97772:1396 56.41967:1309 57.18544:1503 57.93564:54402 60.93881:3404 64.66836:1392 77.94155:1651 80.05029:2000 81.07074:2171 86.72025:1515 93.93616:2031 93.95602:2474 106.94342:9449 107.97151:24147 108.95921:9908 122.06026:3569 122.09608:3974	111020656	186710816	192330240	217172560	210539888	233648416	220410816	259494656	250894912	25386850	18982432	11615225	863324352	351666656	296892992	645374848	286395616	720619776
207	10.241	121.987	Unknown	[M+H]+		0.146	TRUE	null	null	null	null	null	null	999	FALSE	FALSE	FALSE		FALSE	FALSE	null	null	null	null	null	null	null	437781	23	121.98745:22441186 122.9908:908105 123.99416:12289723	55.3447:866 57.93549:41636 60.93869:2123 63.78028:999 68.75525:1028 80.05013:2331 81.07058:4150 89.84113:1011 93.93597:1319 93.9567:1162 95.95219:1466 105.06962:1535 106.94425:4845 107.97223:15292 108.96006:4775 111.70222:1074 122.06001:5029 122.09711:2352	380052448	362876032	369745440	418667328	437797600	438036544	894103744	902719360	890587200	18605584	11336541	26097164	1495964160	394466624	432068896	457793600	1488055808	1792148096
208	19.124	121.987	Unknown	[M+H]+		0.021	TRUE	null	null	null	null	null	null	999	FALSE	FALSE	FALSE		FALSE	FALSE	null	null	null	null	null	null	null	49120.9	45	121.98727:16480665 122.99062:558061 123.99398:7839791	53.19596:660 56.43685:825 57.93554:23177 58.23225:728 58.27906:881 59.93122:1447 60.93914:1133 70.11446:812 77.9414:861 78.00997:712 78.58956:773 81.07058:987 84.48258:864 93.9567:1213 95.95219:1265 101.47205:713 106.94426:3890 107.97232:7580 108.95899:4806 122.06002:1692 122.09695:8290	227066160	284536768	285532160	177989760	455543968	568102976	204363248	140359872	369135232	15831549	22796840	37518540	290596000	889893440	277729120	520907232	292130912	494992480
209	17.286	121.987	Unknown	[M+H]+		0.083	TRUE	null	null	null	null	null	null	999	FALSE	FALSE	FALSE		FALSE	FALSE	null	null	null	null	null	null	null	114249	1693-QC6	121.98739:21209860 122.99074:498420 123.9941:10388939	53.92239:919 57.93555:30757 60.93872:3824 83.52457:1147 90.91029:1020 94.944:1513 95.95225:1593 106.94326:4487 107.97227:10884 108.95905:6367 122.06008:2347 122.09743:7535	241103360	706824640	315122336	331766624	991931968	1446298624	383780800	1084630016	165886448	17186850	30287036	59872116	330762688	314711456	315655840	701119552	322584800	144536304
210	9.502	121.987	Unknown	[M+H]+		0.021	TRUE	null	null	null	null	null	null	999	FALSE	FALSE	FALSE		FALSE	FALSE	null	null	null	null	null	null	null	238796	42	121.98728:14032856 122.99063:472642 123.99399:7614106	54.33444:732 55.28578:694 56.55727:707 57.93551:23244 60.93869:726 63.55335:682 67.05497:1004 76.02229:1661 79.05483:823 80.04995:6670 81.07059:1766 93.93684:787 93.95584:1092 95.08538:951 95.95131:966 96.04498:1045 105.07065:1441 106.94426:1824 107.97265:9313 121.43697:841 122.05989:6495 122.09584:3628	372387392	602199808	607628352	672191808	673685568	692348352	274625568	465737344	446107264	21690726	9815697	18174606	246023344	258784800	249482176	288296704	227626592	313095136
211	17.625	121.987	Unknown	[M+H]+		0.021	TRUE	null	null	null	null	null	null	999	FALSE	FALSE	FALSE		FALSE	FALSE	null	null	null	null	null	null	null	96641.1	1693-QC9	121.98729:21675912 122.99064:772219 123.994:10513848	53.69188:909 57.93562:25062 59.93135:1498 60.93882:2248 63.89556:967 77.94156:1175 92.94246:1060 93.93617:1087 93.9569:1338 94.94415:1378 105.87633:1040 106.94448:4405 107.97158:9323 108.95922:5975 122.06028:1976 122.0961:6166	103701536	262263936	262472064	287753024	325396800	353478752	314421824	354825312	1120239616	17189214	37807940	13918342	279107296	269175680	272924416	225394640	280161184	316467648
212	16.423	121.987	Unknown	[M+H]+		0.021	TRUE	null	null	null	null	null	null	999	FALSE	FALSE	FALSE		FALSE	FALSE	null	null	null	null	null	null	null	15209.4	37	121.9873:18472844 122.99065:570155 123.99401:8668191	50.5245:861 57.93549:25296 59.93122:1265 60.93914:1492 61.70335:701 73.00806:835 77.94138:1027 95.95129:979 103.23788:1016 106.94424:1935 107.95307:941 107.97193:10097 108.95898:2061 121.98714:888 122.06001:1520 122.09618:8290	120535464	463004608	135999504	288653792	645675392	412942496	409797088	249843296	1199326336	16541291	46333200	21848128	549666944	212028448	571255552	140961088	569783424	293908288
213	12.303	121.987	Unknown	[M+H]+		0.042	TRUE	null	null	null	null	null	null	999	FALSE	FALSE	FALSE		FALSE	FALSE	null	null	null	null	null	null	null	312934	1693-QC5	121.98733:26208740 122.99068:1043985 123.99404:14292246	57.9355:39039 59.93079:2593 60.9387:2578 66.16914:1087 70.0527:1238 75.94629:2087 78.23199:1165 80.05015:1517 80.34031:1246 85.3801:1188 91.2119:1369 99.5144:1447 101.20502:1577 104.55669:1524 106.91701:1357 106.94427:6149 107.97221:18793 108.95901:7162 122.06004:1625 122.09586:3282	40897712	703044160	154700160	269548544	1076630784	859029120	1210466304	1109843328	404373632	36172280	21649798	49133412	414820736	205053040	238395712	676308224	211968608	570709568
214	16.51	121.987	Unknown	[M+H]+		0.021	TRUE	null	null	null	null	null	null	999	FALSE	FALSE	FALSE		FALSE	FALSE	null	null	null	null	null	null	null	127181	27	121.98733:21049996 122.99068:662642 123.99404:9174198	53.79678:859 57.93549:28353 59.93124:1405 60.93871:2304 84.49217:941 95.95132:2262 99.21098:999 106.94427:2041 107.97224:8827 108.96009:5641 122.06004:1517 122.09737:6793	151526192	196727920	135051520	360759936	323938080	665484608	664402880	588163328	424892640	33988632	46333200	51374868	203820336	496460416	499443104	140884416	282695936	218483008
215	17.041	121.987	Unknown	[M+H]+		0.083	TRUE	null	null	null	null	null	null	999	FALSE	FALSE	FALSE		FALSE	FALSE	null	null	null	null	null	null	null	116568	1693-QC4	121.9873:19002986 122.99065:573421 123.99401:8243188	51.18212:728 52.32151:921 57.9355:26597 59.93122:1288 60.93869:2100 62.47876:855 77.94139:1195 80.05013:1718 93.95583:1228 94.94395:871 95.9513:1692 97.48125:1047 99.31132:854 106.94425:3290 107.97248:7591 108.96007:4640 109.94949:813 122.06001:1476 122.09719:9179	124720696	130516968	137547280	1514145792	148106816	327760064	162521600	327254944	584605632	31410144	61146448	28973030	342999776	348287840	332577600	141752144	210239664	521246464
216	12.441	121.987	Unknown	[M+H]+		0.229	TRUE	null	null	null	null	null	null	999	FALSE	FALSE	FALSE		FALSE	FALSE	null	null	null	null	null	null	null	347319	41	121.98726:24437696 122.99061:688203 123.99397:11802616	57.93549:44851 58.94337:1388 58.99577:1146 59.93077:1999 60.93868:5391 68.72551:1116 75.94563:1192 76.02228:1483 76.3724:1124 76.37746:927 77.94138:1935 78.16637:1110 80.05013:1768 93.93596:1461 93.95669:1440 94.94394:1501 95.95218:2238 106.94424:7416 107.97219:19402 108.96005:6608 109.96806:1431 122.06:1786 122.0971:7091	171931296	703044160	778850688	847413376	365944288	859029120	1210466304	379716640	959341824	37062460	50798236	13773595	1259359488	652097408	796890240	390768032	695140992	525643744
217	16.816	121.987	Unknown	[M+H]+		0.083	TRUE	null	null	null	null	null	null	999	FALSE	FALSE	FALSE		FALSE	FALSE	null	null	null	null	null	null	null	95129.9	1693-QC3	121.98726:17597080 122.99061:550826 123.99397:8143202	51.26347:746 56.0285:746 57.9355:25670 59.93121:1892 60.93868:3382 65.08055:915 67.67268:888 70.58003:857 73.68905:706 77.48201:763 79.1636:819 81.69588:902 91.96506:1181 93.93596:805 93.95669:933 95.95218:1550 102.72247:883 106.94424:5250 107.97224:8936 108.95918:5682 122.0972:8942	59210860	457330368	616228992	365509056	472740000	163342384	408948128	417854304	255383760	117266296	22150702	14272056	486640352	208299984	1187927040	580782080	207679104	296209856
218	10.611	121.987	Unknown	[M+H]+	ion correlated with 954	0.021	TRUE	null	null	null	null	null	null	999	FALSE	FALSE	FALSE		FALSE	FALSE	null	null	null	null	null	null	null	550571	325	121.98735:30365604 122.9907:835149 123.99406:14950770	57.93555:56589 59.93129:1862 60.93876:1659 61.51171:1307 65.3123:1474 80.05022:2034 81.07066:5363 93.95593:1893 94.06573:1942 105.06973:1705 106.94437:3122 107.97234:19371 108.9591:8536 122.06014:5945 122.09596:5556	662836288	425320320	427752832	471843552	493543872	502911968	494488032	401681568	399299456	18617548	29772190	27868786	463948096	346286240	384874144	499518112	326961152	415013088
219	12.408	121.987	Unknown	[M+H]+		0.146	TRUE	null	null	null	null	null	null	999	FALSE	FALSE	FALSE		FALSE	FALSE	null	null	null	null	null	null	null	333594	1693-QC3	121.98729:22138978 122.99064:794247 123.994:12934166	53.6828:1091 57.93549:35840 59.93121:2168 60.93868:2377 66.74512:1481 75.49319:1240 77.94203:1329 88.89243:1298 93.95669:1734 96.2748:1349 102.47801:1446 106.94424:7136 107.97209:10968 108.95897:5197 121.10762:1461 122.0971:6668	171931296	703044160	778850688	847413376	402663040	859029120	1210466304	423764416	959341824	36881220	50798236	13773595	1259359488	652097408	796890240	390768032	695140992	1222191872
220	10.893	121.987	Unknown	[M+H]+	ion correlated with 958	0.021	TRUE	null	null	null	null	null	null	999	FALSE	FALSE	FALSE		FALSE	FALSE	null	null	null	null	null	null	null	131180	44	121.98736:32634086 122.99071:787855 123.99407:14580777	50.01576:1403 53.28773:1355 57.93554:53961 58.60366:1341 59.93125:3183 60.93872:2455 67.05499:1750 70.98731:1416 77.94142:1812 80.05016:3418 81.07061:1742 90.37579:1803 95.05025:1860 106.9443:7418 107.97245:22938 108.95903:7591 122.09717:3738	180165856	278546656	285676928	416771040	415984256	456036288	328146240	372495168	363376416	18959556	86104392	11578552	547178496	451283488	405154496	224974416	475088544	1241483392
221	11.193	121.987	Unknown	[M+H]+		0.021	TRUE	null	null	null	null	null	null	999	FALSE	FALSE	FALSE		FALSE	FALSE	null	null	null	null	null	null	null	147869	325	121.98736:32649656 122.99071:1219610 123.99407:17528688	57.93554:58353 59.93085:1996 60.93876:4068 67.05504:1912 77.94147:2912 79.05424:1823 80.05022:2465 81.07066:2908 84.76176:1683 93.95679:2056 94.94405:1894 95.95229:1944 98.45992:1859 106.94437:7506 107.9715:22627 108.9591:8019 122.06014:2275 122.09724:6680	230773008	177460096	185886928	220858384	219962912	228021280	239718688	227239840	233799920	54286760	12568955	23930306	525452224	179363296	304034880	219477760	489028160	361317056
222	17.099	121.987	Unknown	[M+H]+		0.021	TRUE	null	null	null	null	null	null	999	FALSE	FALSE	FALSE		FALSE	FALSE	null	null	null	null	null	null	null	98428.6	26	121.98736:19095964 122.99071:517981 123.99407:9048255	52.87141:839 57.93553:26378 59.93078:1525 60.93914:3848 77.94139:1095 79.67715:1156 80.05013:1084 87.98218:951 93.93597:1030 95.95219:1790 98.41814:925 101.18859:972 106.94426:1826 107.97212:10691 108.95898:6123 110.85608:893 116.53516:992 119.22244:923 122.06002:1973 122.09702:7901	158663184	128612248	334727008	582817856	148106816	411213728	402981376	247669808	247261600	22801590	39018568	36474964	341388992	1071699264	326530912	139471808	345463200	220266368
223	10.841	121.987	Unknown	[M+H]+	ion correlated with 931	0.083	TRUE	null	null	null	null	null	null	999	FALSE	FALSE	FALSE		FALSE	FALSE	null	null	null	null	null	null	null	271164	43	121.98723:34898860 122.99058:1287891 123.99394:16006689	57.93552:54529 59.93079:1502 60.9387:2377 80.04946:2585 81.07059:3858 90.58147:1282 95.95132:2342 96.04498:2144 97.31351:1664 106.94427:7387 107.97236:19908 108.96008:7390 122.06003:2576 122.09586:3883	268045776	366246912	377997248	416771040	787819456	456036288	436629248	835203008	816407552	12408152	86104392	34804492	536351648	458307072	826487296	558954880	802049728	714381440
224	10.703	121.987	Unknown	[M+H]+	ion correlated with 938	0.167	TRUE	null	null	null	null	null	null	999	FALSE	FALSE	FALSE		FALSE	FALSE	null	null	null	null	null	null	null	260502	1693-QC1	121.98716:26143408 122.99051:743172 123.99387:12484207	52.22221:1026 57.93547:58874 59.93121:1859 60.93868:6464 77.94138:1306 79.05481:2156 81.07056:6367 81.6049:1366 93.93595:2050 93.95668:2274 94.06647:1272 95.95217:4769 96.36266:1088 96.72886:1161 106.94423:7598 107.97228:26335 108.95904:9188 121.98712:1926 122.05999:4663 122.09709:6762	1591377920	1615231104	1708967936	806389312	828793728	862063680	1145187328	889011328	867344832	12400868	30905824	45844656	482595936	1183205248	834169472	756375808	458323840	566693184
225	10.183	121.987	Unknown	[M+H]+		0.062	TRUE	null	null	null	null	null	null	999	FALSE	FALSE	FALSE		FALSE	FALSE	null	null	null	null	null	null	null	374483	323	121.98735:27750376 122.9907:577547 123.99406:13150504	51.89947:1364 53.00698:1232 54.9845:1231 57.93557:61060 59.93082:1967 60.93873:5618 67.05502:2285 74.74852:1447 75.94569:1497 77.94144:2094 80.05019:3437 81.07063:5807 89.96166:1675 105.07072:1681 106.94328:6995 107.97126:23742 108.95906:7395 116.49468:1607 118.06183:1612 122.0601:5602 122.0972:6053	348950624	337210400	351011008	376620320	396935168	438036544	652220160	725963584	719830336	12323138	11251126	20732264	496593184	1353144448	421692096	440396992	627303616	1792148096
226	17.151	121.987	Unknown	[M+H]+		0.021	TRUE	null	null	null	null	null	null	999	FALSE	FALSE	FALSE		FALSE	FALSE	null	null	null	null	null	null	null	120555	43	121.98739:20723494 122.99074:325247 123.9941:8992706	56.79645:907 57.9355:28673 58.86407:867 59.93123:1644 60.9387:1850 77.94141:1523 80.05014:1285 93.93598:1614 93.95585:994 95.95221:2151 106.94427:5610 107.9723:7856 108.54059:981 108.959:5310 122.06004:1762 122.09711:7708	268292496	128350904	779744704	350369632	146779616	409132352	941169088	161889392	167606832	15582788	38809624	36833768	339670176	476154240	324652672	140291072	812172800	146090176
227	11.914	121.987	Unknown	[M+H]+		0.062	TRUE	null	null	null	null	null	null	999	FALSE	FALSE	FALSE		FALSE	FALSE	null	null	null	null	null	null	null	64586.9	42	121.98727:25028046 122.99062:740611 123.99398:13708310	56.83788:1337 57.93575:42364 59.93122:1482 60.93914:2970 63.28128:1260 72.71136:1356 77.94205:1375 79.62928:1465 93.9567:2568 95.9522:2300 106.94426:6145 107.97209:13063 108.09578:2049 108.96008:6337 122.06002:1688 122.09712:2053	40099512	225859200	710557440	558556288	259867440	263745056	313099168	267712048	248093856	20531066	34341272	32522296	522543840	615002432	520755072	157108496	565689792	1105914496
228	16.9	121.987	Unknown	[M+H]+		0.083	TRUE	null	null	null	null	null	null	999	FALSE	FALSE	FALSE		FALSE	FALSE	null	null	null	null	null	null	null	89124.8	41	121.98755:17916260 122.9909:596596 123.99426:9123627	52.91738:862 53.17645:688 55.01386:715 56.18475:650 57.93547:28604 59.93077:1817 60.93868:3751 62.55658:760 75.58722:760 77.94138:1819 80.05013:1236 83.72834:965 93.93596:902 93.95669:1685 94.94394:882 96.95937:937 106.94424:4159 106.96417:1093 107.97273:8619 108.96005:3722 122.06001:1332 122.09679:9079	59667204	457330368	481578816	368242688	387023040	163657568	327340192	579743680	593551360	65720324	53248288	14378962	1284974592	139179568	480050912	286398592	278890240	595800128
229	12.098	121.987	Unknown	[M+H]+		0.062	TRUE	null	null	null	null	null	null	999	FALSE	FALSE	FALSE		FALSE	FALSE	null	null	null	null	null	null	null	201520	36	121.98726:19598046 122.99061:566211 123.99397:9541898	56.21273:887 57.93553:26772 59.93123:1589 60.93869:1225 63.95942:1142 66.05238:998 69.50977:1249 70.61043:1076 80.05014:1742 81.07059:1543 95.95131:1572 99.76721:1005 106.94426:5518 107.97241:12355 108.95899:5128 121.98715:1171 122.0613:1129 122.09712:4185	125373704	145810208	229672608	164020736	176809584	164303920	240671648	167090816	153265392	28013510	35374048	34819560	149250992	205124032	214363744	254975648	188114336	320969088
230	16.579	121.987	Unknown	[M+H]+		0.021	TRUE	null	null	null	null	null	null	999	FALSE	FALSE	FALSE		FALSE	FALSE	null	null	null	null	null	null	null	10586	1693-QC8	121.98746:21698116 122.99081:602830 123.99417:10359303	57.82397:1027 57.92628:952 57.93561:27867 59.93086:1768 60.93877:1855 67.39118:991 71.31183:930 77.94149:1855 80.04955:1561 82.82175:1003 89.32897:912 95.95142:1614 106.60743:968 106.94439:2396 107.97219:10306 108.95912:6454 122.06017:1817 122.09599:6414	272395904	128003488	134650144	360759936	240279680	1065236288	1154212352	673858752	252261504	43071864	22749874	58571664	137260416	565580800	212061424	212676464	211136064	145487744
231	16.954	121.987	Unknown	[M+H]+		0.042	TRUE	null	null	null	null	null	null	999	FALSE	FALSE	FALSE		FALSE	FALSE	null	null	null	null	null	null	null	124387	46	121.98753:20893784 122.99088:641660 123.99424:9792196	57.93548:27239 59.93079:1826 60.9387:1708 77.9414:1116 91.96591:1947 93.84538:960 93.93598:1413 93.95671:1277 95.9522:979 96.87161:1110 103.68205:883 106.94427:5768 107.9723:9752 108.01695:923 108.959:4994 122.06003:1546 122.09574:8482	91230088	194693936	204630416	590105792	304863584	246895328	244275744	494048288	673868096	40091156	91299504	21410590	555249728	210486768	335706624	214564304	278890240	667767616
232	17.372	121.987	Unknown	[M+H]+		0.062	TRUE	null	null	null	null	null	null	999	FALSE	FALSE	FALSE		FALSE	FALSE	null	null	null	null	null	null	null	110601	11	121.98717:21073396 122.99052:714609 123.99388:10030320	57.93557:28784 59.93085:1036 60.93876:1364 64.56337:888 71.90146:965 75.23206:846 77.94148:877 80.05022:1335 80.89373:872 95.95142:2182 106.94333:3659 107.97258:11096 108.95911:4483 117.46795:878 122.06016:1748 122.09635:9177	103292752	499756864	301349568	324668192	991931968	653953472	368965472	474467360	254088064	51579780	22566198	88829920	324615392	302369280	308590560	536520832	314217440	431302752
233	9.562	121.987	Unknown	[M+H]+		0.021	TRUE	null	null	null	null	null	null	999	FALSE	FALSE	FALSE		FALSE	FALSE	null	null	null	null	null	null	null	219808	1693-QC1	121.9875:13445654 122.99085:433321 123.99421:5996148	56.26992:729 57.93589:35395 58.99577:1293 60.93913:1126 67.05495:3363 70.64757:914 76.02227:3752 79.05481:3139 80.05011:3731 81.07056:5684 91.96421:2243 93.95581:1390 94.06561:1856 95.04931:3138 95.08624:1315 105.03284:1047 105.0696:877 106.94423:3591 107.97215:12588 108.96004:1632 116.97186:829 121.98711:1302 122.05999:5002 122.09712:6428	602479936	602199808	607628352	672191808	673685568	692348352	705630912	766718208	726914240	11125156	9957757	22949540	263555184	275224992	274102688	288296704	246885824	335333632
234	10.768	121.988	Unknown	[M+H]+	ion correlated with 932	0.188	TRUE	null	null	null	null	null	null	999	FALSE	FALSE	FALSE		FALSE	FALSE	null	null	null	null	null	null	null	334531	1693-QC5	121.98729:31497564 122.99064:932828 123.994:13896475	53.05457:1355 57.93552:45278 59.93123:2032 60.9387:2758 67.05498:1569 69.40656:1326 70.6797:1439 77.14033:1790 77.94141:2022 80.05015:2448 81.07059:2396 106.94427:3385 107.97214:17249 108.95901:7401 121.98844:2286 122.06004:2541 122.09714:2562	350573792	1615231104	1708967936	1933715712	1125614336	2064781824	1145187328	1119173120	1099964032	12259433	50879872	83040208	530125920	757626624	1101560704	2614292480	563504000	576192512
235	7.102	122.027	w/o MS2:Cysteine	[M+H]+		0.833	FALSE	null	122.027	C3H7NO2S	Cysteine and derivatives	XUJNEKJLAYXESH-UHFFFAOYNA-N	O=C(O)C(N)CS	530	TRUE	TRUE	FALSE		FALSE	FALSE	null	null	100	null	null	null	null	120910	26	122.02705:9943960 123.0304:883900 124.03376:5511447		149526080	150518832	153267680	135869472	128920272	133774584	131436432	124969504	126596144	295931	171463	125258	163847552	218070112	136866144	153267664	189352208	98271368
236	8.422	122.027	w/o MS2:Cysteine	[M+NH4]+	adduct linked to 569_[M+K]+	0.646	FALSE	null	122.027	C3H7NO2S	Cysteine and derivatives	XUJNEKJLAYXESH-UHFFFAOYNA-N	O=C(O)C(N)CS	530	TRUE	TRUE	FALSE		FALSE	FALSE	null	null	100	null	null	null	null	18244.3	5	122.02709:1522418 123.03044:109351 124.0338:4204969		24186580	21329002	23568304	20324616	25291828	19429826	22306660	24458954	18105668	282437	691201	743458	26004908	31221044	21560878	27519598	24558952	11662522
237	1.066	122.071	Unknown	[M+H]+	found in higher mz's MsMs_2647	0.458	TRUE	null	null	null	null	null	null	999	FALSE	FALSE	FALSE		FALSE	FALSE	null	null	null	null	null	null	null	157194	1693-QC6	122.07097:6586036 123.07432:0 124.07768:11519168	54.03448:1096 55.86026:680 57.20669:628 58.99624:900 66.91253:695 67.05552:1340 67.59992:681 71.77148:640 73.30125:642 80.05018:9371 81.04561:14342 81.07062:1073 87.05889:840 93.035:725 95.04938:5206 95.06081:4508 96.04502:1865 105.03291:1118 105.07069:4066 120.76964:832 122.06007:5758 122.07159:12489 122.09718:4340	261693648	326122304	324709632	316930496	319806368	280489152	286685440	325218304	54148004	851300	1254321	238721	380147136	322107104	268779360	128253296	413247264	114778720
238	1.104	122.071	Unknown	[M+H]+	found in higher mz's MsMs_2649	0.25	TRUE	null	null	null	null	null	null	999	FALSE	FALSE	FALSE		FALSE	FALSE	null	null	null	null	null	null	null	169044	1693-QC3	122.07156:6923920 123.07491:0 124.07827:12083009	54.03444:1214 68.05019:859 70.34778:731 76.02227:721 79.05482:831 80.0503:5712 81.04563:16270 81.07056:895 87.51517:953 94.06561:1326 95.04932:1796 95.06075:4574 96.04496:977 117.6213:925 122.06:3760 122.07151:12735 122.09691:7026	306602048	326122304	318836032	316884960	321763488	280489152	286685440	325218304	157979504	1263918	327894	219658	380147136	322107104	127814912	128253288	416515008	114778720
239	5.927	122.071	Unknown	[M+H]+		0.375	FALSE	null	null	null	null	null	null	999	FALSE	FALSE	FALSE		FALSE	FALSE	null	null	null	null	null	null	null	19822.9	47	122.07145:1291908 123.0748:784195 124.07816:842308		32280114	18898230	20743716	22610528	25008432	27904000	22586394	43165644	29805214	742289	621164	462350	44532372	22941782	17750814	18667724	29153328	7686396
240	1.086	123.055	2-Acetylpyrazine; CE30; DBZAKQWXICEWNW-UHFFFAOYSA-N	[M+H]+	similar chromatogram in higher mz_429; similar chromatogram in higher mz_3498; similar chromatogram in higher mz_5528; similar chromatogram in higher mz_8189; similar chromatogram in higher mz_6137	0.938	TRUE	0.956	123.055	C6H6N2O	Aryl alkyl ketones	DBZAKQWXICEWNW-UHFFFAOYSA-N	CC(=O)c1cnccn1	430	TRUE	TRUE	TRUE		FALSE	FALSE	null	null	86.1	100	75	75	100	12643996	7	123.05531:488222592 124.05866:61110272 125.06202:3091717	56.21478:61809 78.03423:247454 80.05028:3673811 95.04951:885648 96.04524:923015 103.44124:83955 106.02929:102306 106.65439:66077 108.17373:64379 119.25713:68872 121.62769:71991 122.2817:71261 123.05487:12627555	11107513344	9959117824	9811684352	10355912704	10928672768	11565119488	10656753664	10129758208	10917038080	7786578	11928382	6636136	11021223936	10560314368	8209921536	7259408384	15044411392	5280480256
241	6.46	123.055	2-Acetylpyrazine; CE30; DBZAKQWXICEWNW-UHFFFAOYSA-N	[M+H]+		0.688	TRUE	0.956	123.055	C6H6N2O	Aryl alkyl ketones	DBZAKQWXICEWNW-UHFFFAOYSA-N	CC(=O)c1cnccn1	430	TRUE	TRUE	TRUE		FALSE	FALSE	null	null	80.5	96.3	58.2	75	100	86311.7	10	123.05544:4891618 124.05879:0 125.06215:355536	53.20301:822 67.05504:3537 79.05491:922 80.05029:14645 81.07066:4688 95.04939:8546 95.06086:865 95.08548:1815 96.04495:11093 105.04522:1260 112.04015:3935 123.05101:5461 123.05489:57379 123.09096:6484	39079896	42192720	47393140	53621916	57244856	63769372	72227664	76614008	59159708	4899767	3952254	6965190	33727948	50565244	34223808	38639936	68307768	11060728
242	4.884	123.056	Nicotinamide	[M+H]+		0.021	TRUE	null	123.055	C6H6N2O	Nicotinamides	DFPAKSUCGFBDDF-UHFFFAOYSA-N	N=C(O)C=1C=NC=CC1	430	TRUE	TRUE	TRUE		FALSE	FALSE	null	null	81.4	null	61.1	74.9	100	44865.3	322	123.05561:7783194 124.05896:670922 125.06232:1528810	67.05501:5173 70.27681:835 72.93774:4414 79.05487:1185 80.05028:22789 81.07053:6662 90.94811:4602 95.04957:13174 95.0863:3793 95.93353:1116 96.04507:14488 106.02925:954 108.95905:1093 112.04008:5338 123.05093:7375 123.05482:80158 123.0807:3283 123.09106:1824	55219800	101149256	91053592	110637376	106126808	139382640	71384080	132229728	54679508	4489857	4428880	12547005	130970488	105512664	85593752	61754764	92501336	61076036
243	6.944	123.056	Nicotinamide	[M+H]+		0.375	TRUE	null	123.055	C6H6N2O	Nicotinamides	DFPAKSUCGFBDDF-UHFFFAOYSA-N	N=C(O)C=1C=NC=CC1	430	TRUE	TRUE	TRUE		FALSE	FALSE	null	null	80.6	null	59.2	74.9	100	85291.4	47	123.05586:5774530 124.05921:280074 125.06257:1866267	53.03955:907 55.05492:848 59.93124:934 67.05502:5993 68.05022:1245 79.05485:988 80.05017:23792 81.07073:6638 91.96509:1982 95.04939:9195 95.06078:1361 95.08627:3280 96.04511:17036 96.08071:890 106.02921:877 108.95901:1283 112.03908:6001 112.64198:937 123.05478:76054 123.08093:6676 123.09102:5179 123.11693:1061	135165248	25619540	221283376	84306360	210805312	329798688	249650160	208166864	118791152	14844640	14395857	4370444	111932064	80030136	73930784	29942802	38642368	73752064
244	8.108	123.056	2-Acetylpyrazine; CE30; DBZAKQWXICEWNW-UHFFFAOYSA-N	[M+H]+		0.396	TRUE	0.956	123.055	C6H6N2O	Aryl alkyl ketones	DBZAKQWXICEWNW-UHFFFAOYSA-N	CC(=O)c1cnccn1	430	TRUE	TRUE	TRUE		FALSE	FALSE	null	null	79.6	93.9	55.8	75	100	62221.1	1693-QC8	123.05566:5147204 124.05901:419569 125.06237:1588693	51.35557:684 55.05498:1530 59.9313:707 67.05505:4695 80.05029:15772 81.07068:9568 85.60061:800 91.97187:3354 94.09344:842 95.04938:7932 95.06087:1532 95.08637:4605 96.04504:11155 110.01088:728 112.03846:5611 112.12119:772 113.01379:774 123.05491:59522 123.08049:5671 123.09115:4336 123.11706:3244	105982208	79584032	50121216	157290608	198677520	83599296	129989848	234489008	156063344	15742612	8572912	13427245	48128916	143121888	134079672	173784464	204163632	92146856
245	5.146	123.056	2-Acetylpyrazine; CE30; DBZAKQWXICEWNW-UHFFFAOYSA-N	[M+H]+		0.146	TRUE	0.956	123.055	C6H6N2O	Aryl alkyl ketones	DBZAKQWXICEWNW-UHFFFAOYSA-N	CC(=O)c1cnccn1	430	TRUE	TRUE	TRUE		FALSE	FALSE	null	null	83.4	97.8	67.5	75	100	53464.7	325	123.0559:7805924 124.05925:413108 125.06261:1775534	53.03923:865 55.05497:1283 67.05506:5881 68.05028:1051 72.93777:1284 78.03488:1069 79.05491:1362 80.05026:28277 81.07066:8388 81.93883:774 90.94816:3836 95.04956:16588 95.08635:4161 96.04512:18668 97.67332:965 99.62379:873 105.04521:952 112.03913:6661 115.44056:842 123.05488:103541 123.08076:3772 123.09112:1635 123.11573:986	32407256	314255200	51504692	407287904	51291876	52184784	114144424	260829424	46961908	24757148	6464150	2461992	385610944	108718800	341824864	36438788	76612784	33856168
246	10.188	123.117	w/o MS2:Unknown (carbon number 9); PlaSMA ID-67	[M+H]+	ion correlated with 4558; found in higher mz's MsMs_3757; found in higher mz's MsMs_4135; found in higher mz's MsMs_2237	0.458	TRUE	4.4	123.119	C9H14	Unknown			530	TRUE	TRUE	FALSE		FALSE	FALSE	null	null	91.2	95.9	null	null	null	140386	325	123.11685:16523863 124.1202:5070532 125.12356:130011	53.03922:4750 55.05497:16258 57.07081:25253 59.93086:19388 60.93875:15227 67.05512:48886 69.07056:12182 77.94147:4400 79.05501:40179 80.05026:17957 81.07071:395873 82.07406:9708 84.5394:2475 93.06995:3972 93.93607:3371 95.04942:9609 95.08643:63318 96.04507:13518 105.68428:2594 106.94316:21215 108.09375:2858 108.95903:20312 109.96709:4081 112.03901:3916 121.10144:4205 123.05492:56891 123.08076:176…	76472464	215907920	243576368	75377720	220451552	315440864	239772336	215979152	235482320	15781312	7790894	35267640	189897296	159420816	42197340	90075840	214958896	43515408
247	10.104	123.117	w/o MS2:Unknown (carbon number 9); PlaSMA ID-67	[M+H]+		0.188	FALSE	4.4	123.119	C9H14	Unknown			530	TRUE	TRUE	FALSE		FALSE	FALSE	null	null	91.3	96	null	null	null	102055	30	123.11687:10633765 124.12022:1779924 125.12358:0		255958896	166574048	86276712	233970944	88919952	93648448	96040776	166100704	160296976	15521031	7635086	27710250	118911776	282856416	46985252	142355616	106209840	52123800
248	16.832	123.983	Unknown	[M+H]+	ion correlated with 1711	0.062	FALSE	null	null	null	null	null	null	999	FALSE	FALSE	FALSE		FALSE	FALSE	null	null	null	null	null	null	null	45741.4	323	123.9826:9886209 124.98595:577752 125.98931:1556776		26722654	219018064	257417904	783886656	291679488	189084640	188650560	73385592	191541296	31975156	26383894	14820721	227789504	130571928	565287808	168327232	64335892	241322320
249	11.335	123.983	Unknown	[M+H]+	ion correlated with 993	0.021	FALSE	null	null	null	null	null	null	999	FALSE	FALSE	FALSE		FALSE	FALSE	null	null	null	null	null	null	null	130499	39	123.9826:17636970 124.98595:1247065 125.98931:2742819		221329424	151510304	266529664	184956064	180396096	188052272	447664320	195931680	445331360	12866657	6501702	22265790	321633632	294276864	374998144	347625248	459910784	456702304
250	11.772	123.983	Unknown	[M+H]+		0.021	FALSE	null	null	null	null	null	null	999	FALSE	FALSE	FALSE		FALSE	FALSE	null	null	null	null	null	null	null	65313.6	31_32	123.98261:14990855 124.98596:923130 125.98932:2616792		38882964	335394048	62338636	97618864	274206464	271172608	63096660	336541344	261062576	6675036	9555948	12350810	98223264	60308432	137088880	186192960	196789696	515252416
251	12.115	123.983	Unknown	[M+H]+	ion correlated with 992	0.021	FALSE	null	null	null	null	null	null	999	FALSE	FALSE	FALSE		FALSE	FALSE	null	null	null	null	null	null	null	115962	29	123.98261:10938278 124.98596:869823 125.98932:2032130		18574968	100988496	108746064	158633872	494830176	74541112	114325488	75126840	68896824	27854790	16976040	39882788	69094976	67396176	62856440	163667760	52965552	96596384
252	12.425	123.983	Unknown	[M+H]+	ion correlated with 998; ion correlated with 1001	0.146	FALSE	null	null	null	null	null	null	999	FALSE	FALSE	FALSE		FALSE	FALSE	null	null	null	null	null	null	null	161064	40	123.98263:13521358 124.98598:840850 125.98934:2643239		98419816	290857120	336590656	390552768	186747936	373130080	540066816	451958048	427505984	33072498	18046416	17076692	522232224	239548368	360642496	183867440	311781984	553058176
253	10.184	123.983	Unknown	[M+H]+		0.125	FALSE	null	null	null	null	null	null	999	FALSE	FALSE	FALSE		FALSE	FALSE	null	null	null	null	null	null	null	147303	323	123.98264:13153985 124.98599:948882 125.98935:3453734		158648416	322427328	167703392	179987024	178910528	207033280	199441600	328037312	327027872	5870142	27303798	12507682	746893760	723547136	200065920	206983264	369834688	838417984
254	16.575	123.983	Unknown	[M+H]+	ion correlated with 183	0.021	FALSE	null	null	null	null	null	null	999	FALSE	FALSE	FALSE		FALSE	FALSE	null	null	null	null	null	null	null	16413.4	27	123.98265:9792730 124.986:844300 125.98936:1586891		109359104	60774688	62973104	102974504	72541512	232121632	570972928	300319712	75331928	28765614	19464064	18958112	64379528	129574680	133214576	101804704	162406192	67762656
255	10.7	123.983	Unknown	[M+H]+		0.146	FALSE	null	null	null	null	null	null	999	FALSE	FALSE	FALSE		FALSE	FALSE	null	null	null	null	null	null	null	172824	11	123.98266:16515145 124.98601:824961 125.98937:3507930		724775168	450172928	802671232	378631264	916616960	402405248	536875136	399082688	499623328	11936486	15141880	8892101	223354464	553838528	233586624	1521163776	213311968	264665936
256	11.433	123.983	Unknown	[M+H]+	ion correlated with 995	0.021	FALSE	null	null	null	null	null	null	999	FALSE	FALSE	FALSE		FALSE	FALSE	null	null	null	null	null	null	null	86367.4	7	123.98267:15353102 124.98602:720150 125.98938:2362437		99780816	332760800	355535136	390791392	427111360	408647328	218059360	399571104	338646432	29835480	16206146	9380908	321633632	421794944	215632176	266649424	184869040	399250432
257	11.193	123.983	Unknown	[M+H]+		0.021	TRUE	null	null	null	null	null	null	999	FALSE	FALSE	FALSE		FALSE	FALSE	null	null	null	null	null	null	null	78046.8	325	123.98268:15070411 124.98603:818720 125.98939:2974792	55.01857:3886 55.05497:680 59.93093:19621 59.94141:801 67.05504:1167 68.05827:788 71.38955:717 71.59882:713 76.23846:714 78.04927:803 80.05022:1193 81.07066:3789 82.07407:1043 82.77886:794 86.9258:805 87.67157:755 95.01868:798 96.04506:9572 96.08168:1272 109.96378:1200 109.96706:9610 112.0399:12590 124.03951:33754 124.05917:3376 124.07621:5038	104985064	83294584	84312416	101316416	101217120	104755024	109570264	101304144	107041504	6195827	28507090	22395226	96886728	84798448	285685792	143073280	138588912	170742112
258	17.408	123.983	Unknown	[M+H]+		0.042	FALSE	null	null	null	null	null	null	999	FALSE	FALSE	FALSE		FALSE	FALSE	null	null	null	null	null	null	null	48518.3	347	123.98269:9760985 124.98604:553972 125.9894:1389672		46868648	143221280	139544768	146569424	165980240	543836032	165033648	175234704	77251752	21620750	10770458	7445866	179432384	138112880	144096304	146162240	144828336	470324992
259	11.925	123.983	Unknown	[M+H]+	ion correlated with 1002	0.042	FALSE	null	null	null	null	null	null	999	FALSE	FALSE	FALSE		FALSE	FALSE	null	null	null	null	null	null	null	35355	15	123.9827:13735613 124.98605:614803 125.98941:2096526		56951148	335394048	320789888	257211600	115340832	117869032	212024112	164645888	110872296	13516898	13243887	16610548	284931840	232756208	234222912	74838784	196789696	250202624
260	12.461	123.983	Unknown	[M+H]+	ion correlated with 1001	0.083	FALSE	null	null	null	null	null	null	999	FALSE	FALSE	FALSE		FALSE	FALSE	null	null	null	null	null	null	null	146656	11	123.98271:12694420 124.98606:844175 125.98942:2215194		98419816	290857120	180053616	390552736	170768448	373130080	218769328	297712800	427505984	33072498	18046416	17076692	522232256	239548368	360642496	165134544	311781984	238482752
261	16.893	123.983	Unknown	[M+H]+	ion correlated with 1714; ion correlated with 172	0.083	FALSE	null	null	null	null	null	null	999	FALSE	FALSE	FALSE		FALSE	FALSE	null	null	null	null	null	null	null	34675.4	15	123.98271:10375776 124.98606:627280 125.98942:1318479		26806276	250554112	128973104	783886656	291679520	227118544	150852128	74256624	306582176	31975156	52351664	10905085	324149248	98100440	193433856	133142488	162028608	308110080
262	17.503	123.983	Unknown	[M+H]+		0.021	FALSE	null	null	null	null	null	null	999	FALSE	FALSE	FALSE		FALSE	FALSE	null	null	null	null	null	null	null	50635.8	325	123.98272:9552184 124.98607:550997 125.98943:1607773		31695492	136969424	133055568	143086928	157115648	295157632	157718704	171919616	118237160	21885342	7059438	10766995	141615296	134485600	139752272	140989632	142635680	260153888
263	11.065	123.983	Unknown	[M+H]+		0.042	FALSE	null	null	null	null	null	null	999	FALSE	FALSE	FALSE		FALSE	FALSE	null	null	null	null	null	null	null	45208.8	10	123.98277:16021245 124.98612:1056239 125.98948:2917032		46919780	52056920	54151996	66143588	63099712	66948992	66129172	68372624	68624224	5925604	15572808	6290687	97367776	126649712	93763008	239350992	89989824	111376672
264	17.104	123.983	Unknown	[M+H]+	ion correlated with 176	0.021	FALSE	null	null	null	null	null	null	999	FALSE	FALSE	FALSE		FALSE	FALSE	null	null	null	null	null	null	null	51661.1	1693-QC8	123.9828:9586498 124.98615:567831 125.98951:1327952		70805632	61688160	63677476	167956672	70545736	75107712	74897848	647910976	112640352	7078198	19027800	7393116	128789592	530820352	154578800	98511440	159490608	100542664
265	17.322	123.983	Unknown	[M+H]+	ion correlated with 180	0.021	FALSE	null	null	null	null	null	null	999	FALSE	FALSE	FALSE		FALSE	FALSE	null	null	null	null	null	null	null	47939.9	13	123.98281:10665339 124.98616:541567 125.98952:1537004		133441616	330475552	214549296	156086432	168198304	112693456	253535104	181561264	75135640	12669454	18338258	18559956	402573120	148229712	145980928	326392576	148994464	66727096
266	10.842	123.983	Unknown	[M+H]+		0.062	FALSE	null	null	null	null	null	null	999	FALSE	FALSE	FALSE		FALSE	FALSE	null	null	null	null	null	null	null	145109	40	123.98283:17048756 124.98618:1323997 125.98954:3862112		123045056	167849696	172237696	196477776	197653792	212165200	203365216	374509952	215289248	27267118	6117322	18256984	247982512	215488416	503397184	249199072	463272352	337935008
267	10.915	123.983	Unknown	[M+H]+		0.021	FALSE	null	null	null	null	null	null	999	FALSE	FALSE	FALSE		FALSE	FALSE	null	null	null	null	null	null	null	50207.9	38	123.98283:15889020 124.98618:911710 125.98954:3133343		82810512	127326928	129415872	146775152	140447408	157431920	152739792	166544992	163889808	21490592	9288937	15359313	395594048	211930720	329946720	247328352	313058304	583663360
268	10.236	123.983	Unknown	[M+H]+		0.104	FALSE	null	null	null	null	null	null	999	FALSE	FALSE	FALSE		FALSE	FALSE	null	null	null	null	null	null	null	212643	324	123.98285:14479213 124.9862:941819 125.98956:3282693		173420160	322427328	176794608	396254432	197044976	207033280	260540288	412364736	404400000	8834822	14219262	12814454	746893760	262664704	293382976	213761616	369834688	838417984
269	10.986	123.983	Unknown	[M+H]+		0.021	FALSE	null	null	null	null	null	null	999	FALSE	FALSE	FALSE		FALSE	FALSE	null	null	null	null	null	null	null	28149.7	24	123.98285:16758840 124.9862:715147 125.98956:3272442		50904872	85155904	86662344	101918720	94942976	108428160	102332768	115539504	113236744	9049693	12374750	6295891	572538432	165516432	137460736	244084928	88004904	342248832
270	17.681	123.983	Unknown	[M+H]+		0.021	FALSE	null	null	null	null	null	null	999	FALSE	FALSE	FALSE		FALSE	FALSE	null	null	null	null	null	null	null	48449.5	24	123.98286:9972897 124.98621:681890 125.98957:1429426		47320332	123489744	121794456	132374432	147879712	163581088	114463008	150150544	299270240	62157244	11004318	21665750	124084072	127338600	131050408	75587240	105929000	140920320
271	10.749	123.983	Unknown	[M+H]+		0.146	FALSE	null	null	null	null	null	null	999	FALSE	FALSE	FALSE		FALSE	FALSE	null	null	null	null	null	null	null	111709	44	123.98288:15692933 124.98623:696236 125.98959:3215685		295568832	450172928	802671232	517018464	375825312	550592768	536875136	501521536	499623328	24276064	15141880	8892101	239057488	553838528	233586624	1284902656	353298400	264665936
272	17.625	123.983	Unknown	[M+H]+		0.021	FALSE	null	null	null	null	null	null	999	FALSE	FALSE	FALSE		FALSE	FALSE	null	null	null	null	null	null	null	48230.3	1693-QC9	123.98289:9963720 124.98624:585515 125.9896:1588098		31758644	126656832	124447840	135818416	152501152	167956576	145758400	159041472	431086112	62157244	7309568	21665750	129063240	129127832	132397560	104279072	134848864	147062704
273	11.296	123.983	Unknown	[M+H]+	ion correlated with 987	0.042	TRUE	null	null	null	null	null	null	999	FALSE	FALSE	FALSE		FALSE	FALSE	null	null	null	null	null	null	null	127075	1693-QC1	123.98262:9770025 124.98597:312594 125.98933:1617373	55.01889:1471 55.05529:1073 59.93126:19803 61.93939:800 67.05495:1892 68.05019:1000 69.03401:918 73.30894:786 75.80459:783 79.05481:1099 80.05012:1565 81.07056:3998 82.07397:936 96.04491:11351 96.08157:1007 109.9604:1608 109.96684:9162 112.03992:9110 124.03931:35937 124.05902:1036 124.07606:2903 124.08392:3248	292875744	151510304	147317696	184956064	180396096	188052272	447664320	179839664	337041280	12866657	19218154	25443174	242531808	124593184	453040608	232225680	459910784	456702304
274	16.677	123.983	Unknown	[M+H]+		0.042	FALSE	null	null	null	null	null	null	999	FALSE	FALSE	FALSE		FALSE	FALSE	null	null	null	null	null	null	null	33225.8	44	123.9829:9435617 124.98625:669288 125.98961:1292592		40747456	61578980	223512800	783886656	72624352	232121632	570903168	113690960	115848656	21407126	7737582	44694524	64177672	326718464	65719800	339619392	129030416	68126576
275	16.943	123.983	Unknown	[M+H]+	ion correlated with 182; ion correlated with 1706	0.042	FALSE	null	null	null	null	null	null	999	FALSE	FALSE	FALSE		FALSE	FALSE	null	null	null	null	null	null	null	16789.6	3	123.98291:9759119 124.98626:616372 125.98962:1719283		40830708	220970352	95736952	207762752	256068144	227118544	112396136	110223696	382384160	31975156	52351664	10905085	324149216	65433044	158968352	99793752	402071232	308110080
276	12.293	123.983	Unknown	[M+H]+		0.042	FALSE	null	null	null	null	null	null	999	FALSE	FALSE	FALSE		FALSE	FALSE	null	null	null	null	null	null	null	147680	1693-QC5	123.98293:11910865 124.98628:621870 125.98964:2083186		27734742	63320136	73050680	124572976	494830176	373130080	540066816	159245712	184096256	7262494	17695336	6846779	155016352	126883888	68139728	644629440	96495112	90234000
277	17.036	123.983	Unknown	[M+H]+	ion correlated with 184	0.042	FALSE	null	null	null	null	null	null	999	FALSE	FALSE	FALSE		FALSE	FALSE	null	null	null	null	null	null	null	52548.8	40	123.98294:9984533 124.98629:484599 125.98965:1538636		55672588	94537800	64354476	169758512	108178520	113661024	74663128	260788176	266535504	11316376	19111430	7172509	161351904	161346656	157581152	66009164	193429312	135115920
278	10.611	123.983	Unknown	[M+H]+		0.021	FALSE	null	null	null	null	null	null	999	FALSE	FALSE	FALSE		FALSE	FALSE	null	null	null	null	null	null	null	247926	325	123.98295:13691600 124.9863:885771 125.98966:3110723		304032256	194923376	202337424	219157792	378235008	234223472	233846080	179400096	182432848	8800134	23771676	5647940	176944416	158828480	173450480	235057600	150214064	191504032
279	12.363	123.983	Unknown	[M+H]+		0.021	FALSE	null	null	null	null	null	null	999	FALSE	FALSE	FALSE		FALSE	FALSE	null	null	null	null	null	null	null	192167	7	123.983:13641177 124.98635:745010 125.98971:2405843		37864436	192583504	336590656	281781760	235218240	263295872	540066816	451958048	427505984	10987656	17693504	6835832	306636736	152050352	258781296	274027008	228621040	553058176
280	0.485	124.039	Niacin; LC-ESI-QTOF; MS2; [M+H]+; CE	[M+H]+		0.042	TRUE	null	124.039	C6H5NO2	Pyridinecarboxylic acids	PVNIIMVLHYAWGP-UHFFFAOYSA-N	OC(=O)C1=CN=CC=C1	430	TRUE	TRUE	TRUE		FALSE	FALSE	null	null	79.2	null	54.2	75	100	135819	324	124.03928:6785828 125.04263:1407276 126.04599:5543920	52.47264:682 54.34969:740 68.05027:4187 69.03409:950 79.0549:1098 80.0502:4298 96.04504:21852 109.72686:770 111.02353:1380 112.03898:14992 112.30154:832 124.03951:63541 124.05916:1838 124.07639:6325	102953152	42984332	42260684	48607320	61700192	114820440	58973584	145870496	120974432	14124325	49712956	14717678	126392072	164535296	58097996	161937904	146742224	113633616
281	8.075	124.04	Niacin; LC-ESI-QTOF; MS2; [M+H]+; CE	[M+H]+		0.208	TRUE	null	124.039	C6H5NO2	Pyridinecarboxylic acids	PVNIIMVLHYAWGP-UHFFFAOYSA-N	OC(=O)C1=CN=CC=C1	430	TRUE	TRUE	TRUE		FALSE	FALSE	null	null	79.3	null	54.6	75	100	67319.8	1693-QC5	124.03954:5001188 125.04289:931517 126.04625:4014372	55.05492:716 59.93079:3953 67.05498:1225 68.05022:1565 69.03403:892 76.02607:977 79.05484:1238 80.05014:4887 82.06553:1613 83.04946:752 91.97177:996 94.02931:897 96.04501:27352 96.0807:1306 97.02915:1036 109.967:973 111.02344:1350 112.04004:15689 124.03941:67863 124.05907:3485 124.0761:5556	160523648	100582496	59393460	119521376	224058000	199894512	224354608	106570416	229206048	48083312	27460776	25554082	87438224	205209616	201563440	63884264	65792784	208223008
282	6.958	124.04	Niacin; LC-ESI-QTOF; MS2; [M+H]+; CE	[M+H]+		0.479	TRUE	null	124.039	C6H5NO2	Pyridinecarboxylic acids	PVNIIMVLHYAWGP-UHFFFAOYSA-N	OC(=O)C1=CN=CC=C1	430	TRUE	TRUE	TRUE		FALSE	FALSE	null	null	79.5	null	55.6	75	100	90835.5	25	124.03979:5049360 125.04314:1566429 126.0465:2739307	55.05491:941 57.6288:675 59.93122:1184 67.05496:1493 68.0502:2043 73.71426:791 75.4099:682 79.05482:1546 79.96392:740 80.05013:5211 83.06093:862 96.04495:23781 97.02913:1101 97.0654:963 107.08599:791 111.02341:3450 112.03904:15208 124.03938:71950 124.05904:1945 124.07607:5681	86943592	190876800	93889304	210604416	226266368	104857168	165392432	72536240	106546656	15444743	39674620	19619962	167948640	99343496	222761456	331730112	312956512	83231904
283	6.769	124.112	Unknown	[M+H]+	found in higher mz's MsMs_1246	0.479	FALSE	null	null	null	null	null	null	999	FALSE	FALSE	FALSE		FALSE	FALSE	null	null	null	null	null	null	null	16743.3	38	124.11238:1798614 125.11573:475744 126.11909:0		13718478	13902512	12695437	5150501	4076433	5463054	5246190	6034246	3070125	354311	606678	307205	6082773	3011718	6266222	11113987	1713695	15803988
284	0.95	124.938	Unknown	[M+H]+	ion correlated with 2271; found in higher mz's MsMs_4672	0.312	FALSE	null	null	null	null	null	null	999	FALSE	FALSE	FALSE		FALSE	FALSE	null	null	null	null	null	null	null	16906.5	322	124.93761:1697987 125.94096:0 126.94432:0		9275761	7167222	8813496	8057171	8985993	6472742	9906801	9696582	6330872	0	0	0	1474192	1048392	7605832	12273425	1145605	5564008
285	5.029	125.015	Unknown	[M+K]+	found in higher mz's MsMs_4572; adduct linked to 46_[M+NH4]+	0.938	FALSE	null	null	null	null	null	null	999	FALSE	FALSE	FALSE		FALSE	FALSE	null	null	null	null	null	null	null	259047	27	125.01537:15715106 126.01872:955509 127.02208:7195396		118056320	119669512	117257128	124890776	117853064	120423176	119229040	120870320	127760720	0	0	0	118882128	129461408	117397592	116038896	117909336	132281120
286	0.958	125.108	Unknown	[M+H]+		0.542	FALSE	null	null	null	null	null	null	999	FALSE	FALSE	FALSE		FALSE	FALSE	null	null	null	null	null	null	null	17640	325	125.10777:2270206 126.11112:1109874 127.11448:3021122		3077209	15444436	4887524	3462130	3703268	6347130	13686119	6637749	2940932	810463	150929	375664	2521324	17235632	3219247	21122316	7603159	19686392
287	1.298	125.529	Unknown	[M+H]+	similar chromatogram in higher mz_480	0.271	FALSE	null	null	null	null	null	null	999	FALSE	FALSE	FALSE		FALSE	FALSE	null	null	null	null	null	null	null	3107.8	47	125.52878:247647 126.53213:0 127.53549:0		1168060	1344761	330337	1346003	3186950	3058248	1092781	2410698	0	0	0	0	1027753	2733729	1269104	1581059	678233	3169876
288	0.853	126.022	Taurine	[M+H]+		0.917	TRUE	null	126.022	C2H7NO3S	Organosulfonic acids	XOAAWQZATWQOTB-UHFFFAOYSA-N	NCCS(O)(=O)=O	430	TRUE	TRUE	TRUE		FALSE	FALSE	null	null	81.3	null	52.9	86.8	100	292757	323	126.02218:53610160 127.02553:2980115 128.02889:4634396	53.03957:17471 55.01855:3149 55.11621:2408 68.40302:2390 80.05019:21571 81.03402:54591 82.35544:2510 84.04466:2745 98.0608:4150 102.22667:2325 108.01171:75658 108.04469:18481 109.02822:82962 116.12824:2395 119.95932:2446 126.02174:111175 126.05531:18832	147436848	105687216	109366224	116375480	137496128	110975488	128256792	117522472	114271560	540633	233772	266792	107049960	105139352	95067384	121682808	127701488	98940096
289	9.587	126.022	w/o MS2:Taurine	[M+H]+	ion correlated with 6064; ion correlated with 6281; ion correlated with 6461; ion correlated with 6581; ion correlated with 8776; found in higher mz's MsMs_6461; found in higher mz's MsMs_6606; found in higher mz's MsMs_8776; found in higher mz's MsMs_6281; found in higher mz's MsMs_6774; found in higher mz's MsMs_6064; found in higher mz's MsMs_6436	0.021	FALSE	null	126.022	C2H7NO3S	Organosulfonic acids	XOAAWQZATWQOTB-UHFFFAOYSA-N	O=S(=O)(O)CCN	530	TRUE	TRUE	FALSE		FALSE	FALSE	null	null	99.9	null	null	null	null	169432	36	126.0222:8775342 127.02555:0 128.02891:572946		5408244	9696034	6205940	10141264	7777041	8371514	5529848	6797729	5915128	483761	452950	456124	1844741	2741251	2351210	2994427	4396664	610808
290	6.391	126.022	w/o MS2:Taurine	[M+H]+	ion correlated with 2638; found in higher mz's MsMs_2638	0.021	FALSE	null	126.022	C2H7NO3S	Organosulfonic acids	XOAAWQZATWQOTB-UHFFFAOYSA-N	O=S(=O)(O)CCN	530	TRUE	TRUE	FALSE		FALSE	FALSE	null	null	99.9	null	null	null	null	144818	325	126.02221:8173230 127.02556:540572 128.02892:661157		8143893	638833	1147304	4093967	4616772	4992320	4396923	6551349	2928812	92091	164052	194379	996204	325314	7576348	109724	14430701	259301
291	0.747	126.053	Unknown	[M+H]+		0.083	TRUE	null	null	null	null	null	null	999	FALSE	FALSE	FALSE		FALSE	FALSE	null	null	null	null	null	null	null	106858	1693-QC6	126.05282:9459699 127.05617:521746 128.05953:0	54.90337:663 56.18518:675 57.05065:749 58.30568:731 60.00834:622 64.63326:756 64.72947:724 70.78976:781 102.47218:798 106.89397:802 109.07672:1246	34190876	42323284	56703512	64226968	101135208	102681256	89824168	107544448	306287296	10522733	8197898	5586520	122453192	54276300	61732508	192842976	73827584	178611200
292	1.467	126.055	Unknown	[M+H]+		0.021	FALSE	null	null	null	null	null	null	999	FALSE	FALSE	FALSE		FALSE	FALSE	null	null	null	null	null	null	null	42081.5	13	126.0552:7409383 127.05855:2080954 128.06191:12271716		146032128	24459462	71726368	179860848	169521280	195879104	160475472	99130720	347067872	10755012	4677414	7420634	165010432	85302416	84245480	126892456	133852016	97663496
293	1.074	126.066	w/o MS2:5-Methylcytosine; LC-ESI-QTOF; MS2; CE	[M+H]+	found in higher mz's MsMs_2505; found in higher mz's MsMs_6316	0.021	FALSE	null	126.066	C5H7N3O	Hydroxypyrimidines	LRSASMSXMSNRBT-UHFFFAOYSA-N	CC1=CN=C(O)NC1=N	530	TRUE	TRUE	FALSE		FALSE	FALSE	null	null	99.9	null	null	null	null	466021	20	126.06635:23301044 127.0697:2828560 128.07306:12757886		90556800	83547800	71212880	78795928	79552856	81169616	79187488	72726656	69261544	1499875	591633	782723	1433288	71551944	124486440	58856284	97564184	25470522
294	2.003	127.039	Unknown (carbon number 6); PlaSMA ID-76	[M+H]+		0.042	TRUE	1.91	127.039	C6H6O3	Unknown			430	TRUE	TRUE	TRUE		FALSE	FALSE	null	null	70.8	100	30	75	100	104810	45	127.03875:82059624 128.0421:6055390 129.04546:11031646	53.03965:101900 55.01854:36787 55.05491:9610 69.03403:9858 71.04979:38003 81.03394:307676 81.07058:6783 82.06622:10386 83.04945:4397 99.04433:24618 109.02911:500022 109.10152:4873 110.02388:4611 124.56516:4790 127.03948:291289 127.12239:8648	1148693888	1010687872	896345536	1229858176	1059527552	766710592	2454994688	971375936	961107456	489143104	610288960	357932672	1438285824	2621801984	1398723072	2027713408	1358147840	2169095680
295	0.285	127.039	Unknown (carbon number 6); PlaSMA ID-76	[M+H]+		0.021	TRUE	1.91	127.039	C6H6O3	Unknown			430	TRUE	TRUE	TRUE		FALSE	FALSE	null	null	72.8	99.7	35.9	75	100	41812.3	1693-QC8	127.03877:55237040 128.04212:4219885 129.04548:5352556	53.03969:45875 55.01869:22027 57.03435:5326 64.41504:2479 69.03411:3911 71.04981:17925 73.71915:2832 81.03405:142173 81.07068:5536 82.06562:6079 83.03017:2887 83.04955:2983 99.04446:16345 103.6081:3090 109.02929:195816 122.78087:2780 127.03963:177998 127.12252:20094	279330720	1897153408	1165789312	575903232	1649655168	650834112	548397184	817161728	641361728	207574240	100857512	288413472	1197816320	796548736	326993760	713792256	458639712	1653065600
296	2.3	127.039	Unknown (carbon number 6); PlaSMA ID-76	[M+H]+		0.042	TRUE	1.91	127.039	C6H6O3	Unknown			430	TRUE	TRUE	TRUE		FALSE	FALSE	null	null	73.3	100	36.5	75	100	166808	1693-QC8	127.03942:66094196 128.04277:4670904 129.04613:5814780	53.03936:56691 53.43121:3097 55.01867:34112 55.05498:7441 57.03435:5287 67.05505:4423 69.03411:7266 71.05001:38547 78.09901:3613 81.03407:166317 81.07068:4883 82.06562:20571 83.04955:4952 85.1569:3258 99.04446:20666 109.02824:271277 110.02401:3712 110.06014:5480 124.8612:3406 127.03965:284740 127.08585:15872 127.12273:40550	1221150720	2018191872	5057085952	461808704	734163776	894864576	535528608	4044202240	2516891648	257462576	187027216	642028544	876801280	1398592128	1370570112	892940800	850197504	302970720
297	2.053	127.039	Unknown (carbon number 6); PlaSMA ID-76	[M+H]+		0.188	TRUE	1.91	127.039	C6H6O3	Unknown			430	TRUE	TRUE	TRUE		FALSE	FALSE	null	null	72.8	100	35.6	75	100	229496	29	127.03897:58508696 128.04232:4191551 129.04568:7336318	53.03931:48702 55.01862:23446 55.05498:6477 57.03435:3844 69.03411:3529 71.05001:26422 81.03407:156716 81.07069:3922 82.03743:3662 82.06563:17490 89.51584:3007 90.73467:2975 96.51551:2897 97.96883:3409 99.04446:20963 109.02821:222633 110.06015:4594 127.03966:202435 127.08585:3750 127.1227:25653	1148693888	1288477824	1168082432	1255558912	1315602432	508242656	2454994688	1031726848	411140608	212294784	610288960	183232736	1509963392	5216624640	2290684928	3580655104	2662056192	1829399936
298	0.053	127.039	Unknown (carbon number 6); PlaSMA ID-76	[M+H]+		0.062	TRUE	1.91	127.039	C6H6O3	Unknown			430	TRUE	TRUE	TRUE		FALSE	FALSE	null	null	73.5	99.6	37.6	75	100	499614	20	127.03885:66435920 128.0422:4818072 129.04556:9597782	53.03933:45265 55.01859:21928 55.93523:3160 57.03437:6479 69.03413:4346 71.04986:32907 73.48859:3187 81.03413:157880 81.07001:8255 82.06564:20050 83.04958:3841 84.98205:2809 86.2845:3294 99.04449:20904 109.02829:238385 110.03172:3850 115.07095:3877 127.03835:249603 127.08725:7017 127.12248:29381	112924888	429315488	161246592	501333376	152683568	392119264	138897248	372963584	149894704	67137832	51093824	277998752	536601472	205791456	210154400	132183616	152330528	226353696
299	0.94	127.039	4-Hydroxy-6-methyl-2-pyrone	[M+H]+	found in higher mz's MsMs_604	0.833	TRUE	null	127.039	C6H6O3	Pyranones and derivatives	NSYSSMYQPLSPOD-UHFFFAOYSA-N	O=C1OC(=CC(O)=C1)C	430	TRUE	TRUE	TRUE		FALSE	FALSE	null	null	76.4	null	56.3	59.5	100	1.03542e+06	1693-QC9	127.0389:57261184 128.04225:5361300 129.04561:6416284	53.03938:49200 55.01875:27631 55.05503:7548 57.0344:5258 69.03417:14354 71.0499:31938 81.03415:126288 82.06583:25349 83.04963:4865 84.08134:4219 85.02892:5286 91.97112:6295 99.04455:21624 100.07625:5533 109.02827:170962 127.03843:248024 127.12266:17666	636558400	746625920	899420224	776201920	815543360	750909120	670806592	637700928	881797760	180472448	176460832	175126064	961638784	1037470144	847495872	1023735616	750596224	1195734144
300	13.283	127.039	Phloroglucinol	[M+H]+		0.021	TRUE	null	127.039	C6H6O3	Phloroglucinols and derivatives	QCDYQQDYXPDABM-UHFFFAOYSA-N	OC=1C=C(O)C=C(O)C1	430	TRUE	TRUE	TRUE		FALSE	FALSE	null	null	85.9	null	87.4	72.1	66.7	52991.8	1693-QC3	127.03889:23807944 128.04224:1485928 129.0456:671525	53.03962:9981 55.0185:4537 55.05529:1063 57.03427:2159 61.83088:990 67.05495:1052 69.07048:1628 71.04971:2480 81.03396:16123 81.07056:1588 82.06621:1903 85.06518:1168 100.07601:1724 109.02927:30260 109.10149:1867 127.03946:344232 127.08567:2332 127.12373:2641	198787312	143429520	848253376	221432368	180793840	171375568	245435328	148734368	339445152	356326752	342100256	133043776	758831744	218813840	117187904	98588312	134180624	229534304
301	1.229	127.039	Phloroglucinol	[M+H]+		0.021	TRUE	null	127.039	C6H6O3	Phloroglucinols and derivatives	QCDYQQDYXPDABM-UHFFFAOYSA-N	OC=1C=C(O)C=C(O)C1	430	TRUE	TRUE	TRUE		FALSE	FALSE	null	null	70.1	null	35.8	78.6	66.7	87908.4	MeOH1-1	127.03891:27123866 128.04226:1853304 129.04562:2466661	51.02407:2662 53.00324:2424 53.0395:157764 55.01883:29771 55.05523:16171 55.93509:2472 57.03427:27748 57.07101:3647 67.05489:29309 69.03449:57564 69.07093:18874 71.05018:46023 79.05476:11610 81.03447:628392 81.0705:62003 82.03715:16462 82.06544:3744 83.01349:2592 83.05009:11700 83.08599:3011 84.04526:2556 85.02924:12823 85.0651:18781 86.06047:2888 97.02905:12189 98.03671:2912 99.04424:34574 99.08…	510907072	659014784	635953792	559551168	430318144	367113952	385038336	498581056	416522592	734557120	889651968	484086560	764276544	504744672	696831744	511957632	639161664	550497984
302	8.293	127.039	4-Hydroxy-6-methyl-2-pyrone	[M+H]+		0.021	TRUE	null	127.039	C6H6O3	Pyranones and derivatives	NSYSSMYQPLSPOD-UHFFFAOYSA-N	O=C1OC(=CC(O)=C1)C	430	TRUE	TRUE	TRUE		FALSE	FALSE	null	null	77.2	null	57.1	61.6	100	233623	27	127.03892:33423926 128.04227:2755464 129.04563:2442774	53.03962:29378 55.01863:26298 57.03429:8412 60.76671:1803 67.05498:10136 69.03458:1826 69.0705:2508 71.04977:25630 81.034:91132 81.07059:7517 82.06567:17389 82.79594:1593 86.00607:1923 99.04423:13034 100.07605:2704 109.02915:124686 109.10153:7199 110.06003:2475 127.03951:211030 127.08707:9112 127.12241:5553	423877088	539566144	620101440	664781696	709859264	600136768	596429056	574214272	555342912	321484864	154682992	387223424	690042304	705448256	636543872	626241856	2006145280	616579456
303	0.401	127.039	Unknown (carbon number 6); PlaSMA ID-76	[M+H]+		0.083	TRUE	1.91	127.039	C6H6O3	Unknown			430	TRUE	TRUE	TRUE		FALSE	FALSE	null	null	73.4	99.7	37.4	75	100	1.28227e+06	1693-QC9	127.03883:64378860 128.04218:5016793 129.04554:9088553	53.03943:41807 53.58643:2723 55.01863:21591 57.0344:4333 63.37797:2876 71.04999:25147 81.03415:155134 82.0657:13566 99.04455:19900 109.02833:228658 110.06024:4085 127.03843:233643 127.08596:7974 127.12263:26613	787945408	493785920	252640624	1233981184	206579904	2041939968	553353664	186804000	2337049600	221582400	220537632	518848032	298657056	803141952	2081236864	288893088	237485296	265230624
304	0.464	127.039	Unknown (carbon number 6); PlaSMA ID-76	[M+H]+	found in higher mz's MsMs_607	0.062	TRUE	1.91	127.039	C6H6O3	Unknown			430	TRUE	TRUE	TRUE		FALSE	FALSE	null	null	71.5	99.7	31.6	75	100	1.38513e+06	40	127.03902:64559292 128.04237:4763336 129.04573:5515766	50.62925:2756 53.0393:69907 53.39451:3066 55.01859:27101 57.0343:13865 57.08663:2896 69.03406:4408 71.04996:25354 71.81013:3094 81.03401:201790 82.06555:14506 84.24963:3332 85.02878:3530 86.14319:3390 91.10461:2961 94.9054:2766 99.04437:16738 109.02815:296559 127.03954:197723 127.1238:17033	787945408	472200416	1289312896	1233981184	1213806336	493219840	511412768	881422848	589972736	933263872	758427904	109530080	1558657408	3180012544	819502016	1222597376	1395204992	1307968512
305	0.354	127.039	Unknown (carbon number 6); PlaSMA ID-76	[M+H]+		0.104	TRUE	1.91	127.039	C6H6O3	Unknown			430	TRUE	TRUE	TRUE		FALSE	FALSE	null	null	72.8	99.7	36.1	75	100	938765	1693-QC7	127.03869:59726744 128.04204:4481580 129.0454:5382156	53.03933:48689 55.0187:25683 55.24608:3085 57.03432:4740 58.39744:2855 69.69929:3606 71.04971:24649 81.03401:141950 82.06559:13670 85.29044:3454 88.86232:2830 99.04442:12668 103.17532:3390 109.02921:224020 110.03273:3811 122.05373:3059 127.0396:209584 127.12282:24478	488096608	468480928	287874368	975158208	1649655168	2041939968	2159841024	259812832	2337049600	201429216	108042112	518848032	259970128	807463232	2081236736	467725088	247473472	1653065600
306	12.965	127.039	4-Hydroxy-6-methyl-2-pyrone	[M+H]+		0.271	TRUE	null	127.039	C6H6O3	Pyranones and derivatives	NSYSSMYQPLSPOD-UHFFFAOYSA-N	O=C1OC(=CC(O)=C1)C	430	TRUE	TRUE	TRUE		FALSE	FALSE	null	null	85.8	null	74.5	74.5	100	247843	1693-QC2	127.03898:23039864 128.04233:1511111 129.04569:629350	53.03965:12619 55.01888:3278 60.42133:1319 67.05495:2196 71.04971:3193 79.89816:1289 81.03399:13646 81.04565:2863 81.07056:2809 91.97174:1920 100.07601:2397 109.02921:38542 110.75206:1581 127.03946:447356 127.08566:3071 127.12236:2627	422460288	691413504	477946624	642242944	821166464	761750016	659307072	699902272	275620256	98186384	344705760	636500224	591217344	597426688	470887904	212936880	834294336	211297600
307	13.524	127.039	4-Hydroxy-6-methyl-2-pyrone	[M+H]+		0.021	TRUE	null	127.039	C6H6O3	Pyranones and derivatives	NSYSSMYQPLSPOD-UHFFFAOYSA-N	O=C1OC(=CC(O)=C1)C	430	TRUE	TRUE	TRUE		FALSE	FALSE	null	null	83.3	null	67	74.4	100	28710.6	27	127.03899:15467918 128.04234:1150164 129.0457:682286	53.03966:7400 55.01852:3274 57.03429:1355 67.05498:3676 70.06604:1731 71.04974:3395 81.03407:11226 81.07059:1709 82.06554:1254 91.97094:1212 96.86438:845 99.04435:1067 100.07605:1490 109.02921:19218 109.10153:1061 113.03419:1086 118.16647:838 127.03951:215953 127.08695:6184 127.12247:19464	1123230848	613137664	418347424	406969056	492631360	635625280	235853584	644652032	601955520	199542176	134770592	771314048	541589312	453269408	491155200	155298656	474430112	91823120
308	13.169	127.039	Phloroglucinol	[M+H]+		0.021	TRUE	null	127.039	C6H6O3	Phloroglucinols and derivatives	QCDYQQDYXPDABM-UHFFFAOYSA-N	OC=1C=C(O)C=C(O)C1	430	TRUE	TRUE	TRUE		FALSE	FALSE	null	null	82.7	null	77.3	72.9	66.7	183072	39	127.039:22482670 128.04235:1613668 129.04571:949550	53.03929:9562 55.01855:3580 57.03432:1910 67.05502:2219 70.06552:2796 71.04977:3205 81.03395:9415 81.07063:2152 82.06557:3267 100.0761:3032 109.02931:23799 109.10159:3432 127.03957:415298 127.08704:10396 127.12251:58651	122582128	138757488	181972000	150420784	174993024	166226528	422129632	158616384	317141056	203325664	1016420736	129640256	204482160	373706720	126830072	259488000	269239968	237237776
309	6.407	127.039	4-Hydroxy-6-methyl-2-pyrone	[M+H]+	found in higher mz's MsMs_601	0.062	TRUE	null	127.039	C6H6O3	Pyranones and derivatives	NSYSSMYQPLSPOD-UHFFFAOYSA-N	O=C1OC(=CC(O)=C1)C	430	TRUE	TRUE	TRUE		FALSE	FALSE	null	null	77	null	55.8	63.1	100	587210	20	127.03927:39712384 128.04262:1466997 129.04598:1163620	53.03936:27309 55.01868:29693 55.05539:2455 57.03437:3926 67.05508:3251 70.06558:3079 71.05:28640 81.03409:91084 81.07071:9036 82.06579:22026 85.02888:2790 94.07357:2374 99.04449:13534 100.07619:3916 109.02831:111822 109.10169:3315 110.02406:2721 127.03969:211566 127.08726:9550 127.12245:22431	440551424	592732416	648197824	717575744	740985984	607610368	607496768	568304704	525522720	293428256	110141472	103966040	158971280	741433984	666184000	124379736	854080640	79954304
310	6.453	127.039	4-Hydroxy-6-methyl-2-pyrone	[M+H]+	found in higher mz's MsMs_601	0.625	TRUE	null	127.039	C6H6O3	Pyranones and derivatives	NSYSSMYQPLSPOD-UHFFFAOYSA-N	O=C1OC(=CC(O)=C1)C	430	TRUE	TRUE	TRUE		FALSE	FALSE	null	null	77.2	null	58.2	60	100	541816	43	127.03907:47788580 128.04242:2791804 129.04578:2192728	53.03967:45885 55.01864:37875 55.05492:4975 57.03428:5270 69.03403:4990 70.06603:2771 71.0498:31644 81.03396:137651 81.07059:5045 82.06553:17091 91.96507:4734 99.04433:18432 109.02912:178011 109.10152:2649 110.06002:3892 127.0395:266978 127.08707:5360 127.1224:3889	440551424	592732480	648197824	717575744	740985984	607610432	607496768	568304704	525522720	278764128	116984616	99891768	552792064	741433984	666184000	523263072	854080704	202721904
311	6.493	127.039	Phloroglucinol	[M+H]+		0.083	TRUE	null	127.039	C6H6O3	Phloroglucinols and derivatives	QCDYQQDYXPDABM-UHFFFAOYSA-N	OC=1C=C(O)C=C(O)C1	430	TRUE	TRUE	TRUE		FALSE	FALSE	null	null	76.4	null	55.3	77.6	66.7	424761	29	127.03918:33032432 128.04253:2403818 129.04589:3134239	53.03935:28661 55.01871:24590 55.05498:3722 57.03435:3927 60.81308:1753 62.54869:1861 67.05505:3867 68.61928:2001 69.03412:2157 69.07058:3159 69.86076:1850 71.04996:23004 81.03407:79339 81.07069:8491 82.06578:15109 99.04458:15871 109.0282:111684 109.04008:3410 109.10165:9555 110.03168:2201 110.06015:2839 127.03967:180341 127.08722:4700 127.12255:13755	440551424	592732416	648197824	218798320	740985984	607610368	607496768	568304704	525522720	292779264	182458016	154435984	552792064	741433984	666184000	523263072	380845536	497288416
312	13.08	127.039	4-Hydroxy-6-methyl-2-pyrone	[M+H]+		0.042	TRUE	null	127.039	C6H6O3	Pyranones and derivatives	NSYSSMYQPLSPOD-UHFFFAOYSA-N	O=C1OC(=CC(O)=C1)C	430	TRUE	TRUE	TRUE		FALSE	FALSE	null	null	82.9	null	66.3	73.7	100	130079	31_32	127.03889:13229412 128.04224:744426 129.0456:642256	53.03969:7043 55.01889:4160 57.03428:3186 67.05496:1663 69.07049:862 71.04972:3905 71.60622:849 79.05482:881 81.03397:17376 81.06988:1715 82.06551:1437 90.9892:793 99.04433:1100 100.07603:1526 109.0291:24847 109.10151:3629 123.55861:877 127.03947:197570 127.08704:5837 127.12241:15204	215069648	223186016	1128051456	253672896	278387456	261939664	690536128	243598384	308760032	152810528	1016420736	172738304	836873088	924692736	555162816	401319712	349611520	675238656
313	18.058	127.039	4-Hydroxy-6-methyl-2-pyrone	[M+H]+		0.021	TRUE	null	127.039	C6H6O3	Pyranones and derivatives	NSYSSMYQPLSPOD-UHFFFAOYSA-N	O=C1OC(=CC(O)=C1)C	430	TRUE	TRUE	TRUE		FALSE	FALSE	null	null	81	null	59.7	75	100	70459.1	3	127.03908:16130919 128.04243:1027970 129.04579:1258000	53.0394:6729 55.01855:2180 55.05495:1053 56.05003:1372 57.03432:1015 67.05502:1461 70.06553:4768 71.04978:1316 81.03396:6610 81.06995:1443 82.06558:1433 84.08122:2099 85.06526:1076 99.04441:1231 100.07611:3918 106.84266:944 109.02831:11288 109.1016:1722 113.03426:1448 127.0396:223704 127.08689:10722 127.12248:46047	221822304	343864672	373759200	330091968	247826256	995962944	216089696	214090400	182726624	171516192	135760416	117580192	468812800	979106880	972073728	253562544	902251648	603627008
314	13.026	127.039	Phloroglucinol	[M+H]+		0.188	TRUE	null	127.039	C6H6O3	Phloroglucinols and derivatives	QCDYQQDYXPDABM-UHFFFAOYSA-N	OC=1C=C(O)C=C(O)C1	430	TRUE	TRUE	TRUE		FALSE	FALSE	null	null	85.2	null	85.3	72	66.7	198069	5	127.03896:22504144 128.04231:1631977 129.04567:548770	53.0396:8911 55.0185:4651 57.03427:1441 67.05495:4074 69.07048:1192 70.06546:1169 71.04971:3686 72.45738:961 81.03403:16463 81.07056:3199 82.06551:1686 85.02798:985 95.04932:1293 99.04432:851 100.07601:1596 109.02914:28405 109.10149:1778 113.03529:1070 127.03946:347617 127.08703:4014 127.11421:933 127.12225:7143	215069648	691413504	1128051456	253672896	642991488	761750016	1010004416	547226368	293291872	101129224	336102400	240197680	836873088	924692736	555162816	401319712	349611520	675238656
315	17.999	127.039	4-Hydroxy-6-methyl-2-pyrone	[M+H]+		0.042	TRUE	null	127.039	C6H6O3	Pyranones and derivatives	NSYSSMYQPLSPOD-UHFFFAOYSA-N	O=C1OC(=CC(O)=C1)C	430	TRUE	TRUE	TRUE		FALSE	FALSE	null	null	82.6	null	64.7	74.8	100	84381.3	28	127.0391:19368550 128.04245:1528354 129.04581:1121913	53.03952:7846 56.0504:1440 57.03429:1272 67.05499:2076 70.06605:4925 71.04974:4227 81.034:7879 81.0706:1522 86.86658:1106 93.08182:1073 97.07632:1287 100.07606:2469 109.02918:17518 122.49223:1090 127.03952:277689 127.087:10366 127.12244:35611	221822304	958503040	1133860608	1064323712	395189152	995962944	216089696	1137994240	181401648	115413576	199979536	313590976	290174688	383178880	291766976	730378368	902251648	236354464
316	6.779	127.039	Phloroglucinol	[M+H]+	found in higher mz's MsMs_631	0.104	TRUE	null	127.039	C6H6O3	Phloroglucinols and derivatives	QCDYQQDYXPDABM-UHFFFAOYSA-N	OC=1C=C(O)C=C(O)C1	430	TRUE	TRUE	TRUE		FALSE	FALSE	null	null	78	null	58.5	80	66.7	599876	7	127.03912:41824532 128.04247:2775566 129.04583:2717166	51.33846:2166 53.03967:30636 55.0187:32735 55.05496:3723 57.03433:5173 67.05503:11325 69.0341:4490 69.07056:16129 71.04993:33475 75.96581:2150 81.03407:82623 81.07066:13003 82.06571:20464 86.05988:2416 99.04443:15716 109.02821:138482 109.10172:30557 110.06011:5022 127.03961:222529 127.08717:11183 127.12251:14801	227738416	1296206080	2816973568	1047795136	396533664	956353408	1305197696	2437323520	885655552	325618496	112899184	841426624	3048280832	451258400	2946498048	2824065792	3418260480	2919826944
317	4.853	127.039	Unknown (carbon number 6); PlaSMA ID-76	[M+H]+		0.021	TRUE	1.91	127.039	C6H6O3	Unknown			430	TRUE	TRUE	TRUE		FALSE	FALSE	null	null	71.8	98.9	32.1	75	100	243938	322	127.0391:47203504 128.04245:3126700 129.04581:4322344	53.03968:42787 55.01868:19514 57.03431:4233 58.17794:2406 67.055:4077 69.03407:3240 71.0499:20573 81.03403:143106 81.06993:4777 82.06557:12740 91.85397:2406 97.02737:2140 99.04439:15906 100.07609:3462 109.02921:212392 109.10158:3239 110.0327:3817 111.67989:2455 123.7504:2204 127.03956:166465 127.08712:10469 127.12234:16493	464970336	638775616	1395884544	1184960768	914804352	626891968	586220352	598576384	599014080	111038288	522896384	301595168	781224512	1383267584	1216771072	596485952	1525148672	704779520
318	13.354	127.039	Phloroglucinol	[M+H]+		0.062	TRUE	null	127.039	C6H6O3	Phloroglucinols and derivatives	QCDYQQDYXPDABM-UHFFFAOYSA-N	OC=1C=C(O)C=C(O)C1	430	TRUE	TRUE	TRUE		FALSE	FALSE	null	null	86.1	null	88.2	71.7	66.7	80830.6	41	127.0391:30441766 128.04245:2585052 129.04581:427266	53.03953:8840 55.01889:2012 57.03427:1899 67.05495:2711 71.04971:1738 81.03417:13562 81.07056:2610 90.29675:1606 109.02921:28309 109.1015:1935 124.82663:1730 127.03947:471918 127.12373:6642	263768464	207945696	247933936	534523072	848561024	242182656	167171616	222297136	344901184	255197520	339791520	188533936	1189008768	147878752	174050496	350394816	130142880	231618000
319	13.61	127.039	Phloroglucinol	[M+H]+		0.021	TRUE	null	127.039	C6H6O3	Phloroglucinols and derivatives	QCDYQQDYXPDABM-UHFFFAOYSA-N	OC=1C=C(O)C=C(O)C1	430	TRUE	TRUE	TRUE		FALSE	FALSE	null	null	83.3	null	79	73	66.7	147638	20	127.03914:20563468 128.04249:1579198 129.04585:683618	51.82513:913 53.03962:4770 55.0186:4776 57.03437:1085 59.0307:884 62.95938:942 67.05508:2470 69.0706:1339 70.06559:4700 71.04984:2533 81.03414:7775 81.07071:1824 82.06565:2392 84.08129:1019 94.02859:1127 100.07619:1437 109.02927:13348 109.10169:1937 115.11897:1106 116.28162:1005 127.03971:221366 127.08701:10282 127.1226:20383	373520224	409022144	257156704	401475584	289886976	635625280	809543360	336969504	311421376	252306272	201421920	504922080	430177056	390032320	253657776	101802416	548740736	90688632
320	3.153	127.039	Unknown (carbon number 6); PlaSMA ID-76	[M+H]+	found in higher mz's MsMs_616	0.021	TRUE	1.91	127.039	C6H6O3	Unknown			430	TRUE	TRUE	TRUE		FALSE	FALSE	null	null	70.9	99.8	29.6	75	100	62423.9	325	127.03918:52154888 128.04253:3338242 129.04589:4568428	53.03929:49510 55.01865:23297 55.05497:3369 57.03434:7508 69.0341:4153 71.04997:23606 81.03403:157945 82.06561:11735 99.04443:18330 109.02819:273014 110.03165:4462 110.87722:2891 125.09174:3406 127.03962:174760 127.12294:24039	288736384	403322112	2067760512	220473856	2128408320	256392832	380245280	468649184	596075840	66910672	518849088	197283024	2165768960	300104128	342124896	1041949440	266679664	3537771008
321	13.415	127.039	Phloroglucinol	[M+H]+		0.062	TRUE	null	127.039	C6H6O3	Phloroglucinols and derivatives	QCDYQQDYXPDABM-UHFFFAOYSA-N	OC=1C=C(O)C=C(O)C1	430	TRUE	TRUE	TRUE		FALSE	FALSE	null	null	84.1	null	82	72	66.7	127908	22	127.03893:19610442 128.04228:1439212 129.04564:716828	53.03928:5688 55.01862:2986 56.0505:1717 65.41161:1211 67.05511:2425 70.06562:4714 71.04987:2577 74.67819:1156 81.03411:9444 81.07005:1770 82.06569:7065 84.08133:1771 88.69502:1260 100.07624:2388 109.02804:15357 109.10175:1344 127.03842:264383 127.0872:11078 127.12244:14499	570170176	1287899392	500349792	851625792	848561024	157561632	318718080	717773248	1474496512	103040000	270262784	256646704	864570048	368967008	549926528	350394784	120499944	139881616
322	1.598	127.039	Unknown (carbon number 6); PlaSMA ID-76	[M+H]+	found in higher mz's MsMs_613	0.208	TRUE	1.91	127.039	C6H6O3	Unknown			430	TRUE	TRUE	TRUE		FALSE	FALSE	null	null	74.7	100	40.8	75	100	830061	1693-QC9	127.03923:61644860 128.04258:5028540 129.04594:8297903	53.03938:46287 55.01879:29566 55.05503:6090 56.05051:5226 57.0344:4686 67.05511:3065 69.03417:4709 71.04974:29226 81.03415:140306 81.07075:5080 82.06577:24375 83.04963:5465 84.08134:4049 99.04455:19940 100.07625:5594 109.02823:185553 110.02412:5907 110.03178:4165 127.03976:248741 127.08732:7313 127.12234:28751	980636544	3072978432	3811171840	2322314496	1081757568	1241858432	2344584448	879588992	2108767616	141166864	239933408	284001440	952154944	1617998336	3020163072	2471083008	2935178240	1217485056
323	8.901	127.039	4-Hydroxy-6-methyl-2-pyrone	[M+H]+		0.021	TRUE	null	127.039	C6H6O3	Pyranones and derivatives	NSYSSMYQPLSPOD-UHFFFAOYSA-N	O=C1OC(=CC(O)=C1)C	430	TRUE	TRUE	TRUE		FALSE	FALSE	null	null	81.8	null	66.6	68.4	100	218430	36	127.03925:36788268 128.0426:2900875 129.04596:2342487	53.03965:29920 55.01865:21301 55.05491:3351 57.03428:4446 62.13869:1792 67.05497:3560 69.03403:1983 70.06603:2388 71.04982:21636 81.034:62371 81.07058:3191 82.06552:11241 83.04945:1638 99.04434:7705 100.07603:2552 103.4621:1715 109.02916:93159 109.10152:2746 110.06111:2125 121.16961:1948 126.16806:1923 127.03949:289909 127.08706:7312 127.1224:2968	642143488	364292928	1052797312	770448512	2454670848	1597046144	413258080	596841792	381122272	497217472	414325504	388492288	580662400	1071298944	2203891456	519656576	978634816	516474944
324	1.534	127.039	Unknown (carbon number 6); PlaSMA ID-76	[M+H]+		0.167	TRUE	1.91	127.039	C6H6O3	Unknown			430	TRUE	TRUE	TRUE		FALSE	FALSE	null	null	74.5	100	40.2	75	100	749651	13	127.03914:60571564 128.04249:4977596 129.04585:8545420	53.03944:40431 55.01867:28495 55.05499:7690 57.03436:5356 69.03413:4117 71.04993:30453 81.03408:142567 81.07069:7187 82.03744:6196 82.06564:22521 83.04957:7298 87.19704:3103 90.63803:2973 91.97105:5667 99.04447:17412 109.02826:188509 127.03967:228249 127.08723:6629 127.12262:28716	2965571840	1996732416	3811171840	1762763264	1098314240	1049599936	1468717952	871230400	2108767744	365475744	116553928	162461520	2154270976	2684114432	2150215680	2471083008	1215249664	1281135616
325	1.476	127.039	Unknown (carbon number 6); PlaSMA ID-76	[M+H]+	found in higher mz's MsMs_630	0.062	TRUE	1.91	127.039	C6H6O3	Unknown			430	TRUE	TRUE	TRUE		FALSE	FALSE	null	null	73.8	100	38.2	75	100	666959	7	127.03905:54082556 128.0424:4031308 129.04576:7835278	53.03935:42731 55.0186:27430 55.05496:10750 57.03433:5762 57.5414:2651 65.53815:2578 69.03409:5614 71.04987:28312 76.32249:2653 81.03402:158559 81.07066:5338 82.06558:23584 83.04953:5293 83.53692:2981 85.02882:2970 93.69044:2796 99.04443:15395 109.02818:224638 110.03165:3600 110.06011:3226 118.72653:3364 127.03961:238038 127.08717:5238 127.12247:22604	2965572096	1231027456	1376685696	1169999872	1101059584	1007116800	930533248	844596928	890885504	127748592	124558632	96389584	2918547712	2179369984	1355867648	2471083008	1151853056	1200218112
326	1.659	127.039	Unknown (carbon number 6); PlaSMA ID-76	[M+H]+	found in higher mz's MsMs_619	0.021	TRUE	1.91	127.039	C6H6O3	Unknown			430	TRUE	TRUE	TRUE		FALSE	FALSE	null	null	70.3	100	27.6	75	100	765607	31_32	127.0393:84427560 128.04265:5433496 129.04601:5207733	53.03963:94562 55.01851:25685 57.03428:5314 69.03402:5299 71.04972:28914 77.71412:5002 81.03397:355836 82.06551:20670 83.04945:5466 99.04433:20847 109.02913:537950 109.10151:5449 110.03153:11225 127.03947:276969 127.08704:5063	899324032	1911276032	1172794240	1297537920	1057586496	2128293888	621785088	1193855232	561605632	91200600	429995104	698987840	419512704	395431104	1799679232	773759296	2935178240	3201294848
327	8.151	127.039	Phloroglucinol	[M+H]+	found in higher mz's MsMs_328	0.146	TRUE	null	127.039	C6H6O3	Phloroglucinols and derivatives	QCDYQQDYXPDABM-UHFFFAOYSA-N	OC=1C=C(O)C=C(O)C1	430	TRUE	TRUE	TRUE		FALSE	FALSE	null	null	80	null	65.4	78.9	66.7	282850	7	127.03941:31417388 128.04276:2285896 129.04612:2071948	53.03967:20357 55.01867:24302 55.05496:2989 57.03433:7465 67.05503:8475 69.07056:10151 70.06554:1579 71.04993:20495 79.0549:1959 79.95112:1510 81.034:51927 81.07066:7498 82.06566:16029 82.811:1543 99.04443:8743 100.07613:2754 109.02825:70055 109.10156:17878 110.06011:5508 112.69424:1591 127.03961:212177 127.08737:10741 127.11436:1788 127.12226:16154	437747712	546841792	1594781568	1718414720	1958950528	604975744	969774912	1531935744	564598336	642224128	238274912	373561728	696447424	1852662528	632141312	2670533888	2006145280	633132928
328	8.107	127.039	4-Hydroxy-6-methyl-2-pyrone	[M+H]+		0.25	TRUE	null	127.039	C6H6O3	Pyranones and derivatives	NSYSSMYQPLSPOD-UHFFFAOYSA-N	O=C1OC(=CC(O)=C1)C	430	TRUE	TRUE	TRUE		FALSE	FALSE	null	null	80.1	null	61.6	68.5	100	332321	4	127.03935:34541964 128.0427:2287426 129.04606:1954596	53.03926:18308 55.01867:22368 55.05495:3555 57.03432:7665 67.0545:4289 69.03462:1918 69.07055:3358 70.06553:2720 71.04987:23284 76.84691:1812 77.68625:1837 81.03399:52468 81.07064:7135 82.0659:14164 97.67056:1639 99.04441:8216 100.07611:2049 109.02821:69399 109.1016:8430 127.0396:217138 127.08579:10926 127.12241:12680	647947072	807305792	1594781568	962331200	1958950528	870804928	1727731712	1531935744	837819712	450660448	317906208	373561728	1045465216	1075707008	912667008	2569153280	2006145280	945440128
329	8.211	127.039	4-Hydroxy-6-methyl-2-pyrone	[M+H]+		0.042	TRUE	null	127.039	C6H6O3	Pyranones and derivatives	NSYSSMYQPLSPOD-UHFFFAOYSA-N	O=C1OC(=CC(O)=C1)C	430	TRUE	TRUE	TRUE		FALSE	FALSE	null	null	79.5	null	61.6	65.8	100	317779	47	127.03932:39037432 128.04267:2536014 129.04603:2198457	51.5084:1810 53.03963:24532 55.01866:25593 55.05492:2894 57.03429:4680 57.0629:2004 61.54782:2056 71.04991:21846 79.08685:1934 81.03399:72246 81.07059:3886 82.06542:15040 91.85978:2163 92.83275:1884 99.04436:11102 109.02916:97349 109.10154:3534 110.03266:2746 110.06004:2819 111.2802:2007 127.03951:230562 127.08708:8750 127.12241:4525	434457280	541086912	628223424	1718414720	708362368	598368512	594525824	935073600	542832512	642224128	158244512	387927392	696576960	1852662656	629686912	1000994624	2006145280	612612672
330	1.881	127.039	Unknown (carbon number 6); PlaSMA ID-76	[M+H]+		0.021	TRUE	1.91	127.039	C6H6O3	Unknown			430	TRUE	TRUE	TRUE		FALSE	FALSE	null	null	71.9	100	32.4	75	100	57404.7	1693-QC6	127.03933:68998384 128.04268:4822018 129.04604:9023442	53.03934:70275 55.01857:29968 55.05494:5935 57.03431:7277 69.03406:8529 71.04981:30575 81.034:232598 81.07062:5673 82.06556:24617 83.04949:6094 87.02346:3955 99.04438:25772 107.37884:4418 109.02918:325987 109.10157:3691 110.03159:5116 127.03954:272112 127.05043:22016 127.12251:44148	280707904	479932256	414383104	881064768	551071296	1753858432	520385216	545329792	742342912	97394920	118517368	120631464	1149923200	1373604480	751489216	1202160384	675421632	428659584
331	3.23	127.039	Unknown (carbon number 6); PlaSMA ID-76	[M+H]+		0.021	TRUE	1.91	127.039	C6H6O3	Unknown			430	TRUE	TRUE	TRUE		FALSE	FALSE	null	null	70.1	99.8	26.9	75	100	116704	38	127.03933:70041504 128.04268:5493124 129.04604:5803511	53.03962:76873 55.01865:27055 56.0504:3516 57.03429:4887 68.77041:4090 69.03405:4795 71.04982:29882 74.39607:3448 75.36709:3207 81.03397:233746 81.0706:5626 82.06554:22958 83.04948:3897 85.06522:4538 91.7505:3476 99.04436:23092 109.02915:383044 110.02391:15819 110.03158:6963 110.06004:4651 113.74191:3739 113.9343:3548 115.58177:3779 127.03954:250020 127.05041:51378 127.08709:4946 127.1225:38883	124601608	2302513664	1483130624	884987200	2128408320	392315456	275826176	290979264	281562688	130542272	232181968	85470312	620637760	1072621824	2745348096	2069905920	1600120960	849572928
332	6.898	127.039	4-Hydroxy-6-methyl-2-pyrone	[M+H]+	found in higher mz's MsMs_627	0.062	TRUE	null	127.039	C6H6O3	Pyranones and derivatives	NSYSSMYQPLSPOD-UHFFFAOYSA-N	O=C1OC(=CC(O)=C1)C	430	TRUE	TRUE	TRUE		FALSE	FALSE	null	null	76.8	null	56.4	61.4	100	649076	47	127.03936:49818040 128.04271:3983450 129.04607:3350388	53.03967:41780 55.01858:36868 55.05492:5470 57.03429:4246 65.0507:2605 67.05499:6572 69.0705:4072 71.04984:35804 81.034:115110 81.04498:2991 81.07059:6130 82.06554:16831 85.02876:3765 87.67305:2736 99.04436:15134 109.02919:154553 109.10154:3837 110.03266:3578 111.47195:2952 125.51469:2906 127.03951:256506 127.08708:5794 127.12242:16930	1370193408	771235264	888074368	1284743808	1280152960	2722847744	755614848	995244672	1092596096	189267136	778183168	301516384	1197484544	3273782016	1209582848	838873408	1432009216	867978688
333	6.833	127.039	Phloroglucinol	[M+H]+		0.458	TRUE	null	127.039	C6H6O3	Phloroglucinols and derivatives	QCDYQQDYXPDABM-UHFFFAOYSA-N	OC=1C=C(O)C=C(O)C1	430	TRUE	TRUE	TRUE		FALSE	FALSE	null	null	77.9	null	58.8	79.3	66.7	556972	13	127.0392:39312108 128.04255:2647279 129.04591:2865056	53.03934:27661 55.01873:24628 55.05499:4580 57.03436:9137 67.05506:11336 69.03413:3776 69.07059:12012 71.04987:34513 79.2085:2323 81.03403:76937 81.07069:12263 82.06573:17202 83.01297:3339 85.02887:3272 86.75008:2627 92.01373:2135 99.04448:14137 108.33937:2309 109.02821:103496 109.10172:18483 110.0317:3763 127.03833:192925 127.08723:11632 127.12257:14797	1370193408	746121088	1090166912	2925504000	3107017472	2722848000	1305197696	2437323776	1689710464	325618496	778183168	301151616	3048280832	1235697408	2946498048	2824065792	1481414912	1087339392
334	2.162	127.039	Unknown (carbon number 6); PlaSMA ID-76	[M+H]+		0.021	TRUE	1.91	127.039	C6H6O3	Unknown			430	TRUE	TRUE	TRUE		FALSE	FALSE	null	null	71.6	100	31.4	75	100	432363	325	127.03935:51701180 128.0427:4103526 129.04606:5865341	51.73745:2556 53.03932:47629 55.01865:25131 57.03434:5593 63.11124:2715 64.42189:2504 64.68803:2799 69.03464:2863 71.04996:20868 73.30605:2448 78.83337:2877 81.03403:167512 81.07066:5440 82.0656:4870 99.04443:18162 100.07613:2919 109.02923:248554 109.76612:2649 110.03165:4389 110.06012:3619 127.03961:186968 127.08718:6257 127.12232:29175	1063389504	2045420672	1528430720	2526228480	2623634688	480634240	940093184	1094469760	827069696	82141768	199716096	154363760	4023282176	1606573696	5075132416	1043693888	1682853248	797039296
335	8.043	127.039	4-Hydroxy-6-methyl-2-pyrone	[M+H]+		0.167	TRUE	null	127.039	C6H6O3	Pyranones and derivatives	NSYSSMYQPLSPOD-UHFFFAOYSA-N	O=C1OC(=CC(O)=C1)C	430	TRUE	TRUE	TRUE		FALSE	FALSE	null	null	79.8	null	61.9	66.7	100	278029	28	127.03936:39741656 128.04271:2991405 129.04607:2704524	53.03962:28833 55.0186:25758 55.05492:3263 56.05:2192 57.03429:8491 57.26992:1846 61.90891:1855 62.4357:2123 67.05499:2230 69.03404:2161 69.07051:3804 70.06605:3028 71.04977:23312 81.03396:70789 81.0706:3763 82.06577:20558 99.04436:11397 100.07606:2766 109.02915:107068 109.10155:4956 110.06004:2293 127.03952:277633 127.08708:10158 127.11291:2214 127.12228:14059	1039413120	1501750784	862449024	478326464	933241344	1540087040	833590848	820060736	1598656512	190963120	393102432	966732928	1871901824	540766912	1739508864	419402208	778609536	2616151552
336	7.985	127.039	Phloroglucinol	[M+H]+		0.021	TRUE	null	127.039	C6H6O3	Phloroglucinols and derivatives	QCDYQQDYXPDABM-UHFFFAOYSA-N	OC=1C=C(O)C=C(O)C1	430	TRUE	TRUE	TRUE		FALSE	FALSE	null	null	77.4	null	58.3	78.1	66.7	196697	39	127.03937:25955240 128.04272:1513680 129.04608:2732127	53.03934:16891 55.0186:15712 55.05495:2285 56.05043:1632 57.03432:6602 67.05502:5139 69.03407:1580 69.07053:5210 70.06552:2037 71.0499:18291 81.03403:53995 81.07063:5587 82.06568:10328 85.0288:1534 90.38723:1197 97.59186:1175 99.0444:8106 100.0761:2165 109.02924:78687 109.10159:10069 110.02396:1440 110.03162:1646 110.06118:2056 118.90584:1260 127.03957:160409 127.08714:10532 127.12255:13361	504129888	650274368	378178912	388636032	404594784	723213376	369536320	367734176	1598656384	126316784	617958208	966732928	1871901824	407098752	1739508864	419402208	508511392	797468800
337	5.407	127.039	4-Hydroxy-6-methyl-2-pyrone	[M+H]+	found in higher mz's MsMs_5879	0.083	TRUE	null	127.039	C6H6O3	Pyranones and derivatives	NSYSSMYQPLSPOD-UHFFFAOYSA-N	O=C1OC(=CC(O)=C1)C	430	TRUE	TRUE	TRUE		FALSE	FALSE	null	null	76.5	null	55.7	61.2	100	335566	4	127.03937:55713560 128.04272:4181750 129.04608:3862983	53.03965:51005 55.01864:39302 55.05495:4370 57.03432:5707 61.84109:2731 62.92996:2947 67.05502:3644 67.26278:2802 71.05:33120 71.654:2822 81.03402:137267 81.06995:4712 82.03738:3033 82.06561:26542 83.05023:3049 85.06526:3065 88.91239:2821 91.96514:4307 99.04422:21452 100.07611:2852 109.02924:194403 109.1016:4086 110.0601:5704 127.03959:317446 127.08715:6234 127.12231:32733	787723328	1041053056	1152720640	1149893248	1247095168	1053069824	1004306176	968944512	2055718272	584038400	132732192	64616040	1297273472	1266141824	1189722496	851216448	1608967296	988301312
338	5.165	127.039	4-Hydroxy-6-methyl-2-pyrone	[M+H]+	found in higher mz's MsMs_621	0.083	TRUE	null	127.039	C6H6O3	Pyranones and derivatives	NSYSSMYQPLSPOD-UHFFFAOYSA-N	O=C1OC(=CC(O)=C1)C	430	TRUE	TRUE	TRUE		FALSE	FALSE	null	null	76.5	null	55.6	61.6	100	605173	15	127.03944:52384488 128.04279:3971390 129.04615:3979316	53.03934:41058 55.01861:30856 55.05497:5428 56.05005:2626 57.03434:11999 65.61624:2391 67.05505:2857 71.04982:34778 72.04508:2161 77.88669:2121 79.05492:2552 81.03406:99377 81.07067:16847 82.06573:26805 83.51594:2534 85.02885:3596 85.06529:2399 88.50352:2311 94.94143:2637 99.04445:17011 100.07615:2687 108.06712:2943 109.0282:157608 110.06013:5745 127.03963:265838 127.0872:11542 127.12226:22377	2758915072	3562929408	4046342400	648397632	344179104	3836563968	1006009984	2696528896	317352224	220306384	157496288	491173280	4624600064	4532101120	1005553088	2026793088	670464512	4361944576
339	2.364	127.039	Unknown (carbon number 6); PlaSMA ID-76	[M+H]+		0.042	TRUE	1.91	127.039	C6H6O3	Unknown			430	TRUE	TRUE	TRUE		FALSE	FALSE	null	null	73.8	100	38.1	75	100	17201.5	15	127.03941:64856136 128.04276:4795142 129.04612:6283582	53.03934:50312 55.01868:31399 55.05497:12244 57.03434:4350 57.04538:2853 67.05505:4280 69.0341:7448 71.04978:31588 81.03401:158270 81.07067:3298 82.06569:25913 83.04955:4916 85.02884:3392 85.97364:2752 99.04451:26361 109.02821:235002 109.10164:4075 110.03167:4286 110.06013:5314 127.03963:261953 127.08584:6622 127.12339:33433	975403648	1161882752	3674040320	718451136	676866816	1084179200	389256352	951856512	2691677184	64968336	221189456	192115584	573925760	1284592000	1203143040	556536704	2314680320	543611136
340	6.981	127.039	Phloroglucinol	[M+H]+		0.021	TRUE	null	127.039	C6H6O3	Phloroglucinols and derivatives	QCDYQQDYXPDABM-UHFFFAOYSA-N	OC=1C=C(O)C=C(O)C1	430	TRUE	TRUE	TRUE		FALSE	FALSE	null	null	79	null	64.5	76.1	66.7	615689	3	127.03941:43458052 128.04276:2881403 129.04612:2672241	53.03939:32618 55.01862:30151 55.05495:6070 57.03432:4567 67.05506:44136 69.07063:73980 69.51037:2543 71.04988:46182 81.03403:85744 81.07085:26923 82.06562:22018 90.21876:2809 91.9668:3687 97.07636:3443 99.04441:6288 100.0761:3505 106.70244:2764 109.02814:109770 109.10155:140807 110.105:3802 117.46307:2729 118.82227:2863 127.03959:233791 127.08714:11082 127.11161:4370 127.12248:12296	593178304	751262784	869577920	891324864	922059200	822325248	624700416	727292160	737090048	136595664	297691904	288820800	941459840	1486936832	888199872	832090304	1005795584	867710848
341	2.514	127.039	Unknown (carbon number 6); PlaSMA ID-76	[M+H]+		0.021	TRUE	1.91	127.039	C6H6O3	Unknown			430	TRUE	TRUE	TRUE		FALSE	FALSE	null	null	71.8	100	32	75	100	21735.5	10	127.03946:55044532 128.04281:4137154 129.04617:5539590	53.03933:53278 55.01868:28775 55.05497:4776 57.03434:12708 58.69614:2618 60.4682:2477 61.32727:2601 69.00473:2898 69.0341:5998 71.04996:29680 81.03407:163722 81.07066:6964 82.06574:20574 83.05025:5714 84.08125:2620 99.04472:23126 109.02823:249731 109.10163:3480 110.03165:7212 110.06013:2642 112.04914:2933 120.42177:3136 127.03963:205024 127.08582:3757 127.12247:39867	969534208	1147659520	1412403840	1976086272	547159616	1040438976	584873152	982633536	805015168	324621568	529091712	132451168	777679488	494671936	1269529088	538941888	923462400	1888441856
342	5.239	127.04	4-Hydroxy-6-methyl-2-pyrone	[M+H]+	found in higher mz's MsMs_626	0.083	TRUE	null	127.039	C6H6O3	Pyranones and derivatives	NSYSSMYQPLSPOD-UHFFFAOYSA-N	O=C1OC(=CC(O)=C1)C	430	TRUE	TRUE	TRUE		FALSE	FALSE	null	null	76.1	null	54.4	61.7	100	651396	20	127.0395:53633236 128.04285:3590949 129.04621:4490328	53.03937:36860 55.01876:42181 55.055:4227 57.03437:6077 61.91084:2523 69.03413:4513 70.06614:2814 71.04985:31723 74.70692:2783 76.85463:2841 78.66441:2282 81.0341:113636 81.07071:4278 82.06552:26462 84.04547:3108 84.73812:2743 86.0062:2922 86.06069:2619 88.24826:2850 95.03893:2374 99.04449:19343 100.07619:3402 109.02826:156672 110.03172:3555 110.06018:4697 127.03969:266195 127.08589:11800 127.122…	639209984	859312128	4046342400	3739392000	1040710656	895840768	3624956160	881363072	290001472	103191056	331752480	218970000	1420962048	4532154880	1044806912	795205952	273154112	869831936
343	6.635	127.112	Unknown	[M+H]+	ion correlated with 60	0.812	TRUE	null	null	null	null	null	null	999	FALSE	FALSE	FALSE		FALSE	FALSE	null	null	null	null	null	null	null	235043	323	127.11208:20161682 128.11543:3845032 129.11879:1259629	53.00295:3342 53.03966:29664 55.01854:14335 55.05495:4618 57.03431:6416 62.16568:2776 67.05506:98001 69.0706:178241 70.07386:3317 71.0498:44933 72.02359:2697 79.73929:3512 81.034:109131 81.07059:32944 82.06557:5353 94.77139:3199 106.85522:3316 109.02818:154047 109.10159:308214 110.03162:3095 110.105:11485 111.20123:3208 125.42278:3019 127.03957:111900 127.08578:7124 127.11295:5868 127.12247:23769	126571760	116053080	112614944	138621008	133384288	135969168	138465216	130295704	130579776	19132566	20181812	8940183	93755696	175968000	61359832	71793832	102977440	78432888
344	7.818	127.112	Unknown	[M+H]+	ion correlated with 61; found in higher mz's MsMs_1953; found in higher mz's MsMs_1222	0.938	TRUE	null	null	null	null	null	null	999	FALSE	FALSE	FALSE		FALSE	FALSE	null	null	null	null	null	null	null	513698	322	127.11211:32805832 128.11546:11023863 129.11882:2057008	53.03957:25823 55.01854:14246 57.03431:10296 65.89891:6543 67.05508:250292 69.07059:363033 71.04976:120410 73.50406:6959 74.59062:8193 76.5786:7274 81.03394:82481 81.07062:76678 82.06557:12286 101.74021:7594 107.08606:9081 109.02826:111391 109.10159:739519 110.10499:14470 127.0397:151191 127.08712:8075 127.11159:39514	322769760	319767776	328014720	308209440	295001664	321573152	327390528	301500992	373235104	17109436	20275844	22463534	221897168	179642864	179868272	257586496	182036864	211021248
345	6.597	127.112	Unknown	[M+H]+		0.083	FALSE	null	null	null	null	null	null	999	FALSE	FALSE	FALSE		FALSE	FALSE	null	null	null	null	null	null	null	315593	325	127.11206:28541106 128.11541:8730062 129.11877:1866049		9667132	108513952	112614944	124716920	133384288	135969168	138465216	130295696	130579768	19132566	12941719	7912081	101620904	175968000	61359832	71642392	102977448	78432888
346	7.812	128.053	Unknown	[M+H]+	ion correlated with 97; found in higher mz's MsMs_7978; found in higher mz's MsMs_7714; found in higher mz's MsMs_7439; found in higher mz's MsMs_7603; found in higher mz's MsMs_3484; found in higher mz's MsMs_2618; found in higher mz's MsMs_1060; found in higher mz's MsMs_4377	0.833	TRUE	null	null	null	null	null	null	999	FALSE	FALSE	FALSE		FALSE	FALSE	null	null	null	null	null	null	null	2.7857e+06	1693-QC1	128.05264:142481664 129.05599:9922589 130.05935:6506480	58.99589:224340 67.05495:14776 68.05817:10311 69.07047:17506 70.0738:32322 80.05011:9421 82.06556:76603 86.00703:62193 87.02647:14626 94.0657:176286 95.07311:198576 101.04295:17001 110.03152:9521 110.1049:98915 112.022:19493 113.02969:281978 128.05318:985836	1904714880	1859589504	1894461184	1837002112	1816997248	1745388544	1791214592	1752307200	1777604224	0	0	0	2094387968	2115233664	1458825088	1343013888	2640096000	1063536512
347	0.158	128.07	w/o MS2:Isoguvacine	[M+H]+		0.021	FALSE	null	128.071	C6H9NO2	Hydropyridines	KRVDMABBKYMBHG-UHFFFAOYSA-N	OC(=O)C1=CCNCC1	530	TRUE	TRUE	FALSE		FALSE	FALSE	null	null	100	null	null	null	null	121491	30	128.07045:10164942 129.0738:1294592 130.07716:12208226		14521625	21043762	24032370	16460282	68122656	22127136	48748408	124753640	107298040	5283666	5490816	2883940	13957158	72725000	82083208	54151508	35213728	41124968
348	0.055	128.07	w/o MS2:Isoguvacine	[M+H]+		0.021	FALSE	null	128.071	C6H9NO2	Hydropyridines	KRVDMABBKYMBHG-UHFFFAOYSA-N	OC(=O)C1=CCNCC1	530	TRUE	TRUE	FALSE		FALSE	FALSE	null	null	100	null	null	null	null	101970	24	128.07048:8558721 129.07383:951024 130.07719:10193641		2379889	5217676	8115298	36313648	14853047	51811716	13949722	43700372	18202388	1030401	1196724	7988776	23060322	8112352	8953984	8300574	7838847	17116534
349	1.013	128.071	w/o MS2:Isoguvacine	[M+H]+		0.229	FALSE	null	128.071	C6H9NO2	Hydropyridines	KRVDMABBKYMBHG-UHFFFAOYSA-N	OC(=O)C1=CCNCC1	530	TRUE	TRUE	FALSE		FALSE	FALSE	null	null	100	null	null	null	null	187585	36	128.07051:13657330 129.07386:1230464 130.07722:21668086		117354456	108593752	180178576	72247744	191663232	153669696	213807760	179226368	245819904	4008670	7372568	2869048	127016112	134836496	197694544	193336208	170598688	175150800
350	1.504	128.071	w/o MS2:Isoguvacine	[M+H]+		0.104	FALSE	null	128.071	C6H9NO2	Hydropyridines	KRVDMABBKYMBHG-UHFFFAOYSA-N	OC(=O)C1=CCNCC1	530	TRUE	TRUE	FALSE		FALSE	FALSE	null	null	100	null	null	null	null	23624	4	128.07066:11359958 129.07401:1178205 130.07737:12755605		60233888	100285232	206810432	305510944	64320444	166268064	166196864	148758624	174183248	2077067	2719212	12036581	192867776	121521520	273658400	104160600	89692080	263545680
351	0.954	128.071	w/o MS2:Isoguvacine	[M+H]+		0.208	FALSE	null	128.071	C6H9NO2	Hydropyridines	KRVDMABBKYMBHG-UHFFFAOYSA-N	OC(=O)C1=CCNCC1	530	TRUE	TRUE	FALSE		FALSE	FALSE	null	null	99.9	null	null	null	null	178234	22	128.07079:12705493 129.07414:1160150 130.0775:12019542		117354456	109549296	179571552	145371728	191941024	153669696	84431424	179226368	245873488	3847086	8171122	12312128	127016112	133689768	64528696	141080208	170707824	73945504
352	1.661	128.071	w/o MS2:Isoguvacine	[M+H]+		0.062	FALSE	null	128.071	C6H9NO2	Hydropyridines	KRVDMABBKYMBHG-UHFFFAOYSA-N	OC(=O)C1=CCNCC1	530	TRUE	TRUE	FALSE		FALSE	FALSE	null	null	99.9	null	null	null	null	24641.8	23	128.07082:9728013 129.07417:735967 130.07753:10122454		31986656	82303704	98111368	82565328	76264504	530119264	129101072	106098352	98511776	8608134	8909512	2583024	33244762	34083796	104696840	42716304	235775104	81466304
353	1.394	128.071	w/o MS2:Isoguvacine	[M+H]+		0.062	FALSE	null	128.071	C6H9NO2	Hydropyridines	KRVDMABBKYMBHG-UHFFFAOYSA-N	OC(=O)C1=CCNCC1	530	TRUE	TRUE	FALSE		FALSE	FALSE	null	null	99.8	null	null	null	null	31012.9	43	128.07089:12296467 129.07424:1384766 130.0776:11579025		102354008	169279312	102400288	125374496	229019024	99142392	136606688	226473248	287143424	4379085	5923794	2524004	257231216	142706464	85204912	138350480	55054828	119807456
354	1.33	128.071	w/o MS2:Isoguvacine	[M+H]+		0.167	FALSE	null	128.071	C6H9NO2	Hydropyridines	KRVDMABBKYMBHG-UHFFFAOYSA-N	OC(=O)C1=CCNCC1	530	TRUE	TRUE	FALSE		FALSE	FALSE	null	null	99.8	null	null	null	null	19055.6	43	128.07089:12296467 129.07424:1384766 130.0776:11579025		134340656	267906688	77084688	99716096	229019024	64480568	105119032	131269152	385655200	4793833	11422536	7120070	101426728	254509584	58663828	229992640	150701152	96629200
355	5.471	128.071	w/o MS2:Isoguvacine	[M+H]+		0.021	FALSE	null	128.071	C6H9NO2	Hydropyridines	KRVDMABBKYMBHG-UHFFFAOYSA-N	OC(=O)C1=CCNCC1	530	TRUE	TRUE	FALSE		FALSE	FALSE	null	null	99.8	null	null	null	null	16195.9	47	128.07091:9324035 129.07426:1071784 130.07762:8924238		32920916	33794936	106534360	198885024	257044896	122365360	63779444	159029152	262781824	9968295	5039106	2557866	147481440	128205208	116841536	122007480	247071280	93957008
356	1.564	128.071	w/o MS2:Isoguvacine	[M+H]+		0.083	FALSE	null	128.071	C6H9NO2	Hydropyridines	KRVDMABBKYMBHG-UHFFFAOYSA-N	OC(=O)C1=CCNCC1	530	TRUE	TRUE	FALSE		FALSE	FALSE	null	null	99.8	null	null	null	null	22993.4	28	128.07092:10849449 129.07427:1368804 130.07763:11715382		54393024	94252240	383649088	305510944	58277828	165950080	672859008	204003712	166157472	1073864	2274807	12036581	76289376	93067408	108671368	78826144	120057928	263545680
357	1.091	128.107	w/o MS2:N-Cyclohexylformamide	[M+H]+	found in higher mz's MsMs_1061	0.667	FALSE	null	128.107	C7H13NO	Secondary carboxylic acid amides	SWGXDLRCJNEEGZ-UHFFFAOYSA-N	OC=NC1CCCCC1	530	TRUE	TRUE	FALSE		FALSE	FALSE	null	null	99.9	null	null	null	null	62276.2	20	128.10718:4857829 129.11053:1753006 130.11389:0		29720284	5764254	129162536	52972552	69590304	168475040	79167944	173300576	166643200	10924517	1691382	1514053	29349832	111979344	102033992	84834648	69006256	9695993
358	0.838	129.066	w/o MS2:5,6-Dihydro-5-methyluracil	[M+H]+		0.229	FALSE	null	129.066	C5H8N2O2	Hydropyrimidines	NBAKTGXDIBVZOO-UHFFFAOYNA-N	OC=1N=C(O)C(C)CN1	530	TRUE	TRUE	FALSE		FALSE	FALSE	null	null	100	null	null	null	null	105184	23	129.06599:6898874 130.06934:1099021 131.0727:0		38742952	23302782	17218336	38657536	35150504	30074758	26579724	26315542	23754214	5827174	5301191	8073402	35095288	39683100	21176204	21543066	44716872	17574114
359	11.659	129.07	w/o MS2:5,6-Dihydro-5-methyluracil	[M+H]+	ion correlated with 1221; found in higher mz's MsMs_2328; found in higher mz's MsMs_3326; found in higher mz's MsMs_3360; found in higher mz's MsMs_3361; found in higher mz's MsMs_3843; found in higher mz's MsMs_4500; found in higher mz's MsMs_3837; found in higher mz's MsMs_392; found in higher mz's MsMs_1413; found in higher mz's MsMs_1299; found in higher mz's MsMs_7365; found in higher mz's M…	0.917	FALSE	null	129.066	C5H8N2O2	Hydropyrimidines	NBAKTGXDIBVZOO-UHFFFAOYNA-N	OC=1N=C(O)C(C)CN1	530	TRUE	TRUE	FALSE		FALSE	FALSE	null	null	72.3	null	null	null	null	105424	13	129.06989:8451508 130.07324:2438718 131.0766:43470872		172779520	104615656	104698856	108701808	85634760	112479760	118440464	96852232	110614360	9044008	3804404	3343710	117674464	122529488	84700136	94182200	125499120	57168432
360	1.008	129.139	Unknown	[M+H]+	found in higher mz's MsMs_1673	0.667	FALSE	null	null	null	null	null	null	999	FALSE	FALSE	FALSE		FALSE	FALSE	null	null	null	null	null	null	null	43862.1	15	129.13855:5079388 130.1419:0 131.14526:0		57170916	147623408	133371592	108943448	37259824	31570050	113157144	64000528	79107200	100742	0	46321	57132624	121493264	29102790	19190222	46101824	78299552
361	0.682	129.139	Unknown	[M+H]+		0.354	TRUE	null	null	null	null	null	null	999	FALSE	FALSE	FALSE		FALSE	FALSE	null	null	null	null	null	null	null	61216.9	31_32	129.13879:5392128 130.14214:554333 131.1455:0	53.6146:605 58.0662:6733 63.39411:734 66.89641:666 72.08155:4301 84.08112:30384 112.11208:39146 129.13898:16902	16595959	27100994	22981350	39070476	39813284	35846144	39971980	30739020	39691532	0	0	0	16740611	47521692	15551679	19945700	19214564	69485912
362	5.548	129.996	Unknown	[M+H]+	ion correlated with 2458; found in higher mz's MsMs_1040; found in higher mz's MsMs_1202	0.562	FALSE	null	null	null	null	null	null	999	FALSE	FALSE	FALSE		FALSE	FALSE	null	null	null	null	null	null	null	13386.8	36	129.9962:1501341 130.99955:423443 132.00291:126113		7481044	10758697	10626017	11638676	12770863	13813313	12470248	16514861	15563917	0	0	7515	10504786	8212424	10609084	7928771	13393302	4062911
363	1.215	130.05	L-5-Oxoproline; LC-ESI-QTOF; MS2; CE	[M+H]+		0.021	TRUE	null	130.05	C5H7NO3	Alpha amino acids and derivatives	ODHCTXKNWHHXJC-VKHMYHEASA-N	OC(=O)[C@@H]1CCC(O)=N1	430	TRUE	TRUE	TRUE		FALSE	FALSE	null	null	82.4	null	64	75	100	8992157	36	130.04964:467625568 131.05299:15947933 132.05635:2391442	51.71835:17244 56.05051:396698 58.87948:17359 80.95094:19054 84.04533:9583660 84.08115:116558 85.048:148614 91.91657:17786 102.05527:79045 103.05506:30378 107.82341:19791 109.6396:19011 114.93742:18996 128.06972:20935 130.04979:906636	2471806208	6223416320	2245280000	2389505280	6196441088	2710671872	3039431680	2507353088	3598344448	57683600	82038880	35718872	8332663808	2947450112	5358074368	2454851072	7201362944	6041293824
364	8.16	130.05	Indole-3-carbinol; LC-ESI-QTOF; MS2; CE	[M+H-H2O]+		0.125	TRUE	null	130.065	C9H9NO	3-alkylindoles	IVYPNXXAYMYVSP-UHFFFAOYSA-N	OCC1=CNC2=CC=CC=C12	430	TRUE	TRUE	TRUE		FALSE	FALSE	null	null	74.8	null	41.1	74.8	100	89048	347	130.06516:3972024 131.06851:1267027 132.07187:835917	55.05494:3783 56.0504:12432 57.07068:4695 57.93585:3634 58.06615:2053 58.94341:1341 70.06602:7518 72.08159:1940 73.06551:3371 74.02441:1895 74.06066:4121 74.09695:3463 75.02695:4091 84.04464:173037 84.08119:78090 85.04813:1351 88.07619:8052 98.98456:312844 102.03771:1568 102.05526:39359 102.09122:7393 103.05473:7242 112.07608:1947 116.97211:12776 116.99464:10532 117.98032:4887 128.04916:1472 130.…	74767576	55349904	145066144	222815536	340228192	385461600	244233248	457604480	208042384	146641760	30813982	56091692	62466344	115206992	28251258	63247304	93352816	116311920
365	1.464	130.05	L-Pyroglutamic acid; CE10; ODHCTXKNWHHXJC-VKHMYHEASA-N	[M+H]+	adduct linked to 755_[M+Na]+; found in higher mz's MsMs_2533	0.042	TRUE	2.547	130.05	C5H7NO3	Alpha amino acids and derivatives	ODHCTXKNWHHXJC-VKHMYHEASA-N	C1CC(=N[C@@H]1C(=O)O)O	430	TRUE	TRUE	TRUE		FALSE	FALSE	null	null	84.6	99.9	70.4	75	100	9789082	30	130.04988:564710528 131.05323:85337368 132.05659:12465846	56.05056:1106760 60.2787:59361 74.4388:56661 75.58798:63086 84.04476:23905542 85.04823:339089 102.05544:102750 123.16506:61696 130.04985:2139485	2271828480	1362633344	1919884672	1361632384	1363458816	2756207104	1278463744	1581407872	7033585664	126459272	18866844	17713716	1626219904	2697650688	1131841792	1722558080	1963305600	1029963264
366	0.835	130.05	L-Pyroglutamic acid; CE10; ODHCTXKNWHHXJC-VKHMYHEASA-N	[M+H]+	found in higher mz's MsMs_5611; found in higher mz's MsMs_703; found in higher mz's MsMs_693	0.104	TRUE	2.547	130.05	C5H7NO3	Alpha amino acids and derivatives	ODHCTXKNWHHXJC-VKHMYHEASA-N	C1CC(=N[C@@H]1C(=O)O)O	430	TRUE	TRUE	TRUE		FALSE	FALSE	null	null	79.8	99.6	56.2	75	100	672203	323	130.05005:35602096 131.0534:2434235 132.05676:82636	53.0033:4684 56.05044:62255 70.06606:3985 71.04975:1486 75.02694:1511 84.04465:1264128 84.08121:40493 85.02878:39487 85.04808:19548 88.07621:1788 95.01334:4211 98.98463:32558 102.05534:39110 102.09149:1837 112.04006:3685 130.04996:150467 130.08672:15199	223035872	69164464	185500608	239030144	221534736	199150432	322240800	381074464	202119232	95481168	127002192	99318176	125386344	258363840	330681888	198122736	209566816	299450240
367	1.098	130.05	L-Pyroglutamic acid; CE10; ODHCTXKNWHHXJC-VKHMYHEASA-N	[M+H]+	found in higher mz's MsMs_6316; found in higher mz's MsMs_701; found in higher mz's MsMs_702; found in higher mz's MsMs_3436; found in higher mz's MsMs_3511; found in higher mz's MsMs_7405; found in higher mz's MsMs_1061; found in higher mz's MsMs_2505	0.917	TRUE	2.547	130.05	C5H7NO3	Alpha amino acids and derivatives	ODHCTXKNWHHXJC-VKHMYHEASA-N	C1CC(=N[C@@H]1C(=O)O)O	430	TRUE	TRUE	TRUE		FALSE	FALSE	null	null	85	99.7	71.8	75	100	10024775	47	130.05008:815576064 131.05343:77763400 132.05679:9672229	51.32167:27482 56.05046:610297 63.99242:30591 84.04462:14384051 84.08117:61289 85.0481:199931 102.05528:73271 130.04985:1298640	8392039424	12180775936	6479613440	6819266048	12880555008	7743101440	7365748224	6345757184	7256334336	21219904	17973874	12498908	15050258432	9319744512	11199384576	6701611008	15196947456	11539301376
368	4.702	130.065	w/o MS2:Indole-3-carbinol; LC-ESI-QTOF; MS2; CE	[M+H]+	found in higher mz's MsMs_834; found in higher mz's MsMs_4894; found in higher mz's MsMs_3564	0.875	FALSE	null	130.065	C9H9NO	3-alkylindoles	IVYPNXXAYMYVSP-UHFFFAOYSA-N	OCC1=CNC2=CC=CC=C12	530	TRUE	TRUE	FALSE		FALSE	FALSE	null	null	99.9	null	null	null	null	232938	20	130.06538:17399016 131.06873:3386021 132.07209:101009336		159374112	165168752	143406656	151485120	178404288	158256416	149152656	164975072	157383312	3859901	497325	601314	151988256	153675456	173968704	118546288	190567888	80091176
369	0.679	130.086	L-Pipecolic acid; CE0; HXEACLLIILLPRG-YFKPBYRVSA-N	[M+H]+	found in higher mz's MsMs_696; found in higher mz's MsMs_684	0.25	TRUE	7.553	130.086	C6H11NO2	Alpha amino acids	HXEACLLIILLPRG-YFKPBYRVSA-N	C1CCN[C@@H](C1)C(=O)O	430	TRUE	TRUE	TRUE		FALSE	FALSE	null	null	84.4	94.3	69.8	75	100	663232	39	130.08635:44106100 131.0897:9525157 132.09306:15475444	56.05043:26672 84.04456:69180 84.08125:1304590 85.0846:28335 102.05534:28990 130.08649:306852	189940496	212390016	386940320	331251168	301120320	188384192	255412496	281525952	291421184	2129709	2237702	5201454	405631296	455994400	412149696	279737952	331973152	232382272
370	0.715	130.086	L-Pipecolic acid; CE0; HXEACLLIILLPRG-YFKPBYRVSA-N	[M+H]+	found in higher mz's MsMs_697	0.083	TRUE	7.553	130.086	C6H11NO2	Alpha amino acids	HXEACLLIILLPRG-YFKPBYRVSA-N	C1CCN[C@@H](C1)C(=O)O	430	TRUE	TRUE	TRUE		FALSE	FALSE	null	null	85.6	94.3	73.5	75	100	363308	7	130.08646:25849408 131.08981:3255896 132.09317:4014602	50.56272:2423 56.05044:7763 60.58476:2816 63.31668:2796 64.30288:2651 68.06891:2988 72.25957:2821 84.04469:4966 84.08125:563362 85.08463:15340 86.01144:3165 103.63909:2788 130.08655:109884	189940512	212390000	386940320	331326752	301120320	188384192	255412496	270232672	291421184	2459475	3458093	7354492	405631328	455994400	412149696	279737952	331973152	232245040
371	8.173	130.123	Unknown	[M+H]+		0.688	TRUE	null	null	null	null	null	null	999	FALSE	FALSE	FALSE		FALSE	FALSE	null	null	null	null	null	null	null	52610.4	31_32	130.12311:4301508 131.12646:6609912 132.12982:353656	53.00291:1052 55.0549:3707 56.05045:8126 57.07072:7657 57.9356:6987 58.94337:1227 58.99577:1037 67.05495:3413 70.06602:5338 71.04971:1501 72.08154:2073 73.06547:4981 74.06064:10094 74.0969:1893 75.0269:5483 84.04536:92450 84.0812:44462 85.04807:1923 86.06054:1611 88.07623:22174 98.9845:329963 102.05524:50233 102.09144:5871 112.07601:2156 116.9718:11655 116.99437:10792 117.98025:3777 130.03297:207…	29316688	26035016	30264316	27809950	34064152	28768372	31194598	26069096	33093050	1548471	1099730	1862298	68399440	75367912	45234448	41616120	47993804	72991272
372	0.377	130.526	Unknown	[M+H]+		0.021	FALSE	null	null	null	null	null	null	999	FALSE	FALSE	FALSE		FALSE	FALSE	null	null	null	null	null	null	null	2020.16	1693-QC5	130.5257:101008 131.52905:0 132.53241:0		0	310946	22050	67175	1746988	160039	247152	84282	0	0	0	0	9896	95595	18619	213281	215671	147328
373	11.239	130.987	Unknown	[M+H]+		0.042	FALSE	null	null	null	null	null	null	999	FALSE	FALSE	FALSE		FALSE	FALSE	null	null	null	null	null	null	null	77637.3	322	130.98743:9003281 131.99078:435735 132.99414:4420682		161795232	58124880	43444752	76615784	142925520	78547512	149301024	60683464	84384344	15072872	14098258	15805702	47497176	42176208	119275288	123292048	158961312	147016816
374	10.162	130.987	Unknown	[M+H]+	ion correlated with 1117	0.167	FALSE	null	null	null	null	null	null	999	FALSE	FALSE	FALSE		FALSE	FALSE	null	null	null	null	null	null	null	134404	11	130.98744:9254442 131.99079:157720 132.99415:3565344		110195216	101857472	101404544	124765888	128452016	313747008	130415456	282834496	220851152	15585675	31646328	15425236	513222976	494287136	136561936	484866496	257136000	589916736
375	10.635	130.987	Unknown	[M+H]+		0.104	FALSE	null	null	null	null	null	null	999	FALSE	FALSE	FALSE		FALSE	FALSE	null	null	null	null	null	null	null	91867	11	130.98744:10086700 131.99079:393413 132.99415:4346566		164548400	97276248	261045456	113969896	211184336	120077304	123126776	247213568	240048080	15564913	8874041	33179490	399316576	361605472	88311472	241943264	146260384	124089592
376	10.309	130.988	Unknown	[M+H]+		0.042	FALSE	null	null	null	null	null	null	999	FALSE	FALSE	FALSE		FALSE	FALSE	null	null	null	null	null	null	null	93319.9	26	130.98761:8299816 131.99096:377329 132.99432:3823250		256300976	147618368	230498720	293609792	289043968	89900256	184025312	88245176	173748960	15609621	48055516	11775797	79774088	77492128	535843808	57384348	75673160	96523888
377	10.706	130.988	Unknown	[M+H]+	ion correlated with 1114	0.104	FALSE	null	null	null	null	null	null	999	FALSE	FALSE	FALSE		FALSE	FALSE	null	null	null	null	null	null	null	72945.8	1693-QC5	130.98761:9086044 131.99096:353428 132.99432:4655630		164548400	243854688	261045456	229278112	292777440	304365920	306578848	330836000	306283104	23564264	8851661	52446320	399316576	361605472	233391232	635129024	272539008	265896624
378	10.839	130.988	Unknown	[M+H]+	ion correlated with 1118	0.021	FALSE	null	null	null	null	null	null	999	FALSE	FALSE	FALSE		FALSE	FALSE	null	null	null	null	null	null	null	56949.6	40	130.98763:10127379 131.99098:383578 132.99434:4537767		71862928	94947744	92314488	215235824	116522104	121418656	120624048	130904328	126343576	53998228	17779994	16002424	138441056	120226264	549983808	141080032	272539008	630323072
379	10.208	130.988	Unknown	[M+H]+	ion correlated with 1117; ion correlated with 1116	0.25	FALSE	null	null	null	null	null	null	999	FALSE	FALSE	FALSE		FALSE	FALSE	null	null	null	null	null	null	null	124934	324	130.98766:10187803 131.99101:374918 132.99437:4172684		117624368	231421072	184471824	222342448	139898288	313747040	236058576	282834496	278547552	15412861	35215768	15075049	513222944	201921120	218472096	484866496	257136016	589916736
380	10.549	130.988	Unknown	[M+H]+		0.021	FALSE	null	null	null	null	null	null	999	FALSE	FALSE	FALSE		FALSE	FALSE	null	null	null	null	null	null	null	24911.3	325	130.98776:9005761 131.99111:286117 132.99447:3717166		61976296	69598040	74127224	84127920	89490496	89540096	88780104	83944048	84319336	38778304	8555032	19651840	77689648	69149480	57134184	142299200	65979076	87859928
381	8.354	131.01	Unknown	[M+H]+		0.562	FALSE	null	null	null	null	null	null	999	FALSE	FALSE	FALSE		FALSE	FALSE	null	null	null	null	null	null	null	81680.2	1693-QC1	131.01035:4476548 132.0137:189979 133.01706:0		177844208	161161504	154066048	160900016	162081824	156456976	162308992	70147040	88943824	2180316	11865038	1597813	154242512	148435408	163779568	74911680	141364880	77014736
382	5.259	131.011	Unknown	[M+H]+		0.771	FALSE	null	null	null	null	null	null	999	FALSE	FALSE	FALSE		FALSE	FALSE	null	null	null	null	null	null	null	76490.7	27	131.01082:4632648 132.01417:0 133.01753:0		121908296	122506192	118838360	199794096	130070824	110608768	105671352	105886016	119963176	1599181	2834708	476616	132215920	104695072	102096792	116326944	105581080	179605856
383	6.962	131.011	Unknown	[M+H]+		0.771	FALSE	null	null	null	null	null	null	999	FALSE	FALSE	FALSE		FALSE	FALSE	null	null	null	null	null	null	null	97387.3	24	131.01099:5325152 132.01434:124474 133.0177:47076		194893776	184537520	175577056	174981712	172774640	181464144	177052816	172329104	184274048	1186700	8300616	1984356	181338096	162528208	197292976	189290704	189283264	188122832
384	3.097	131.049	w/o MS2:C9H8O2; PlaSMA ID-95	[M+H]+	ion correlated with 721	0.104	FALSE	2.34	131.05	C9H8O2	Formula predicted			530	TRUE	TRUE	FALSE		FALSE	FALSE	null	null	99.6	99.9	null	null	null	540442	20	131.04915:35543636 132.0525:4197977 133.05586:1938341		85383144	105203504	128194736	109308424	115614200	123737648	100526272	141820896	408477600	4433377	3659269	1982523	136846144	122820904	120330320	94514632	125651888	56305904
385	3.165	131.049	w/o MS2:C9H8O2; PlaSMA ID-95	[M+H]+	ion correlated with 717	0.688	TRUE	2.34	131.05	C9H8O2	Formula predicted			530	TRUE	TRUE	FALSE		FALSE	FALSE	null	null	99.8	99.9	null	null	null	511652	1693-QC1	131.04927:23837808 132.05262:3101376 133.05598:674284	53.03952:12270 57.03426:2640 69.07051:25044 71.0497:11789 77.0395:9214 81.07055:11609 84.96034:5409 85.02872:9700 85.04805:8962 85.08452:2554 86.09694:215974 88.07614:5350 95.0493:44629 98.98452:431397 99.08076:11448 102.04642:4591 103.05303:698492 104.0575:34604 105.04488:27399 116.96585:11336 116.99464:12642 130.98174:15810 131.04962:20804 131.11824:36946	386647456	388420160	379269248	392304000	418306976	407829248	408714496	441061472	97280800	1617038	2980990	1326741	420234240	376567680	406236672	295191424	493315616	178048912
386	1.429	131.053	w/o MS2:Unknown (carbon number 6); PlaSMA ID-97	[M+H]+		0.062	FALSE	4.98	131.055	C6H10OS	Unknown			530	TRUE	TRUE	FALSE		FALSE	FALSE	null	null	96.5	98.4	null	null	null	520541	13	131.05327:37570936 132.05662:10578347 133.05998:1736299		389604768	228222992	452268992	216567440	207188976	252669872	205820544	219640624	811729472	1477854	1451993	7403760	257015488	251162144	192298000	165105520	315553664	135177744
387	1.379	131.053	w/o MS2:Unknown (carbon number 6); PlaSMA ID-97	[M+H]+		0.062	FALSE	4.98	131.055	C6H10OS	Unknown			530	TRUE	TRUE	FALSE		FALSE	FALSE	null	null	97.1	98.4	null	null	null	437778	46	131.05339:30660310 132.05674:8086972 133.0601:2538159		629987712	387998560	572629312	367561120	358469696	408698944	369330784	362477920	548839232	1492624	7347558	7343031	445486624	439307424	251686944	539232576	393273280	188485440
388	1.331	131.053	w/o MS2:Unknown (carbon number 6); PlaSMA ID-97	[M+H]+		0.104	FALSE	4.98	131.055	C6H10OS	Unknown			530	TRUE	TRUE	FALSE		FALSE	FALSE	null	null	97.3	98.4	null	null	null	628868	43	131.05342:35494924 132.05677:9452609 133.06013:1456080		626600192	601571968	565803392	598112320	615717056	656775104	644375808	623840960	195778528	2089417	7334122	2670716	605322304	674741184	312663808	536646048	474658912	187732608
389	1.13	131.054	w/o MS2:Unknown (carbon number 6); PlaSMA ID-97	[M+H]+		0.125	FALSE	4.98	131.055	C6H10OS	Unknown			530	TRUE	TRUE	FALSE		FALSE	FALSE	null	null	97.8	98.2	null	null	null	636856	15	131.05354:44190792 132.05689:6747090 133.06025:0		477855360	413580512	484992256	238374720	444073920	271027712	445492768	389936096	339036704	1564199	1516524	5112121	498564000	536596192	883545856	384731584	1223404032	738583872
390	1.087	131.054	w/o MS2:Unknown (carbon number 6); PlaSMA ID-97	[M+H]+		0.25	FALSE	4.98	131.055	C6H10OS	Unknown			530	TRUE	TRUE	FALSE		FALSE	FALSE	null	null	98.3	98.1	null	null	null	629569	28	131.05367:40786440 132.05702:23219060 133.06038:0		491417888	933531136	405972544	402994624	445487648	1041565056	1002574848	941586304	338027808	2972643	1467861	2014431	498457536	537293248	916507648	384731584	1222033536	735080768
391	11.689	131.085	Unknown (carbon number 10); PlaSMA ID-98	[M+H]+	found in higher mz's MsMs_4192; found in higher mz's MsMs_3843; found in higher mz's MsMs_3837; found in higher mz's MsMs_3361; found in higher mz's MsMs_3326; found in higher mz's MsMs_3031; found in higher mz's MsMs_1487; found in higher mz's MsMs_1221; found in higher mz's MsMs_1745; found in higher mz's MsMs_7366; found in higher mz's MsMs_4500; found in higher mz's MsMs_1413	0.396	TRUE	3.28	131.086	C10H10	Unknown			430	TRUE	TRUE	TRUE		FALSE	FALSE	null	null	74.9	91.5	64.9	66.4	50	236710	1693-QC1	131.08543:12056388 132.08878:2528900 133.09214:8737149	57.93555:6197 71.04971:3936 73.0656:36083 81.07056:2028 85.04881:940 86.09715:8075 88.07615:1658 91.05516:78139 92.05796:971 98.98459:131570 99.08078:1992 103.05405:1288 115.05434:5171 116.06184:19495 116.97218:6617 116.99466:4059 129.0695:14074 131.08565:152814 131.11838:9099	294748000	364515232	348707552	246074944	227087776	335930304	246812416	371208672	382038208	2785160	3883132	11599115	365784960	276764512	193795792	195007088	254668112	96349056
392	11.657	131.085	Unknown (carbon number 10); PlaSMA ID-98	[M+H]+	found in higher mz's MsMs_4973; found in higher mz's MsMs_3843; found in higher mz's MsMs_3360; found in higher mz's MsMs_2328; found in higher mz's MsMs_1221; found in higher mz's MsMs_7365; found in higher mz's MsMs_4499; found in higher mz's MsMs_3488; found in higher mz's MsMs_3033; found in higher mz's MsMs_2588; found in higher mz's MsMs_2084; found in higher mz's MsMs_1828; found in higher…	0.375	TRUE	3.28	131.086	C10H10	Unknown			430	TRUE	TRUE	TRUE		FALSE	FALSE	null	null	70.6	91.6	52.3	66.4	50	216385	1693-QC2	131.08536:10314505 132.08871:2217965 133.09207:10343705	55.94664:975 57.93553:13042 68.63212:885 69.46195:1077 71.04971:1380 73.06561:25945 81.07056:2294 85.04881:1085 86.0969:16587 88.07616:1478 91.05434:44051 96.13071:902 98.24332:955 98.9846:125266 99.08078:1597 114.45855:1001 115.05435:1931 116.06165:9827 116.97185:22257 116.99467:2155 118.96725:1744 129.06934:7224 130.98749:1431 131.08565:82645 131.11819:13177	294748032	364700576	348770432	246427360	227322688	205732896	246891200	353222688	384466400	2757655	3933582	11767794	365225056	276595072	193882768	195130160	254661152	96874568
393	0.173	131.118	w/o MS2:N-Acetylputrescine; LC-ESI-QTOF; MS2; CE	[M+H]+		0.021	FALSE	null	131.118	C6H14N2O	Carboximidic acids	KLZGKIDSEJWEDW-UHFFFAOYSA-N	CC(O)=NCCCCN	530	TRUE	TRUE	FALSE		FALSE	FALSE	null	null	100	null	null	null	null	30085.2	1693-QC8	131.1178:16529662 132.12115:1329748 133.12451:2628		136367	8120906	5482020	19362020	91483328	74833000	124499504	414776960	285085696	48428	31068	1560	22508028	22889938	69049824	70709592	74773808	49481976
394	8.263	131.118	w/o MS2:N-Acetylputrescine; LC-ESI-QTOF; MS2; CE	[M+H]+		0.062	FALSE	null	131.118	C6H14N2O	Carboximidic acids	KLZGKIDSEJWEDW-UHFFFAOYSA-N	CC(O)=NCCCCN	530	TRUE	TRUE	FALSE		FALSE	FALSE	null	null	100	null	null	null	null	41044.7	27	131.11783:11777476 132.12118:673020 133.12454:0		40644772	31363660	17404816	48775956	459412992	141002896	102130968	481041664	139270720	316861	0	79036	24422370	194995296	29787450	223089216	44241852	103729320
395	0.621	131.118	N-Acetylputrescine	[M+H]+		0.104	TRUE	null	131.118	C6H14N2O	Carboximidic acids	KLZGKIDSEJWEDW-UHFFFAOYSA-N	CC(O)=NCCCCN	430	TRUE	TRUE	TRUE		FALSE	FALSE	null	null	70.3	null	78.7	23.4	50	282127	11	131.11807:17407624 132.12142:1949527 133.12478:0	56.05005:9349 58.06577:4752 60.05645:9178 69.07056:4350 70.06564:22100 71.0498:2392 72.93778:10110 80.05022:2437 84.04469:3450 84.06882:2994 84.08136:17481 85.02884:3410 85.04817:4624 86.09712:63858 88.07638:60337 89.52466:2572 90.94817:2778 98.06084:2500 98.98472:191926 103.43826:2181 108.04474:3934 109.02925:2587 113.10728:10339 116.96602:3549 116.99482:4258 126.05402:2679 129.10153:4531 130.98…	95496560	109395432	100760816	127449792	197542576	183070864	180772224	202271120	317117504	0	0	1995	107496496	139133632	220188592	130939136	264936128	96572120
396	7.656	131.118	w/o MS2:N-Acetylputrescine; LC-ESI-QTOF; MS2; CE	[M+H]+		0.083	FALSE	null	131.118	C6H14N2O	Carboximidic acids	KLZGKIDSEJWEDW-UHFFFAOYSA-N	CC(O)=NCCCCN	530	TRUE	TRUE	FALSE		FALSE	FALSE	null	null	100	null	null	null	null	55131.6	4	131.11787:14897833 132.12122:1186799 133.12458:0		71186024	15485318	40512976	57602156	122495448	95254808	154753056	122217072	161448960	4223	35463	73999	26514452	33220178	92116624	48239276	108955000	63422184
397	0.975	131.118	w/o MS2:N-Acetylputrescine; LC-ESI-QTOF; MS2; CE	[M+H]+		0.125	FALSE	null	131.118	C6H14N2O	Carboximidic acids	KLZGKIDSEJWEDW-UHFFFAOYSA-N	CC(O)=NCCCCN	530	TRUE	TRUE	FALSE		FALSE	FALSE	null	null	100	null	null	null	null	120697	46	131.11794:15008747 132.12129:1028849 133.12465:0		51310288	275883648	184290896	185159024	274446560	319502272	358788064	339306368	215572176	95748	52859	29228	155054432	151881488	217553072	186047568	387406272	144022944
398	6.455	131.118	w/o MS2:N-Acetylputrescine; LC-ESI-QTOF; MS2; CE	[M+H]+		0.229	FALSE	null	131.118	C6H14N2O	Carboximidic acids	KLZGKIDSEJWEDW-UHFFFAOYSA-N	CC(O)=NCCCCN	530	TRUE	TRUE	FALSE		FALSE	FALSE	null	null	100	null	null	null	null	136955	1693-QC9	131.11794:16449684 132.12129:681388 133.12465:0		6323453	15563148	25600700	71106968	122578888	123976416	132207000	187998544	207928400	95057	87041	129819	30351772	47053612	31467444	20113892	78314200	19736476
399	8.508	131.118	w/o MS2:N-Acetylputrescine	[M+H]+		0.062	TRUE	null	131.118	C6H14N2O	Carboximidic acids	KLZGKIDSEJWEDW-UHFFFAOYSA-N	CC(O)=NCCCCN	530	TRUE	TRUE	FALSE		FALSE	FALSE	null	null	66.3	null	null	null	null	11134.5	29	131.11795:14522729 132.1213:953404 133.12466:1395	55.94632:1666 56.05045:4424 57.93556:11661 58.06618:4541 69.07071:7918 70.06604:11625 71.0498:2306 72.08163:2294 73.06558:12598 81.07067:6145 84.0447:3829 84.06882:1718 84.0814:8021 85.04839:8734 85.08464:4217 86.06065:1176 86.09702:78236 87.09208:1980 88.07631:30996 91.05438:7339 98.98463:628451 99.08092:4237 113.10696:6376 116.97205:15131 116.99493:22332 117.94637:1313 118.96741:1877 119.97557:…	11151544	35812104	24927490	232248864	200822784	277343104	223243376	272041376	509673664	0	134954	35024	119663608	74373600	126152144	60986300	192198848	229114432
400	3.128	131.118	w/o MS2:N-Acetylputrescine; LC-ESI-QTOF; MS2; CE	[M+H]+		0.021	FALSE	null	131.118	C6H14N2O	Carboximidic acids	KLZGKIDSEJWEDW-UHFFFAOYSA-N	CC(O)=NCCCCN	530	TRUE	TRUE	FALSE		FALSE	FALSE	null	null	100	null	null	null	null	30917	324	131.11803:14463884 132.12138:897266 133.12474:0		15416418	11394859	15656586	73967144	44171424	86152144	260728144	299160384	267885840	63389	24242	65188	99718736	67352496	17974062	83483264	34205704	19183438
401	5.319	131.118	w/o MS2:N-Acetylputrescine; LC-ESI-QTOF; MS2; CE	[M+H]+		0.021	FALSE	null	131.118	C6H14N2O	Carboximidic acids	KLZGKIDSEJWEDW-UHFFFAOYSA-N	CC(O)=NCCCCN	530	TRUE	TRUE	FALSE		FALSE	FALSE	null	null	100	null	null	null	null	13340.9	1693-QC7	131.11804:15774543 132.12139:1027524 133.12475:7791		7591251	31858650	43648044	44700060	94335480	96479800	428645728	163711904	255402272	0	7350	13944	54606128	31447072	33700656	36698920	65906588	37622472
402	11.538	131.118	w/o MS2:N-Acetylputrescine	[M+H]+	found in higher mz's MsMs_831	0.021	TRUE	null	131.118	C6H14N2O	Carboximidic acids	KLZGKIDSEJWEDW-UHFFFAOYSA-N	CC(O)=NCCCCN	530	TRUE	TRUE	FALSE		FALSE	FALSE	null	null	64	null	null	null	null	109299	1693-QC9	131.11807:14081302 132.12142:272756 133.12478:0	55.94637:1583 56.0501:3778 57.93563:29293 58.06624:3667 69.07063:4141 70.06561:9190 71.04987:1534 73.06568:17310 81.07075:2036 84.08118:8619 85.04826:5214 85.08472:2202 86.06073:3441 86.09713:44520 87.09216:1488 88.07642:23321 91.05447:4370 98.98476:199552 99.08101:1312 113.10738:5780 116.97225:35861 116.99469:6588 118.96774:7478 119.97569:4917 129.10165:5494 130.98778:1845 131.01053:1327 131.086…	9011965	14068471	30144342	83133968	137948592	205220128	169980688	309828512	794219520	0	362291	0	40547132	52095304	55606712	57368280	83155048	72314472
403	0.668	131.118	N-Acetylputrescine	[M+H]+		0.458	TRUE	null	131.118	C6H14N2O	Carboximidic acids	KLZGKIDSEJWEDW-UHFFFAOYSA-N	CC(O)=NCCCCN	430	TRUE	TRUE	TRUE		FALSE	FALSE	null	null	71.5	null	82.2	23.4	50	266097	46	131.11795:22543776 132.1213:4051614 133.12466:0	54.00019:3717 56.05039:8191 58.0657:9523 60.05639:4522 69.0705:7731 70.06618:36328 70.81798:4075 84.08122:36219 85.08463:36026 86.09703:75598 87.09199:6176 88.07624:98279 91.96591:7073 98.98458:166899 113.10716:18938 122.17522:3912 129.10278:8134 130.98183:7646 131.08995:8402 131.11841:569021	95496568	109395440	104739392	127449792	197542576	183070864	180772240	202271120	150468256	0	0	9792	111819264	146623664	224192256	144601536	264936112	96572120
404	0.895	131.118	w/o MS2:N-Acetylputrescine; LC-ESI-QTOF; MS2; CE	[M+H]+		0.062	FALSE	null	131.118	C6H14N2O	Carboximidic acids	KLZGKIDSEJWEDW-UHFFFAOYSA-N	CC(O)=NCCCCN	530	TRUE	TRUE	FALSE		FALSE	FALSE	null	null	99.9	null	null	null	null	83987.4	5	131.11813:9095654 132.12148:584121 133.12484:0		236728624	75164424	41276112	185159024	274446560	108303656	109088224	134938864	172421888	16519	54522	44609	46056960	201357984	57452268	186047552	387406304	67002712
405	7.95	131.118	w/o MS2:N-Acetylputrescine; LC-ESI-QTOF; MS2; CE	[M+H]+		0.042	FALSE	null	131.118	C6H14N2O	Carboximidic acids	KLZGKIDSEJWEDW-UHFFFAOYSA-N	CC(O)=NCCCCN	530	TRUE	TRUE	FALSE		FALSE	FALSE	null	null	99.8	null	null	null	null	36528.3	42	131.11816:9163899 132.12151:370166 133.12487:0		4430645	13973739	43140044	179051184	161121472	117611664	126781136	141969504	203859024	145038	0	5871	40075932	26214584	39232056	42857000	57425744	35251452
406	6.926	131.118	w/o MS2:N-Acetylputrescine; LC-ESI-QTOF; MS2; CE	[M+H]+		0.042	FALSE	null	131.118	C6H14N2O	Carboximidic acids	KLZGKIDSEJWEDW-UHFFFAOYSA-N	CC(O)=NCCCCN	530	TRUE	TRUE	FALSE		FALSE	FALSE	null	null	99.8	null	null	null	null	190368	1693-QC6	131.11823:12810896 132.12158:756531 133.12494:0		8654198	27197748	102368736	179578128	158092576	517179840	205484976	261262464	682462784	47602	78509	10393	41581032	58797872	69670128	66673628	162024896	92541512
407	5.543	131.118	w/o MS2:N-Acetylputrescine; LC-ESI-QTOF; MS2; CE	[M+H]+		0.021	FALSE	null	131.118	C6H14N2O	Carboximidic acids	KLZGKIDSEJWEDW-UHFFFAOYSA-N	CC(O)=NCCCCN	530	TRUE	TRUE	FALSE		FALSE	FALSE	null	null	99.8	null	null	null	null	173052	28	131.11824:14070313 132.12159:838460 133.12495:38210		33233742	68855104	47705524	129414480	274726944	310395552	122751136	638217536	654617728	0	10077	5589	97827520	90195760	56324820	85365048	129971416	60292984
408	7.725	131.118	w/o MS2:N-Acetylputrescine; LC-ESI-QTOF; MS2; CE	[M+H]+		0.021	FALSE	null	131.118	C6H14N2O	Carboximidic acids	KLZGKIDSEJWEDW-UHFFFAOYSA-N	CC(O)=NCCCCN	530	TRUE	TRUE	FALSE		FALSE	FALSE	null	null	99.7	null	null	null	null	39501	42	131.11826:9846286 132.12161:0 133.12497:0		5893846	9984861	6845408	40354352	81713672	57119808	102905432	186852448	88631480	16890	18769	190333	9496602	20908654	31658318	32401864	23996298	63422184
409	8.088	131.118	N-Acetylputrescine	[M+H]+		0.083	TRUE	null	131.118	C6H14N2O	Carboximidic acids	KLZGKIDSEJWEDW-UHFFFAOYSA-N	CC(O)=NCCCCN	430	TRUE	TRUE	TRUE		FALSE	FALSE	null	null	71.6	null	82.9	23.4	50	35207.5	7	131.1183:14545961 132.12165:848366 133.12501:0	56.05004:5521 58.06575:3989 69.07066:8751 70.06561:13643 71.04979:2461 72.08162:2182 73.06555:7142 81.07066:2368 84.04542:1487 84.0688:2296 84.08136:9200 85.04816:6303 85.08463:2272 86.0069:1423 86.06064:2408 86.09708:73621 87.09206:1837 88.07635:34739 91.05437:1302 98.98469:66372 99.08089:2149 111.20126:1211 113.10726:4975 116.972:1270 129.10152:6184 131.06873:1552 131.11853:167978	67618776	24321524	16921744	97431648	85062872	401848576	336836288	241137248	551260160	374043	0	11154	72763576	60904348	93274640	65284048	152235056	76163016
410	7.599	131.118	w/o MS2:N-Acetylputrescine; LC-ESI-QTOF; MS2; CE	[M+H]+		0.083	FALSE	null	131.118	C6H14N2O	Carboximidic acids	KLZGKIDSEJWEDW-UHFFFAOYSA-N	CC(O)=NCCCCN	530	TRUE	TRUE	FALSE		FALSE	FALSE	null	null	99.7	null	null	null	null	40270.2	44	131.1183:13148199 132.12165:811781 133.12501:0		20874240	40505400	22035226	74482560	278519104	95254808	103170504	126609776	428785376	0	128151	42695	35854400	44551612	106899344	62545628	95816624	62290048
411	4.885	131.118	w/o MS2:N-Acetylputrescine; LC-ESI-QTOF; MS2; CE	[M+H]+		0.042	FALSE	null	131.118	C6H14N2O	Carboximidic acids	KLZGKIDSEJWEDW-UHFFFAOYSA-N	CC(O)=NCCCCN	530	TRUE	TRUE	FALSE		FALSE	FALSE	null	null	99.7	null	null	null	null	21807.8	45	131.1183:9764303 132.12165:680661 133.12501:0		18193424	28888526	53538832	151023664	89769784	189949152	75908352	102134608	176455104	14905	0	3191	43945028	89537896	22856966	43557428	88070816	28466154
412	5.456	131.118	w/o MS2:N-Acetylputrescine; LC-ESI-QTOF; MS2; CE	[M+H]+		0.208	FALSE	null	131.118	C6H14N2O	Carboximidic acids	KLZGKIDSEJWEDW-UHFFFAOYSA-N	CC(O)=NCCCCN	530	TRUE	TRUE	FALSE		FALSE	FALSE	null	null	99.6	null	null	null	null	32294.4	3	131.11832:13687390 132.12167:1046704 133.12503:2049		17450462	133539296	120457576	99927112	326247936	256912864	247078096	638254848	600547712	0	58143	9003	146401008	251899680	128747240	81009720	118563072	117070208
413	7.05	131.118	w/o MS2:N-Acetylputrescine; LC-ESI-QTOF; MS2; CE	[M+H]+		0.188	FALSE	null	131.118	C6H14N2O	Carboximidic acids	KLZGKIDSEJWEDW-UHFFFAOYSA-N	CC(O)=NCCCCN	530	TRUE	TRUE	FALSE		FALSE	FALSE	null	null	99.6	null	null	null	null	178474	15	131.11833:15668972 132.12168:1134449 133.12504:0		25811718	14577898	102368736	127509928	459185248	517179840	258369328	516665408	510780736	12135	14639	50377	115834208	168343888	78181464	139315600	265239424	250263264
414	8.409	131.118	w/o MS2:N-Acetylputrescine	[M+H]+		0.062	TRUE	null	131.118	C6H14N2O	Carboximidic acids	KLZGKIDSEJWEDW-UHFFFAOYSA-N	CC(O)=NCCCCN	530	TRUE	TRUE	FALSE		FALSE	FALSE	null	null	68.4	null	null	null	null	53582.9	15	131.11833:16268866 132.12168:903911 133.12504:0	56.05044:6441 57.93563:8271 58.06576:4993 69.07061:6744 70.06612:9226 71.0498:1832 72.08163:1778 73.0657:10553 81.07066:4426 84.04469:1728 84.06882:1969 84.08112:7401 85.04817:9270 85.08464:1765 86.06065:3439 86.09705:87948 87.09208:2028 88.07636:26393 91.05355:1232 98.98469:305814 99.08091:4529 113.10728:6038 116.97221:8934 116.99499:9521 117.94637:1095 118.9674:1218 129.10292:5246 131.01041:168…	15004667	34057768	60204096	73788072	208687568	239540240	161204704	294365600	144957808	9136	37575	224187	60581972	89607688	49703940	223089216	89439512	152951392
415	5.772	131.118	w/o MS2:N-Acetylputrescine; LC-ESI-QTOF; MS2; CE	[M+H]+		0.042	FALSE	null	131.118	C6H14N2O	Carboximidic acids	KLZGKIDSEJWEDW-UHFFFAOYSA-N	CC(O)=NCCCCN	530	TRUE	TRUE	FALSE		FALSE	FALSE	null	null	99.6	null	null	null	null	139917	7	131.11835:15340600 132.1217:1072383 133.12506:45936		30703508	40567296	56363368	394798112	90647688	217508752	360196928	134424352	159261472	25802	316814	0	32508822	83507816	37877552	312475616	123646704	42295936
416	7.514	131.118	w/o MS2:N-Acetylputrescine; LC-ESI-QTOF; MS2; CE	[M+H]+		0.042	FALSE	null	131.118	C6H14N2O	Carboximidic acids	KLZGKIDSEJWEDW-UHFFFAOYSA-N	CC(O)=NCCCCN	530	TRUE	TRUE	FALSE		FALSE	FALSE	null	null	99.5	null	null	null	null	37625.8	7	131.11838:14142009 132.12173:848705 133.12509:0		19592732	30027796	49674992	133918952	286467808	279512192	155481024	181327040	564946752	0	128151	37040	56505488	55758832	100019456	75487496	32395110	82389360
417	6.858	131.118	w/o MS2:N-Acetylputrescine; LC-ESI-QTOF; MS2; CE	[M+H]+		0.062	FALSE	null	131.118	C6H14N2O	Carboximidic acids	KLZGKIDSEJWEDW-UHFFFAOYSA-N	CC(O)=NCCCCN	530	TRUE	TRUE	FALSE		FALSE	FALSE	null	null	99.5	null	null	null	null	166373	20	131.11839:17041858 132.12174:1129705 133.1251:0		15419420	31052302	27930954	273200128	127486624	222907296	167881888	217812480	246147360	88036	78509	87958	28596710	46729712	60546924	54541024	80162120	76493872
418	5.872	131.118	w/o MS2:N-Acetylputrescine; LC-ESI-QTOF; MS2; CE	[M+H]+		0.062	FALSE	null	131.118	C6H14N2O	Carboximidic acids	KLZGKIDSEJWEDW-UHFFFAOYSA-N	CC(O)=NCCCCN	530	TRUE	TRUE	FALSE		FALSE	FALSE	null	null	99.4	null	null	null	null	108622	22	131.11844:20063074 132.12179:1141534 133.12515:0		38931480	38201952	80592728	160182192	307231520	275295648	538328832	127067216	240753712	77357	67042	0	104399672	74901256	126844680	148567216	163912064	82827512
419	6.982	131.118	w/o MS2:N-Acetylputrescine; LC-ESI-QTOF; MS2; CE	[M+H]+		0.104	FALSE	null	131.118	C6H14N2O	Carboximidic acids	KLZGKIDSEJWEDW-UHFFFAOYSA-N	CC(O)=NCCCCN	530	TRUE	TRUE	FALSE		FALSE	FALSE	null	null	99.4	null	null	null	null	223020	1693-QC9	131.11844:19133880 132.12179:1563462 133.12515:0		8846557	14526759	102368736	128749592	271897472	382195616	230104208	294130912	682462784	27564	22742	19488	92583224	69352712	69670128	95918720	265239424	92541512
420	7.128	131.118	w/o MS2:N-Acetylputrescine; LC-ESI-QTOF; MS2; CE	[M+H]+		0.229	FALSE	null	131.118	C6H14N2O	Carboximidic acids	KLZGKIDSEJWEDW-UHFFFAOYSA-N	CC(O)=NCCCCN	530	TRUE	TRUE	FALSE		FALSE	FALSE	null	null	99.4	null	null	null	null	162419	22	131.11845:17996550 132.1218:1170420 133.12516:0		29318358	22202998	102368736	124092840	217150256	251006480	261606208	894363264	219629200	3196	75697	227643	99152976	168343888	174676368	89528960	101281256	250263264
421	19.117	131.962	Unknown	[M+H]+		0.083	FALSE	null	null	null	null	null	null	999	FALSE	FALSE	FALSE		FALSE	FALSE	null	null	null	null	null	null	null	38864.1	29	131.96155:8039054 132.9649:5235594 133.96826:282700		106131704	127321712	131744264	132533504	553420288	151617664	147163152	154200912	97426496	28665430	32023664	9989277	134282352	575343680	131448808	133781712	128253752	137744368
422	5.125	132.048	Unknown	[M+H]+	ion correlated with 1686; found in higher mz's MsMs_1127	0.521	FALSE	null	null	null	null	null	null	999	FALSE	FALSE	FALSE		FALSE	FALSE	null	null	null	null	null	null	null	45701.7	41	132.04808:6008986 133.05143:605965 134.05479:1662305		22530030	25218832	20706910	22571146	30281290	27841532	25141940	28196178	25946394	37121	11166	299092	62482956	13228639	9147696	11494596	10309412	9569590
423	0.842	132.077	3-Guanidinopropionic acid	[M+H]+	adduct linked to 785_[M+Na]+; found in higher mz's MsMs_4715	0.938	TRUE	null	132.077	C4H9N3O2	Guanidines	KMXXSJLYVJEBHI-UHFFFAOYSA-N	O=C(O)CCNC(=N)N	430	TRUE	TRUE	TRUE		FALSE	FALSE	null	null	92.6	null	86.7	86.7	100	9016563	29	132.07671:426474272 133.08006:42212580 134.08342:5163293	86.09698:127320 87.05591:243690 90.05563:4500574 114.06599:163867 115.04984:88815 132.07645:2002932	5940677120	3749910784	3022290176	4992768000	5372394496	3400551168	3795496960	3648204288	2648101632	388495	703458	2570194	2352943104	4050510592	2949676032	2320270848	6122636800	1735530240
424	0.665	132.077	w/o MS2:Creatine; CE0; CVSVTCORWBXHQV-UHFFFAOYSA-N	[M+Na]2+	adduct linked to 2936_[M+K]+; similar chromatogram in higher mz_7032; similar chromatogram in higher mz_7237; similar chromatogram in higher mz_7314	0.125	FALSE	7.89	132.077	C4H9N3O2	Alpha amino acids and derivatives	CVSVTCORWBXHQV-UHFFFAOYSA-N	CN(CC(=O)O)C(=N)N	530	TRUE	TRUE	FALSE		FALSE	FALSE	null	null	100	93.7	null	null	null	348696	31_32	132.07686:32377102 133.08021:232413 134.08357:0		84152752	112878600	92015848	95304312	137279152	126955888	131460856	150308080	110141320	486706	279083	388056	78149536	121499032	56902868	51898928	84336672	252855504
425	4.7	132.081	2-Methylindole	[M+H]+	found in higher mz's MsMs_1480; found in higher mz's MsMs_834; found in higher mz's MsMs_1483; found in higher mz's MsMs_4894	0.896	TRUE	null	132.081	C9H9N	Indoles	BHNHHSOHWZKFOX-UHFFFAOYSA-N	CC1=CC2=CC=CC=C2N1	430	TRUE	TRUE	TRUE		FALSE	FALSE	null	null	81.8	null	63.3	73.1	100	579188	41	132.08087:26893080 133.08422:5459655 134.08758:0	58.85677:2637 60.12531:2625 69.07066:35542 70.06546:3348 75.59221:2880 86.09695:376404 86.99339:3653 87.02662:31063 87.10045:4473 98.06072:4733 105.00324:11905 105.07063:5481 115.05436:15048 117.05695:41574 130.06532:3565 131.07426:3354 132.0806:177609 132.12093:4192	327611872	369650176	316234720	353215264	406236384	356883520	348181184	396673920	382884224	249380	116192	375938	328743936	343448736	402308608	235022976	457587904	168060992
426	4.173	132.081	w/o MS2:2-Methylindole	[M+H]+	found in higher mz's MsMs_1484	0.062	FALSE	null	132.081	C9H9N	Indoles	BHNHHSOHWZKFOX-UHFFFAOYSA-N	CC1=CC2=CC=CC=C2N1	530	TRUE	TRUE	FALSE		FALSE	FALSE	null	null	99.8	null	null	null	null	126956	22	132.08112:11199158 133.08447:1472538 134.08783:726973		282628256	29307488	32491422	42972904	36207872	35389828	79520944	45901536	53501928	832957	177092	231108	245737168	29712318	45483104	147278960	42534244	83847272
427	17.941	132.102	w/o MS2:Leucine	[M+H]+	found in higher mz's MsMs_744; found in higher mz's MsMs_746	0.062	FALSE	null	132.102	C6H13NO2	Leucine and derivatives	ROHFNLRQFUQHCH-UHFFFAOYNA-N	O=C(O)C(N)CC(C)C	530	TRUE	TRUE	FALSE		FALSE	FALSE	null	null	100	null	null	null	null	42820.9	324	132.10182:8003018 133.10517:820254 134.10853:25268390		337356384	326078304	301514784	57128280	262736880	476618784	152223568	251020112	318544256	11616651	7735696	7938181	204355184	300863456	129744704	128166376	134496624	223206160
428	1.802	132.102	Leucine; LC-ESI-ITFT; MS2; CE 25.0 eV; [M+H]+	[M+H]+	similar chromatogram in higher mz_2765; found in higher mz's MsMs_4050; found in higher mz's MsMs_5751; similar chromatogram in higher mz_4782; similar chromatogram in higher mz_6178; adduct linked to 788_[M+Na]+	0.479	TRUE	null	132.102	C6H13NO2	Leucine and derivatives	ROHFNLRQFUQHCH-UHFFFAOYNA-N	CC(C)CC(N)C(O)=O	430	TRUE	TRUE	TRUE		FALSE	FALSE	null	null	91.2	null	88	78.3	100	43170320	323	132.10205:413020544 133.1054:40629356 134.10876:3722636	69.07053:51222 86.09696:7561172 87.10052:102672 98.09673:24126 132.10231:60187	61013610496	56446689280	60237299712	57181499392	39763668992	55533756416	39760662528	55763054592	54151553024	4448665	6722606	14160323	42878652416	43644514304	57295720448	45908807680	50687737856	28649345024
429	1.092	132.102	Leucine; LC-ESI-ITFT; MS2; CE 25.0 eV; [M+H]+	[M+H]+	found in higher mz's MsMs_3980; found in higher mz's MsMs_3174; similar chromatogram in higher mz_905; similar chromatogram in higher mz_1173; similar chromatogram in higher mz_498; found in higher mz's MsMs_2973; similar chromatogram in higher mz_8883; similar chromatogram in higher mz_6137; found in higher mz's MsMs_1689	0.938	TRUE	null	132.102	C6H13NO2	Leucine and derivatives	ROHFNLRQFUQHCH-UHFFFAOYNA-N	CC(C)CC(N)C(O)=O	430	TRUE	TRUE	TRUE		FALSE	FALSE	null	null	91.2	null	88	78.3	100	133119048	24	132.1019:5593396736 133.10525:978332608 134.10861:80745376	57.05849:84814 58.06581:123637 61.01151:254683 69.07066:4829672 74.48452:81911 86.09708:44217540 87.02666:488663 87.10048:831635 132.10246:326377	75054063616	79460753408	65500741632	78549573632	91196784640	88923308032	75282038784	78718459904	81353031680	7693838	8703001	7702716	73025593344	91355381760	81978769408	53273231360	105664569344	58004705280
430	8.293	132.102	w/o MS2:Leucine; LC-ESI-ITFT; MS2; CE 25.0 eV; [M+H]+	[M+H]+		0.021	TRUE	null	132.102	C6H13NO2	Leucine and derivatives	ROHFNLRQFUQHCH-UHFFFAOYNA-N	CC(C)CC(N)C(O)=O	530	TRUE	TRUE	FALSE		FALSE	FALSE	null	null	63.9	null	null	null	null	134655	27	132.10196:19146264 133.10531:2556052 134.10867:3883846	58.06613:1682 59.93123:1541 68.98293:2417 69.07059:26319 72.08157:3769 73.02878:1241 86.09692:289792 86.99331:12634 87.10048:4756 91.02464:1223 98.9844:7863 105.00333:36746 105.07066:4232 117.94626:1998 118.96729:6782 119.01901:12604 123.0146:8549 132.10223:5139 132.12231:9770	163705648	223769280	265846176	325280704	378142336	349162720	354731008	331195360	140990912	14703340	5785544	19360048	115985040	298497216	314093600	289742144	370777280	272218624
431	13.378	132.102	w/o MS2:Leucine; PlaSMA ID-100	[M+H]+	found in higher mz's MsMs_734	0.021	FALSE	1.87	132.102	C6H13NO2	Amino acids	ROHFNLRQFUQHCH-UHFFFAOYNA-N	O=C(O)C(N)CC(C)C	530	TRUE	TRUE	FALSE		FALSE	FALSE	null	null	100	84.7	null	null	null	112106	29	132.10201:12253560 133.10536:1564712 134.10872:27417048		93691328	92473696	199813536	243743600	223916768	317380096	134696448	275403328	332028000	7504164	33237668	32880484	96743080	237321664	212411488	161696192	288222176	159576448
432	7.237	132.102	w/o MS2:Leucine; LC-ESI-ITFT; MS2; CE 25.0 eV; [M+H]+	[M+H]+		0.021	TRUE	null	132.102	C6H13NO2	Leucine and derivatives	ROHFNLRQFUQHCH-UHFFFAOYNA-N	CC(C)CC(N)C(O)=O	530	TRUE	TRUE	FALSE		FALSE	FALSE	null	null	63.8	null	null	null	null	213078	1693-QC7	132.10205:22275848 133.1054:2692454 134.10876:2416116	56.94333:1221 57.05844:1090 58.06617:1524 59.93083:1818 68.98297:1432 69.07061:32048 72.93776:1098 73.02883:1450 86.06062:1725 86.09699:311989 86.99326:8657 87.02657:1402 87.04428:1390 87.10054:6987 89.07961:1415 90.05563:2320 90.94897:1452 98.98461:9501 100.98913:2248 102.20807:1275 105.00333:33393 118.96737:1518 119.01917:9867 123.01363:12011 126.29326:1049 132.10233:4691 132.12111:12438	157262432	150136592	294335360	217049808	260753696	385093088	1077403648	354791648	233156512	5357616	4773750	27148574	326770624	205994448	278510240	321574048	385969536	316017568
433	8.169	132.102	w/o MS2:Leucine; LC-ESI-ITFT; MS2; CE 25.0 eV; [M+H]+	[M+H]+		0.062	TRUE	null	132.102	C6H13NO2	Leucine and derivatives	ROHFNLRQFUQHCH-UHFFFAOYNA-N	CC(C)CC(N)C(O)=O	530	TRUE	TRUE	FALSE		FALSE	FALSE	null	null	63.9	null	null	null	null	183335	46	132.10205:21159300 133.1054:2337283 134.10876:3343288	55.94626:2343 58.06612:1500 59.93079:1189 68.98292:1852 69.07057:29952 73.02937:1267 86.00607:1479 86.06056:2573 86.09692:279384 86.99348:9728 87.10047:6030 88.02211:1990 90.94807:1039 98.98454:4145 100.98808:1373 105.00323:33431 105.06963:1694 110.11698:1201 112.34435:1207 114.0913:1126 117.94625:1209 118.96728:4461 119.01907:9303 123.01448:8708 128.01888:1174 132.10222:4714 132.12094:7296	168927808	364875840	435717216	846136512	1019582400	555776064	918140096	863869184	290685120	8548252	8847211	5441246	405864864	493501088	312918112	765377216	1006867712	1002670336
434	1.756	132.102	Leucine; LC-ESI-ITFT; MS2; CE 25.0 eV; [M+H]+	[M+H]+	adduct linked to 786_[M+Na]+; similar chromatogram in higher mz_3417; similar chromatogram in higher mz_5271; similar chromatogram in higher mz_6178; similar chromatogram in higher mz_6670	0.458	TRUE	null	132.102	C6H13NO2	Leucine and derivatives	ROHFNLRQFUQHCH-UHFFFAOYNA-N	CC(C)CC(N)C(O)=O	430	TRUE	TRUE	TRUE		FALSE	FALSE	null	null	91.2	null	88	78.3	100	54106640	37	132.10191:2640830720 133.10526:193393808 134.10862:16919762	52.02483:86760 57.05838:155290 59.08828:97653 62.43053:95311 69.07053:6802190 72.42171:96785 82.62753:103439 84.42883:91356 84.46416:87400 85.66814:106868 86.09689:42933304 87.09505:91204 87.10045:570345 132.1022:222276	61013614592	56446693376	44543098880	57181499392	55710658560	55533756416	55180566528	55763054592	43977871360	4431954	6564034	5565552	60306042880	58358353920	57295724544	37723254784	72392507392	28649345024
435	6.909	132.102	w/o MS2:Leucine; LC-ESI-ITFT; MS2; CE 25.0 eV; [M+H]+	[M+H]+		0.229	TRUE	null	132.102	C6H13NO2	Leucine and derivatives	ROHFNLRQFUQHCH-UHFFFAOYNA-N	CC(C)CC(N)C(O)=O	530	TRUE	TRUE	FALSE		FALSE	FALSE	null	null	65.1	null	null	null	null	313685	36	132.10207:28070018 133.10542:2722364 134.10878:1823406	57.05798:1419 59.93122:1632 68.98292:1918 69.07055:43282 70.06603:2129 72.08098:2950 82.12125:1281 84.95815:1496 86.00607:2240 86.09691:404734 86.99341:11663 87.10046:7907 90.05555:3121 91.97092:1613 98.98453:7547 100.98904:2441 105.00327:32553 105.07065:1660 117.94624:1466 119.01904:10516 123.01469:10641 132.10222:7459 132.12094:8944	224982352	284821408	1079831552	396560064	1050196416	1429330560	156510352	413465344	654465600	24380618	4390184	19924164	493313088	534795232	540336832	353695776	642309760	1146510080
436	8.092	132.102	w/o MS2:Leucine; LC-ESI-ITFT; MS2; CE 25.0 eV; [M+H]+	[M+H]+		0.146	TRUE	null	132.102	C6H13NO2	Leucine and derivatives	ROHFNLRQFUQHCH-UHFFFAOYNA-N	CC(C)CC(N)C(O)=O	530	TRUE	TRUE	FALSE		FALSE	FALSE	null	null	63.3	null	null	null	null	192908	43	132.10207:22142500 133.10542:2308905 134.10878:3004858	58.06613:2081 65.75047:1335 68.98293:2406 69.07055:27016 70.03212:1348 72.08156:2101 73.12476:1414 74.58509:1322 76.69373:1294 86.00672:8902 86.06132:2059 86.09692:305095 86.9934:12764 87.04422:1756 87.10047:5573 88.02212:1824 90.05556:2340 98.98454:3227 103.10073:1237 105.00327:28194 118.96729:2715 119.01875:9154 121.53604:1608 123.01462:8259 132.01155:2052 132.10223:2643 132.12096:5899	257116080	585356480	732058432	484761152	540428800	895981248	522988928	265279920	544238592	5668176	11909234	8798850	486595328	802323392	454759520	765377216	1006867712	405133728
437	5.133	132.102	w/o MS2:Leucine; LC-ESI-ITFT; MS2; CE 25.0 eV; [M+H]+	[M+H]+		0.021	TRUE	null	132.102	C6H13NO2	Leucine and derivatives	ROHFNLRQFUQHCH-UHFFFAOYNA-N	CC(C)CC(N)C(O)=O	530	TRUE	TRUE	FALSE		FALSE	FALSE	null	null	63.4	null	null	null	null	36111.1	323	132.10211:12780986 133.10546:1268755 134.10882:1240967	56.94291:2099 58.06574:1427 59.93082:1521 68.98296:1783 69.07064:16638 70.06607:1044 72.0816:1285 72.93774:1776 73.02882:958 86.06061:3200 86.09697:183333 86.99342:9837 87.09975:1249 88.02216:1216 89.0796:911 90.0556:2122 90.94812:5605 91.02467:1023 98.98457:10285 99.98879:936 104.05057:1054 104.96455:987 105.00327:31084 105.06969:1283 108.95905:1577 109.03568:991 118.96735:3564 119.01904:9563 12…	231087584	504858048	175737728	700794816	167893792	651201728	746995072	654825280	450452416	6182969	12740619	4698599	488073856	299471744	665882368	150451856	448742048	527952896
438	6.995	132.102	w/o MS2:Leucine; LC-ESI-ITFT; MS2; CE 25.0 eV; [M+H]+	[M+H]+		0.125	TRUE	null	132.102	C6H13NO2	Leucine and derivatives	ROHFNLRQFUQHCH-UHFFFAOYNA-N	CC(C)CC(N)C(O)=O	530	TRUE	TRUE	FALSE		FALSE	FALSE	null	null	64.2	null	null	null	null	274847	3	132.10211:23703524 133.10546:2170362 134.10882:2198461	51.19848:1225 56.94292:1468 58.06616:1427 59.93083:2065 68.98297:2111 69.07059:35942 72.0816:1408 83.45007:1226 86.00688:1608 86.06062:2000 86.09698:336109 86.99342:11276 87.02656:1585 87.10052:2549 90.05562:1260 91.05517:1487 98.9846:3131 100.98815:1788 105.00333:33019 108.71138:1346 117.94511:1588 118.96736:1477 119.019:8926 123.0134:8162 132.10231:4820 132.12103:8147	496121696	278244320	332921952	392219008	1050196416	444936352	171203168	405536608	442033920	11427871	16470977	6167647	1148328448	375839072	381358368	353391104	451012896	332532064
439	5.246	132.102	w/o MS2:Leucine; LC-ESI-ITFT; MS2; CE 25.0 eV; [M+H]+	[M+H]+		0.021	TRUE	null	132.102	C6H13NO2	Leucine and derivatives	ROHFNLRQFUQHCH-UHFFFAOYNA-N	CC(C)CC(N)C(O)=O	530	TRUE	TRUE	FALSE		FALSE	FALSE	null	null	63.6	null	null	null	null	67361.1	324	132.10213:16912380 133.10548:1801635 134.10884:1253176	56.94293:1363 58.06575:1329 59.93127:1038 68.98298:3384 69.07057:19971 70.06554:1270 72.04507:1742 72.08162:1699 72.93777:1466 86.06063:3336 86.09699:215712 86.99341:8685 87.10054:4426 88.02219:1252 90.05563:1506 90.94814:4420 98.98437:8420 100.98913:1723 105.00332:29296 119.01895:7437 119.97555:964 123.01342:9590 132.10234:3237 132.12135:9927	252130560	370767488	1017594624	399572832	1994461184	488017056	654440128	488868480	174354096	5827452	5542694	13125920	203787840	1552816768	463780256	594451648	510777952	319274080
440	8.046	132.102	w/o MS2:Leucine; LC-ESI-ITFT; MS2; CE 25.0 eV; [M+H]+	[M+H]+		0.125	TRUE	null	132.102	C6H13NO2	Leucine and derivatives	ROHFNLRQFUQHCH-UHFFFAOYNA-N	CC(C)CC(N)C(O)=O	530	TRUE	TRUE	FALSE		FALSE	FALSE	null	null	63.2	null	null	null	null	172385	20	132.10213:21563280 133.10548:2498503 134.10884:2873451	55.94634:1261 59.93132:1798 69.07067:26270 70.06614:1311 72.08167:2051 73.02948:1321 78.34641:1335 86.0062:2256 86.06069:1895 86.09705:280931 86.99345:10537 87.1006:2649 90.05569:5473 98.98469:5150 105.0034:28161 105.06979:2384 109.18821:1337 117.94643:1814 119.01859:9133 123.01347:9125 128.02045:1449 132.10243:2900 132.12114:12809	457412640	302060928	385673824	246253776	253929728	474657184	265630768	265279920	603172800	5506372	14847893	20774024	392129664	432292608	1081561216	421496576	557060288	207453632
441	6.446	132.102	w/o MS2:Leucine; LC-ESI-ITFT; MS2; CE 25.0 eV; [M+H]+	[M+H]+		0.604	TRUE	null	132.102	C6H13NO2	Leucine and derivatives	ROHFNLRQFUQHCH-UHFFFAOYNA-N	CC(C)CC(N)C(O)=O	530	TRUE	TRUE	FALSE		FALSE	FALSE	null	null	65.3	null	null	null	null	296121	36	132.10214:27922954 133.10549:2120526 134.10885:740787	58.06612:2150 67.24651:832 68.98292:1157 69.03403:872 69.07056:42342 70.06603:1532 72.08155:1867 74.09691:880 86.06055:1885 86.09691:376679 86.99345:6163 87.04498:1149 87.10062:6123 91.86728:983 91.96423:2077 94.24673:856 96.04497:898 98.98453:3279 105.00326:20226 105.07064:1175 107.4992:1147 118.96727:1176 119.01897:6084 123.01431:8669 132.10222:5200 132.12094:5674	107264568	201653152	264265232	317089152	359101216	245683104	307516480	311006688	285496256	4253938	14677038	3379716	219796016	242722240	261777264	231021456	407849792	184690400
442	6.787	132.102	w/o MS2:Leucine; LC-ESI-ITFT; MS2; CE 25.0 eV; [M+H]+	[M+H]+		0.188	TRUE	null	132.102	C6H13NO2	Leucine and derivatives	ROHFNLRQFUQHCH-UHFFFAOYNA-N	CC(C)CC(N)C(O)=O	530	TRUE	TRUE	FALSE		FALSE	FALSE	null	null	64.2	null	null	null	null	269185	40	132.10216:23760038 133.10551:1737017 134.10887:1639552	68.2942:1250 68.98295:2022 69.07056:37591 72.08158:1589 86.00685:1389 86.06059:2679 86.09694:336052 86.99346:12298 87.1005:8335 90.05558:1730 90.9481:1470 91.02466:2079 98.98457:7180 101.12205:1176 105.00328:44313 118.96732:2693 119.01907:9188 121.30766:1131 123.01344:14786 132.10226:6545 132.12169:10904	202171248	622193408	151072576	887171520	241412112	512280416	364937568	1350293632	527297152	24380618	15081099	7658483	138825760	831628416	915698560	1091282688	1561550336	158116336
443	4.729	132.102	w/o MS2:Leucine; LC-ESI-ITFT; MS2; CE 25.0 eV; [M+H]+	[M+H]+		0.021	TRUE	null	132.102	C6H13NO2	Leucine and derivatives	ROHFNLRQFUQHCH-UHFFFAOYNA-N	CC(C)CC(N)C(O)=O	530	TRUE	TRUE	FALSE		FALSE	FALSE	null	null	64.2	null	null	null	null	34574.7	324	132.10219:17951542 133.10554:1610512 134.1089:818983	56.94293:1628 58.06575:1363 59.93084:1380 68.98298:3198 69.07053:18709 72.04507:1044 72.93777:2091 86.00613:1187 86.06063:2109 86.09699:207634 86.99347:4351 87.04506:1396 87.10054:3742 90.05563:1519 90.94814:4538 98.98464:8157 100.98913:1032 105.00329:23734 119.01927:7228 122.97332:1794 123.01342:6878 132.08073:1993 132.10234:4052 132.12102:8937	152101488	610654208	150123776	138363360	185832112	653474496	366060352	537789568	809054848	10962508	3471868	4088210	124169680	140890336	127744512	207281408	151660464	440802368
444	6.843	132.102	w/o MS2:Leucine; LC-ESI-ITFT; MS2; CE 25.0 eV; [M+H]+	[M+H]+		0.25	TRUE	null	132.102	C6H13NO2	Leucine and derivatives	ROHFNLRQFUQHCH-UHFFFAOYNA-N	CC(C)CC(N)C(O)=O	530	TRUE	TRUE	FALSE		FALSE	FALSE	null	null	63.8	null	null	null	null	324663	20	132.1022:26019270 133.10555:2176534 134.10891:1867513	58.06579:1832 68.98302:4561 69.0707:34313 70.06558:2388 72.08167:3021 84.04547:1778 86.06069:3025 86.09705:343860 86.99341:9396 87.1006:6932 90.05569:4498 90.94821:1637 98.98468:7647 99.98889:1526 105.00343:32022 118.96746:1905 119.01913:9222 119.17819:1417 123.01379:9858 132.10243:4381 132.12148:12737	202171248	353225344	1079831552	523626176	405715584	1429330560	282187584	407044000	1002433600	24380618	3682830	19924164	184087808	831628416	915698624	448485568	1541509888	1146510080
445	7.149	132.102	w/o MS2:Leucine; LC-ESI-ITFT; MS2; CE 25.0 eV; [M+H]+	[M+H]+		0.021	TRUE	null	132.102	C6H13NO2	Leucine and derivatives	ROHFNLRQFUQHCH-UHFFFAOYNA-N	CC(C)CC(N)C(O)=O	530	TRUE	TRUE	FALSE		FALSE	FALSE	null	null	63.2	null	null	null	null	311763	43	132.10239:26685046 133.10574:2412003 134.1091:2238406	53.66678:1391 58.06613:1961 59.93123:1725 68.98293:2217 69.07053:36607 70.06603:1638 72.08156:2809 86.06056:2667 86.09692:374311 86.99345:14993 87.10047:3537 90.05556:3448 98.98454:7527 100.98905:2183 105.00323:33789 105.06963:1591 118.28472:1596 118.96729:1917 119.01899:7952 120.80106:1824 123.01333:8450 125.31087:1491 132.10223:3102 132.12096:7658	202422112	206962560	313197216	294406944	351082944	417935328	679517760	382719616	322128544	5712274	4711388	5200903	350315040	283738816	352313696	329386368	424444096	319733632
446	1.076	133.032	Unknown	[M+H]+	found in higher mz's MsMs_729; similar chromatogram in higher mz_490; similar chromatogram in higher mz_1152	0.938	FALSE	null	null	null	null	null	null	999	FALSE	FALSE	FALSE		FALSE	FALSE	null	null	null	null	null	null	null	2.13201e+06	45	133.03169:177725360 134.03504:20495902 135.0384:13022054		1477395840	1274812800	1150451584	1323962624	1420982656	1417232640	1325426432	1200336000	1184998528	108182400	68849480	64767992	1336170624	1267673856	1539428480	1037070656	1627446528	717872064
447	0.728	133.097	Ornithine	[M+H]+		0.021	TRUE	null	133.097	C5H12N2O2	Alpha amino acids	AHLPHDHHMVZTML-UHFFFAOYSA-N	O=C(O)C(N)CCCN	430	TRUE	TRUE	TRUE		FALSE	FALSE	null	null	89	null	75.1	87.9	100	491319	36	133.09734:25051112 134.10069:2363592 135.10405:85029	56.94287:5239 60.54804:3865 68.98291:8703 69.03456:4085 70.06602:3091902 71.069:46631 86.99335:34157 87.10046:6377 90.94805:3656 97.07628:4608 98.58781:3670 105.00333:71618 106.0033:3798 115.08714:90737 116.07121:714705 117.07393:13588 119.01896:20030 123.0133:14021 133.09711:20498	27917188	32006802	62624180	68819360	39025760	23539462	33795400	42272012	54117528	7412247	3675069	6791750	9802696	40337132	145079664	41999160	58772332	28305326
448	0.682	133.097	Ornithine	[M+H]+		0.042	TRUE	null	133.097	C5H12N2O2	Alpha amino acids	AHLPHDHHMVZTML-UHFFFAOYSA-N	O=C(O)C(N)CCCN	430	TRUE	TRUE	TRUE		FALSE	FALSE	null	null	89.2	null	75.5	88	100	375046	37	133.09727:15405732 134.10062:3205763 135.10398:308825	68.98291:5621 70.06601:885934 71.06903:14682 86.99339:11544 87.10045:3688 88.07616:2861 91.42955:2951 105.00333:24769 115.08704:28367 116.07104:208241 119.01896:4212 123.0146:3760 123.1778:3427 133.09711:3975	27917188	32006802	67267848	68819360	39025760	23539462	33795400	42273608	58226348	6826342	2385326	3246296	9802696	40337132	149657536	41999160	58772332	30695610
449	1.761	133.099	w/o MS2:D-ORNITHINE	[M+H]+		0.062	FALSE	null	133.1	C5H12N2O2	Alpha amino acids	AHLPHDHHMVZTML-UHFFFAOYSA-N	O=C(O)C(N)CCCN	530	TRUE	TRUE	FALSE		FALSE	FALSE	null	null	99.5	null	null	null	null	530842	40	133.09949:30927210 134.10284:16955454 135.1062:1679098		869821952	836290880	688298752	601957952	763837632	745732416	686119936	699326848	592599296	2632984	6624230	5436636	470131520	766726720	758361664	644948736	859154624	293380480
450	10	133.101	cuminyl alcohol	[M+H-H2O]-	ion correlated with 2197; ion correlated with 1050; found in higher mz's MsMs_6007; found in higher mz's MsMs_2197; found in higher mz's MsMs_1581	0.25	TRUE	null	133.101	C10H14O		OIGWAXDAPKFNCQ-UHFFFAOYSA-N	OCC1=CC=C(C=C1)C(C)C	430	TRUE	TRUE	TRUE		FALSE	FALSE	null	null	73.4	null	39.8	79.2	83.3	162530	1693-QC9	133.10129:9226962 134.10464:2394662 135.108:3571769	52.21553:1328 54.64739:1439 55.05503:1647 58.06583:2472 59.93099:12822 68.98306:7295 70.06618:1884 74.84557:1500 79.05499:3098 86.0971:2405 86.99358:27611 87.09988:6329 88.02229:3819 91.02481:3573 91.05441:19438 98.09715:17986 103.05528:1849 105.00347:58767 105.06981:53178 115.05463:2143 116.10705:2043 118.07781:1947 118.96732:18833 119.01926:16966 123.01351:18788 131.08595:2884 133.07558:6254 13…	191001984	159181072	145793488	191379760	210777808	214241568	209102400	190508640	192228560	5847581	8819702	13927426	166048032	536721248	210676976	93943984	176056912	44339720
451	11.659	133.101	w/o MS2:cuminyl alcohol	[M+H]+	found in higher mz's MsMs_1745; found in higher mz's MsMs_2328; found in higher mz's MsMs_3361	0.229	FALSE	null	133.101	C10H14O		OIGWAXDAPKFNCQ-UHFFFAOYSA-N	OCC1=CC=C(C=C1)C(C)C	530	TRUE	TRUE	FALSE		FALSE	FALSE	null	null	99.9	null	null	null	null	99921.4	46	133.10117:7256706 134.10452:0 135.10788:9275535		330713888	130613880	117795760	174336656	127872792	111599520	163325456	215506912	109911680	25162064	16368844	14632800	252076448	161763472	134257216	107793656	132500264	80734560
452	1.079	133.105	w/o MS2:Unknown (carbon number 10); PlaSMA ID-104	[M+H]+		0.021	TRUE	5.03	133.102	C10H12	Unknown			530	TRUE	TRUE	FALSE		FALSE	FALSE	null	null	82.1	98.1	null	null	null	10693546	3	133.10495:534724864 134.1083:110534808 135.11166:3782446	58.99582:1609 61.01149:9937 69.03408:1932 69.07054:6338 70.06615:10365 70.07391:18050 74.02446:24867 77.47496:1040 86.097:45215 87.02652:10746 87.09436:10660 87.10046:171559 88.02223:8802 88.04028:10804 97.02921:1911 102.09153:5512 105.00333:2096 105.07072:2286 106.06552:1294 116.0713:2384 133.03171:4049 133.07538:4908 133.10306:1232	5140225024	5359694336	4468757504	5347416064	6183055872	6132545024	5033181184	5441818624	5460207616	12677397	3258426	4456139	5022049792	6169942528	5562552320	3655343616	7226723840	4001220096
453	0.858	134.027	w/o MS2:Thiazolidine-4-carboxylic acid	[M+H]+		0.104	TRUE	null	134.027	C4H7NO2S	L-alpha-amino acids	DZLNHFMRPBPULJ-UHFFFAOYNA-N	O=C(O)C1NCSC1	530	TRUE	TRUE	FALSE		FALSE	FALSE	null	null	68.8	null	null	null	null	337081	28	134.02734:50403340 135.03069:7750390 136.03405:7822091	58.99592:25327 61.01141:5659 74.02447:52548 77.54807:2348 86.99034:16372 88.02214:282146 88.04018:30363 102.09148:44975 105.00124:8797 107.08603:2624 134.02652:28013 134.07095:3008 134.11803:22434	63098796	60096632	172541408	108908880	148065936	129805184	163119984	84630344	95936832	0	131495	0	323296352	202636624	141835872	108038888	203203440	42968728
454	0.838	134.045	w/o MS2:Aspartic acid	[M+H]+	adduct linked to 1039_[M+K]+	0.083	FALSE	null	134.045	C4H7NO4	Aspartic acid and derivatives	CKLJMWTZIZZHCS-REOHCLBHSA-N	O=C(O)CC(N)C(=O)O	530	TRUE	TRUE	FALSE		FALSE	FALSE	null	null	100	null	null	null	null	157049	323	134.04498:9318861 135.04833:1220674 136.05169:18276326		113113592	79895976	68374392	109817560	117056560	96225072	88473264	86941024	90341080	7990969	3754383	2463929	46203964	116810712	107407200	137283360	175714848	44963900
455	1.072	134.06	w/o MS2:INDOXYL SULFATE	[M+H]+	found in higher mz's MsMs_758; found in higher mz's MsMs_1026; similar chromatogram in higher mz_2322	0.646	TRUE	null	134.06	C8H7NO4S	Arylsulfates	BXFFHSIDQOFMLE-UHFFFAOYSA-N	O=S(=O)(O)OC1=CNC=2C=CC=CC12	530	TRUE	TRUE	FALSE		FALSE	FALSE	null	null	67.7	null	null	null	null	672478	45	134.06003:62558572 135.06338:7542496 136.06674:774838464	53.03954:1731 54.04274:1291 58.99578:7271 59.07365:1658 61.01144:20451 62.01066:2677 62.01483:11160 63.00716:10246 65.03925:2130 69.07062:17157 70.06602:1503 70.07381:2402 71.07756:2451 74.02442:39911 79.05499:14547 84.96037:2990 85.02874:2383 86.01438:1459 86.03254:2035 86.09697:151788 86.99031:2206 87.02649:9256 87.09506:2246 87.10043:25690 88.02209:62744 88.03008:30089 88.04:20908 88.09734:881…	522029408	553740096	492907872	610624320	542195072	609141248	526021664	486344352	286239296	1542357	2704516	942848	726543616	560163456	479063648	418067872	635080192	292817984
456	1.82	134.106	Unknown	[M+H]+		0.083	FALSE	null	null	null	null	null	null	999	FALSE	FALSE	FALSE		FALSE	FALSE	null	null	null	null	null	null	null	249074	1693-QC1	134.10603:15947365 135.10938:2811772 136.11274:0		327018688	248898128	343845440	322044416	228643072	319105728	107534128	234593232	289706400	192461	426186	195372	116520568	244645232	234470400	255907424	148582224	154948736
457	16.758	134.117	Unknown	[M+H]+		0.083	TRUE	null	null	null	null	null	null	999	FALSE	FALSE	FALSE		FALSE	FALSE	null	null	null	null	null	null	null	50948.6	1693-QC6	134.11758:23728080 135.12093:2215006 136.12429:435128	53.00294:2024 55.05494:1768 56.05043:12677 58.0658:29178 58.94341:2431 59.05005:11944 64.32388:1383 70.06612:16546 74.06067:1855 76.07642:1568 79.05486:3078 81.07062:7354 86.99267:1733 87.99396:6885 96.17818:1408 98.09673:205879 99.1005:5581 105.00331:3064 106.00417:21628 106.96424:2300 107.00089:11651 116.10691:55666 120.02038:5682 120.23892:1457 124.01456:5029 125.01078:2061 128.53291:1337 134.…	112224088	257494864	748605440	749365888	732744192	1620685824	732847296	715830464	337739552	39365252	27499400	19880818	357746752	1512276480	354562560	1431879680	419122656	726707072
458	18.112	134.117	Unknown	[M+H]+		0.021	TRUE	null	null	null	null	null	null	999	FALSE	FALSE	FALSE		FALSE	FALSE	null	null	null	null	null	null	null	90707.8	13	134.11737:24621000 135.12072:2144748 136.12408:245549	56.05056:14082 58.06586:33364 58.94347:2242 59.05015:11221 70.0661:14422 79.05495:5480 81.0707:6420 87.99405:5623 88.99123:2969 91.96604:2390 98.09682:222199 99.09966:2469 105.00341:2303 106.00439:19796 106.96435:2194 107.00108:7512 116.10695:50897 120.0205:1913 121.01685:2706 124.01468:5654 125.0109:2345 134.07112:4738 134.11823:58600	354391264	431561472	722974592	180892688	183550816	191212592	646629568	637548672	188614064	29443390	28890326	19402938	357494304	519398688	443196736	861757120	705162240	733720960
459	18.824	134.117	Unknown	[M+H]+		0.021	FALSE	null	null	null	null	null	null	999	FALSE	FALSE	FALSE		FALSE	FALSE	null	null	null	null	null	null	null	41438.2	1693-QC9	134.1174:25491832 135.12075:2259382 136.12411:319971		354174688	421015328	459281024	187027408	188129904	285055808	485805856	290377888	1387966464	30229846	49035088	29885800	468378208	181021920	278798112	181062560	447438016	465627520
460	12.855	134.117	Unknown	[M+H]+		0.292	TRUE	null	null	null	null	null	null	999	FALSE	FALSE	FALSE		FALSE	FALSE	null	null	null	null	null	null	null	159749	1693-QC7	134.11732:16439644 135.12067:5414276 136.12403:0	53.00297:1570 56.05049:12529 58.06581:24718 59.05002:7578 67.09984:1109 70.06627:10581 70.60936:1104 74.06069:1296 76.07645:1221 79.05489:6358 81.06995:4449 88.02219:1088 91.05436:4182 98.09676:177291 99.10054:3806 105.06971:2061 107.08609:4483 116.10693:36270 117.07044:1517 119.99174:1125 134.07104:1657 134.09607:1309 134.11807:48946	530205952	163529936	157351472	286080864	457344000	725868800	859411392	754967744	313275488	47899812	62700324	18524742	160058192	148575488	148434144	692006400	650409856	213918528
461	11.789	134.117	Unknown	[M+H]+		0.042	FALSE	null	null	null	null	null	null	999	FALSE	FALSE	FALSE		FALSE	FALSE	null	null	null	null	null	null	null	78816.5	31_32	134.11743:13303242 135.12078:2763104 136.12414:416627		62684312	592738752	179616448	192996000	185284256	187888448	167261184	160100592	129061936	18133594	83681408	42390948	186722048	169932752	173334128	175162352	153465344	1101988096
462	12.767	134.117	Unknown	[M+H]+		0.062	TRUE	null	null	null	null	null	null	999	FALSE	FALSE	FALSE		FALSE	FALSE	null	null	null	null	null	null	null	198804	1693-QC4	134.11743:18396994 135.12078:5780434 136.12414:304640	56.05038:12483 56.63116:1249 58.06619:29559 59.04997:11977 62.47033:1152 65.7879:1209 70.0661:13222 74.06062:2199 79.05482:6586 81.07057:3207 85.40628:1241 88.0221:1503 91.0551:2221 98.09666:215469 99.10045:2291 105.07064:1890 106.06544:1577 107.086:1715 116.10677:48798 118.45327:1248 134.06061:1753 134.07092:2221 134.11801:53627	232765648	271672512	211511600	851530432	394756512	263638112	745655360	248178160	244537248	45975596	106630112	18411540	650894272	404916480	594630784	405141312	236485536	424248096
463	15.835	134.117	Unknown	[M+H]+		0.021	TRUE	null	null	null	null	null	null	999	FALSE	FALSE	FALSE		FALSE	FALSE	null	null	null	null	null	null	null	154915	25	134.11745:21723754 135.1208:2162069 136.12416:276214	53.00291:1532 55.0549:1903 56.0504:11306 58.06581:23834 59.05007:8871 63.82281:1260 70.06608:11862 71.60449:1175 75.94627:1411 79.05482:1939 81.07057:4963 87.9939:1718 88.99029:1558 98.09669:199247 99.10044:2366 104.94918:1534 105.00324:2440 106.00417:17224 107.00076:9837 116.10683:44165 119.99163:1613 120.02031:2916 124.01449:5105 134.07091:4620 134.11801:44581	118067600	419760160	343532096	1922001664	1811885824	1723225728	408965056	415497600	690967424	19169846	19447008	53139532	423114016	239490176	419782816	1877772032	419842848	166362656
464	13.357	134.117	Unknown	[M+H]+		0.104	TRUE	null	null	null	null	null	null	999	FALSE	FALSE	FALSE		FALSE	FALSE	null	null	null	null	null	null	null	132777	1693-QC9	134.11755:17734686 135.1209:2626335 136.12426:118627	56.05011:7255 58.06591:19156 59.05016:8671 70.06574:10278 74.06078:2029 79.05499:4840 81.07076:4260 91.05447:2265 98.0969:153203 105.06985:2054 106.00457:1865 107.08623:5343 116.10696:33985 134.0609:1919 134.07121:1691 134.09624:1420 134.1169:37850	526105664	485271072	681018624	587346688	632718208	686640512	645070720	597885696	571645760	19756488	17832612	17336812	659648320	624290816	708128960	525606112	634961536	581554112
465	15.902	134.117	Unknown	[M+H]+	ion correlated with 1980	0.021	TRUE	null	null	null	null	null	null	999	FALSE	FALSE	FALSE		FALSE	FALSE	null	null	null	null	null	null	null	162750	46	134.11746:23875292 135.12081:2397810 136.12417:234874	53.00292:2459 56.0504:13831 58.06618:32042 58.94339:2969 59.05:12053 70.06606:15955 76.80725:1402 81.07059:8143 87.99392:4946 88.9911:4740 98.0967:232337 99.10046:3137 104.94817:1546 105.00327:1722 106.00434:20062 107.00084:9835 116.10686:54690 120.02033:8181 121.01669:2240 124.0145:5073 125.01205:2279 134.07092:3111 134.09596:1315 134.118:55025	178033936	607710720	435596352	266597152	527703296	434738368	410529024	412808384	1520270592	20603908	19353316	17144624	514951328	324959904	429395232	595020416	683394496	251484176
466	16.242	134.117	Unknown	[M+H]+	ion correlated with 1978	0.021	FALSE	null	null	null	null	null	null	999	FALSE	FALSE	FALSE		FALSE	FALSE	null	null	null	null	null	null	null	48694.1	31_32	134.11748:23125808 135.12083:2108767 136.12419:309969		175898304	255362544	551291776	355974496	354868896	437546304	429932288	433998560	424724736	46782740	49386520	44518268	614308352	250416592	176394688	253232976	330583008	967800192
467	12.639	134.117	Unknown	[M+H]+		0.042	TRUE	null	null	null	null	null	null	999	FALSE	FALSE	FALSE		FALSE	FALSE	null	null	null	null	null	null	null	137481	1693-QC2	134.11749:16942704 135.12084:2907076 136.1242:0	51.29725:1067 53.00291:1708 56.05047:9311 58.06583:27336 59.05005:13535 70.06604:14165 74.06062:1975 77.49494:1295 79.05481:6708 81.07056:8365 87.9939:2545 88.03932:1274 91.05508:1816 98.09673:212292 99.10043:2169 105.07062:1504 106.00407:8692 107.00089:2581 107.08598:1534 116.1068:52082 124.01447:1820 134.118:55541	192889664	695257152	639118720	275596896	260229024	243189680	236735152	229984416	226151872	34877832	44636944	54479612	262180224	386129600	243249648	231922672	273620256	422810016
468	19.212	134.118	Unknown	[M+H]+	ion correlated with 945	0.062	TRUE	null	null	null	null	null	null	999	FALSE	FALSE	FALSE		FALSE	FALSE	null	null	null	null	null	null	null	43675.8	26	134.11751:27045200 135.12086:2494966 136.12422:291288	53.00292:2244 56.05039:13494 56.96571:1433 58.06579:31835 59.05001:13218 61.63124:1477 69.98377:1790 70.06614:17490 70.98048:2462 71.45531:1335 74.06063:1611 76.07638:1650 81.07058:9009 86.99339:1546 87.99391:8600 88.59985:1576 88.9903:2543 93.9567:1732 98.09669:256716 99.10045:3161 105.00427:2850 106.00437:20304 106.96418:1706 107.00114:12894 116.10682:61078 120.02032:7404 121.01667:2003 122.958…	1210627840	665113088	287456544	792468352	710689856	998962496	899485184	673262208	387932992	69265128	19945184	18346860	196370976	192549472	280756832	957053696	1444641536	592987136
469	11.629	134.118	Unknown	[M+H]+		0.104	TRUE	null	null	null	null	null	null	999	FALSE	FALSE	FALSE		FALSE	FALSE	null	null	null	null	null	null	null	102086	25	134.11749:12486026 135.12084:5234421 136.1242:320389	56.05047:8942 58.06614:18646 58.94337:1837 59.05004:7106 61.92876:1070 70.06609:7195 75.94627:918 79.05482:4279 81.07057:4700 86.99339:1178 87.9939:3211 91.93996:997 93.07071:1241 93.95669:2147 98.09666:136787 99.10044:1389 104.94816:1367 105.00324:1274 106.0042:9937 106.96417:1335 107.00091:6670 107.08599:1723 109.70168:866 116.10677:34392 118.96726:1024 120.02031:4939 121.01666:3502 124.01448:4…	40489808	592738752	637907008	712157248	635382656	606148352	574042880	576868928	182574912	119479048	41406928	41586636	318363136	306747616	669643200	907285760	304769984	235602160
470	15.709	134.118	Unknown	[M+H]+		0.021	TRUE	null	null	null	null	null	null	999	FALSE	FALSE	FALSE		FALSE	FALSE	null	null	null	null	null	null	null	210484	322	134.11758:22559066 135.12093:2317486 136.12429:297862	53.00295:1812 56.05053:14310 58.06586:33125 58.94341:2435 59.05019:15152 69.98381:1582 70.06565:15651 76.07642:2103 79.05487:2804 81.07063:8875 87.99397:6724 88.99114:1960 91.96512:1759 93.95589:2063 98.09677:243581 99.09957:2692 105.00331:2713 105.06968:1888 106.00426:18261 107.00131:9945 116.10693:52181 119.99171:2167 120.02039:7052 121.01674:2378 124.01456:6841 125.01211:1467 134.071:4660 134.…	117393504	403113024	169288576	709980608	419215648	421234656	404087968	248252864	413534560	27595430	67538712	53139532	411471264	157579520	247322752	422854048	413476768	165249808
471	0.842	134.118	Unknown	[M+NH4]+	adduct linked to 790_[M+K]+	0.917	TRUE	null	null	null	null	null	null	999	FALSE	FALSE	FALSE		FALSE	FALSE	null	null	null	null	null	null	null	1.31262e+06	1693-QC6	134.11746:63537352 135.12081:6484494 136.12417:0	58.06598:6501 59.07369:7466 60.08158:7522 62.98253:1410 63.29277:793 74.02441:1438 74.09695:853 75.04482:3792 80.42167:856 88.03938:1117 102.09148:187104 103.09481:1920 134.01947:4330 134.11804:92282 134.58632:902	840474880	590665792	617147136	659833536	775500992	489396000	665388160	661291648	375704640	5749044	1715642	2098534	302801760	798146624	306462496	711542912	497048544	448845536
472	16.835	134.118	Unknown	[M+H]+		0.083	TRUE	null	null	null	null	null	null	999	FALSE	FALSE	FALSE		FALSE	FALSE	null	null	null	null	null	null	null	92773.6	1693-QC7	134.11732:23562194 135.12067:1902233 136.12403:270400	56.05054:10119 56.96576:1249 58.0658:21520 59.05002:6863 69.98383:1513 70.06619:10331 74.06069:1521 79.05489:1840 81.07065:2128 81.37474:1302 83.04594:1139 87.994:1950 88.99117:1676 93.95592:1351 98.09674:158602 99.10054:2270 105.00335:2280 105.06971:1531 106.00401:13026 106.06657:1204 107.00101:7401 116.10692:41066 120.02042:5133 124.0146:2143 125.01083:1595 134.07104:1887 134.11804:44854	339360416	351433952	1009687424	1008447744	555061376	732190656	3384482560	2155877632	685992960	47704364	37192072	49252284	723763008	709639744	1130112000	738666688	424772064	895448832
473	17.897	134.118	Unknown	[M+H]+	ion correlated with 2515	0.021	TRUE	null	null	null	null	null	null	999	FALSE	FALSE	FALSE		FALSE	FALSE	null	null	null	null	null	null	null	129446	1693-QC1	134.11763:19673050 135.12098:2889382 136.12434:86279	53.00327:2193 55.0549:2149 56.05035:22896 58.06611:41603 59.05003:15766 70.06594:18158 74.06061:5170 79.05481:6343 81.07056:7564 87.9939:2228 88.99107:2638 91.97257:3248 98.09661:299890 99.10043:5726 105.00323:1844 106.00394:14884 107.00066:8890 116.1068:70277 120.02029:5105 121.01664:2629 124.01447:4784 125.01201:1577 134.07089:2635 134.11794:88662	888852864	1131438336	430882464	708753920	986038272	934331456	437328032	431911968	543550592	91055672	67188224	73696688	174440976	403993984	431006272	416361408	407601248	360287904
474	17.812	134.118	Unknown	[M+H]+		0.021	TRUE	null	null	null	null	null	null	999	FALSE	FALSE	FALSE		FALSE	FALSE	null	null	null	null	null	null	null	69169.8	323	134.11766:24554544 135.12101:2437304 136.12437:311185	53.00296:2039 55.05534:1808 56.05042:15938 58.06611:31929 58.94342:2527 59.05006:12764 70.06608:17651 70.98052:1851 74.06068:2588 79.05488:2693 81.07063:8337 87.99386:9136 88.99115:2583 98.09672:280404 99.10052:3350 104.94823:2840 105.00333:5783 106.0043:24689 107.00089:13852 116.10693:65690 120.0204:2558 121.01675:2203 124.01458:8932 125.0108:2659 129.01942:1520 134.07101:3069 134.1181:68443	557112000	337754208	339938496	346310688	986038272	748368896	425685344	432831392	435690944	30668582	29098516	27103718	435759104	392889600	422594144	330961824	319344256	268650560
475	19.142	134.118	Unknown	[M+H]+	ion correlated with 1986	0.062	TRUE	null	null	null	null	null	null	999	FALSE	FALSE	FALSE		FALSE	FALSE	null	null	null	null	null	null	null	60416.3	325	134.11768:26009002 135.12103:2388896 136.12439:367803	50.90994:1283 53.00298:1376 55.05497:2426 56.05056:16857 58.06584:35398 59.05006:12924 70.06608:16071 70.98112:1487 76.77988:1394 79.05491:3383 81.07066:7683 87.994:6358 88.99118:3401 95.05031:1428 98.09675:239895 99.10056:3157 105.00336:2386 106.00417:18278 107.00101:10579 116.10693:52042 120.0192:3143 121.0168:2397 124.01463:6528 125.01084:2615 134.07106:5413 134.11815:64191	651861568	1251298432	191685072	492807488	996925120	713906688	803582016	673262208	490947872	109737392	19741320	18121844	196321616	481691968	661248512	775991168	742276288	1425437440
476	13.195	134.118	Unknown	[M+H]+		0.062	TRUE	null	null	null	null	null	null	999	FALSE	FALSE	FALSE		FALSE	FALSE	null	null	null	null	null	null	null	113249	13	134.11768:18440122 135.12103:2567092 136.12439:124970	53.00299:1340 55.05499:1153 56.05051:12001 58.06619:26431 59.04995:9067 67.05506:1061 69.03467:1502 70.06612:12150 74.02448:935 74.06074:3757 76.07649:1176 79.05505:8835 81.07076:6497 91.0543:12292 91.97189:1989 91.97858:900 93.07:983 98.09679:183942 99.10059:1999 102.0916:1519 105.0034:890 105.06969:5764 106.0656:1264 107.08609:9224 115.05454:976 116.10701:44011 117.07051:2067 119.0598:1505 134.…	302582208	240407984	231888144	117172016	180197472	238471792	171462816	172512784	120160768	69630824	35075720	28428982	286254752	216961824	214660368	162938064	161891584	168356672
477	13.324	134.118	Unknown	[M+H]+		0.083	TRUE	null	null	null	null	null	null	999	FALSE	FALSE	FALSE		FALSE	FALSE	null	null	null	null	null	null	null	126974	1693-QC1	134.11772:20055446 135.12107:2256269 136.12443:202635	53.00327:4092 55.01849:2166 55.0549:1516 56.0504:14258 58.06613:32975 59.04998:12674 65.03923:1115 70.06604:19596 74.06121:2393 76.07635:2110 79.05482:13712 81.07056:7361 88.07615:1125 91.05508:16300 93.07069:2014 98.09669:256411 99.10043:5196 105.07061:5984 106.00431:5498 107.00089:2161 107.04919:1720 107.08589:15149 109.06474:1691 116.10686:63677 117.07031:6614 119.06083:1309 120.01904:1248 134…	852780672	746899200	681018624	587346688	632718208	686640512	645070720	597885696	571645760	19756488	17832612	17336812	659648320	624290816	708128960	525606112	634961536	581554176
478	18.479	134.118	Unknown	[M+H]+	ion correlated with 960	0.021	TRUE	null	null	null	null	null	null	999	FALSE	FALSE	FALSE		FALSE	FALSE	null	null	null	null	null	null	null	34285.1	24	134.11774:25265350 135.12109:2266367 136.12445:379179	56.05023:15778 58.06591:29879 58.9435:1662 59.05009:7396 70.06571:15147 74.06078:1925 79.05499:2025 81.07074:7950 82.8683:1468 87.99409:5467 88.99047:6163 91.97111:2127 98.09687:240181 99.10065:2615 105.00346:1782 105.06983:1640 106.0044:20532 106.9644:1867 107.00114:9708 116.10701:54061 120.02056:3213 121.01692:2371 124.01475:3333 125.01229:2079 134.08003:1776 134.11681:62979	204591488	157453136	268016736	766021824	463427520	284482528	373231232	369974080	191772752	59675596	39799856	69980152	185829680	444007360	270717472	634384832	254927168	272894528
479	12.918	134.118	Unknown	[M+H]+		0.021	TRUE	null	null	null	null	null	null	999	FALSE	FALSE	FALSE		FALSE	FALSE	null	null	null	null	null	null	null	172203	1693-QC9	134.11777:16795214 135.12112:2491465 136.12448:306701	50.56244:839 53.00303:1837 53.06311:816 55.01863:831 56.05019:9747 58.06594:23333 59.05021:8739 67.84848:838 70.06577:11015 74.02453:1119 76.07654:1195 79.05499:5748 79.21858:955 81.07079:6827 85.8959:929 91.05447:2057 97.47688:905 98.09689:164756 98.26203:884 99.10066:3775 102.09167:943 105.07086:2106 106.00457:932 107.00114:2101 107.04945:1482 116.10705:36999 123.97417:949 134.05943:1594 134.07…	530205952	108474176	100231120	229340736	405782176	330938688	164569376	374771616	850141696	48765992	25836198	26478898	103873728	99843488	98160856	154841264	237855552	158875904
480	1.308	134.534	Unknown	[M+H]+	similar chromatogram in higher mz_5226	0.812	FALSE	null	null	null	null	null	null	999	FALSE	FALSE	FALSE		FALSE	FALSE	null	null	null	null	null	null	null	14897	5	134.53418:1024769 135.53753:0 136.54089:0		11097636	12659144	13491642	13558224	15147546	13341718	12229885	14217583	10085225	0	0	0	17589994	17742348	13297606	11367216	10679886	15647543
481	17.283	134.958	Unknown	[M+H]+		0.062	FALSE	null	null	null	null	null	null	999	FALSE	FALSE	FALSE		FALSE	FALSE	null	null	null	null	null	null	null	45256.9	1693-QC8	134.95839:7666319 135.96174:166722 136.9651:2925814		124996656	181319168	178850560	116175152	76673048	529612192	395206112	420142816	53423424	11401929	2837600	4284508	188159872	113477512	113570432	288188896	121008816	130660832
482	17.109	134.958	Unknown	[M+H]+		0.042	FALSE	null	null	null	null	null	null	999	FALSE	FALSE	FALSE		FALSE	FALSE	null	null	null	null	null	null	null	46283.6	44	134.9584:7510374 135.96175:107791 136.96511:2643658		53609976	46663968	68933824	123686328	51298272	198657312	55706092	57523484	80126528	2882946	9941956	2804994	120447960	361232448	382482912	48257444	348186784	161370368
483	12.347	134.958	Unknown	[M+H]+		0.062	FALSE	null	null	null	null	null	null	999	FALSE	FALSE	FALSE		FALSE	FALSE	null	null	null	null	null	null	null	127458	47	134.95848:9410330 135.96183:0 136.96519:3759776		30644028	105058784	191314624	195093136	168130688	373562592	226515680	371626880	202140640	4438514	5064218	9963113	412354528	156606784	78311088	202441856	187737104	400536640
484	17.681	134.959	Unknown	[M+H]+		0.021	FALSE	null	null	null	null	null	null	999	FALSE	FALSE	FALSE		FALSE	FALSE	null	null	null	null	null	null	null	37502.8	24	134.95851:7717952 135.96186:346318 136.96522:2969542		35634692	89658416	55097008	94536960	109595168	117418560	114834440	116516176	126823184	9599778	9801076	7366314	92983944	94008624	96876000	75732896	75900936	104022304
485	12.434	134.959	Unknown	[M+H]+		0.146	FALSE	null	null	null	null	null	null	999	FALSE	FALSE	FALSE		FALSE	FALSE	null	null	null	null	null	null	null	120504	40	134.95862:9985869 135.96197:215678 136.96533:4157104		30604542	103056064	290515296	284491712	261312688	127922088	533881248	221031680	294255392	10297598	3770724	12341591	128482248	220234832	329340000	202441856	269872672	400536640
486	11.268	134.959	Unknown	[M+H]+		0.042	FALSE	null	null	null	null	null	null	999	FALSE	FALSE	FALSE		FALSE	FALSE	null	null	null	null	null	null	null	66222	324	134.95862:10812487 135.96197:113806 136.96533:3677791		191035344	73696912	76375504	83282816	92390824	92916352	117418688	88443224	92453360	3287885	4558670	8940683	209214224	133374416	59271484	241238272	597276608	162263312
487	16.799	134.959	Unknown	[M+H]+		0.042	FALSE	null	null	null	null	null	null	999	FALSE	FALSE	FALSE		FALSE	FALSE	null	null	null	null	null	null	null	5584.05	15	134.95868:7428142 135.96203:147469 136.96539:2862812		30225048	188038496	92124008	176203520	134661760	56055460	232110720	143269952	298501696	13539534	2619364	12140114	93366160	242877248	144054320	351769024	148292464	74417800
488	12.282	134.959	Unknown	[M+H]+		0.021	FALSE	null	null	null	null	null	null	999	FALSE	FALSE	FALSE		FALSE	FALSE	null	null	null	null	null	null	null	108868	4	134.95869:8055206 135.96204:72622 136.9654:3256882		31894664	110513072	95282120	87946960	57710432	373562592	533881248	173225920	294255392	4226048	17264838	6003703	412354528	47235152	51431608	202441856	89608248	64663304
489	1.213	135.003	Unknown	[M+H]+		0.083	FALSE	null	null	null	null	null	null	999	FALSE	FALSE	FALSE		FALSE	FALSE	null	null	null	null	null	null	null	96671.5	325	135.00285:8195928 136.0062:373609 137.00956:190600		69702408	68833328	61474356	56788084	44614664	49863528	44372748	48610704	12958024	1375234	1281367	2790961	28120590	26906012	51068008	23618044	54982512	22057330
490	1.075	135.027	w/o MS2:Malate	[M+H]+		0.833	FALSE	null	135.029	C4H6O5	Beta hydroxy acids and derivatives	BJEPYKJPYRNKOW-REOHCLBHSA-N	O[C@@H](CC(O)=O)C(O)=O	530	TRUE	TRUE	FALSE		FALSE	FALSE	null	null	94.8	null	null	null	null	106215	28	135.02716:8235586 136.03051:0 137.03387:262070		62594888	55640420	64635692	68215720	74246480	67332528	75610664	47864860	59072200	8369758	4514704	4740294	64095428	59026288	67496224	57658592	75540256	37216944
491	13.159	135.08	w/o MS2:CINNAMYL ALCOHOL	[M+H]+		0.667	TRUE	null	135.08	C9H10O	Cinnamyl alcohols	OOCCDEMITAIZTP-QPJJXVBHSA-N	OC\C=C\C1=CC=CC=C1	530	TRUE	TRUE	FALSE		FALSE	FALSE	null	null	99.8	null	null	null	null	1.55064e+06	5	135.08017:147505936 136.08352:32650886 137.08688:2657914	53.16873:11708 55.01863:103684 60.01535:11178 63.68473:11457 65.03924:30350 67.05496:25090 69.034:164949 79.05488:426197 87.79461:14102 87.81412:12731 91.05508:764442 92.05798:22052 93.07071:64770 95.04932:26507 105.07065:301856 107.04921:17059 107.08595:467885 109.06478:145411 115.05436:222645 117.07047:213769 119.06095:115539 135.0808:377983	2118852480	1952084864	1605466880	1329352960	1556329984	1935935360	1585019136	1898889600	1573679872	10137587	8529990	7722853	2156840704	3873872128	1533899008	1517615360	2683781632	657242368
492	10.451	135.08	w/o MS2:CINNAMYL ALCOHOL	[M+H]+	ion correlated with 5474; found in higher mz's MsMs_5684; found in higher mz's MsMs_6039; found in higher mz's MsMs_6237; found in higher mz's MsMs_5872; found in higher mz's MsMs_5706; found in higher mz's MsMs_2949; found in higher mz's MsMs_2242	0.604	TRUE	null	135.08	C9H10O	Cinnamyl alcohols	OOCCDEMITAIZTP-QPJJXVBHSA-N	OC\C=C\C1=CC=CC=C1	530	TRUE	TRUE	FALSE		FALSE	FALSE	null	null	99.9	null	null	null	null	337236	323	135.08025:27323342 136.0836:11321566 137.08696:2381191	65.03929:24069 66.29493:4760 79.05491:80837 84.95968:5941 91.05439:398253 105.06972:203559 106.07276:6969 107.08605:1128204 108.08932:33967 109.06485:114601 119.06094:97381 135.08073:97858	376022016	484452800	460784608	360873312	391249920	441262528	436817152	513858944	488239232	5649518	5939099	8835471	388966880	572725440	565945728	319198880	578138304	539267008
493	13.933	135.08	w/o MS2:CINNAMYL ALCOHOL	[M+H]+	similar chromatogram in higher mz_3253; found in higher mz's MsMs_5505	0.292	TRUE	null	135.08	C9H10O	Cinnamyl alcohols	OOCCDEMITAIZTP-QPJJXVBHSA-N	OC\C=C\C1=CC=CC=C1	530	TRUE	TRUE	FALSE		FALSE	FALSE	null	null	100	null	null	null	null	385743	13	135.08031:30024000 136.08366:12013307 137.08702:1317236	55.01864:44551 61.57126:3408 65.03934:24497 67.05507:5708 69.03406:41762 76.24733:3428 79.05495:134249 80.1087:3231 91.05447:291579 92.06315:4803 93.07085:17848 95.04947:19843 99.1006:4436 105.06978:95088 107.04939:7776 107.08617:174920 109.06525:43201 115.05456:64022 117.07034:63957 119.06103:46056 131.07164:4574 135.08083:148405	433357184	293264832	210405312	275468448	352124192	396949792	231164816	224670832	222227568	11828678	34207112	7716502	424917600	414928224	376673984	333020896	255101552	301302240
494	13.115	135.081	w/o MS2:CINNAMYL ALCOHOL	[M+H]+		0.271	TRUE	null	135.08	C9H10O	Cinnamyl alcohols	OOCCDEMITAIZTP-QPJJXVBHSA-N	OC\C=C\C1=CC=CC=C1	530	TRUE	TRUE	FALSE		FALSE	FALSE	null	null	100	null	null	null	null	1339980	41	135.08055:112545432 136.0839:33220456 137.08726:2381548	51.71763:6967 55.01889:47908 59.37711:9259 65.03925:17290 67.05496:11539 69.03402:49999 79.05482:157094 91.0551:314659 92.90656:10230 93.07071:14988 95.04932:12402 99.10044:17834 105.07055:107156 107.04921:12843 107.08599:216429 109.06477:44418 115.05437:62235 117.0703:71286 119.06084:56464 135.08051:129937	2118852608	1600383232	1179876736	1054218112	1798242304	1510780032	1585019136	1898889600	1171147008	10137587	11248070	9429391	2519108864	2862142720	1114885632	1538861824	2039985792	657255680
495	10.911	135.117	Carveol	[M+H-H2O]-	ion correlated with 3080; ion correlated with 1278; ion correlated with 2430; ion correlated with 2755; found in higher mz's MsMs_3080; found in higher mz's MsMs_2755; found in higher mz's MsMs_2430; found in higher mz's MsMs_1278	0.125	TRUE	null	135.117	C10H16O		BAVONGHXFVOKBV-UHFFFAOYSA-N	OC1C(=CCC(C(=C)C)C1)C	430	TRUE	TRUE	TRUE		FALSE	FALSE	null	null	85.2	null	87.3	79.5	46.7	817923	39	135.11671:90698264 136.12006:19337200 137.12342:14404193	55.05495:19694 57.81268:9392 59.82887:8623 61.60743:9007 63.77067:8934 75.44973:10239 79.05489:57664 79.43559:10307 91.05434:225167 93.07001:128332 95.0494:16232 105.0696:75448 107.08611:274916 117.07043:17300 119.08546:220432 120.09402:51691 135.08086:12915 135.11658:320251 135.61102:10562	24981054	26273602	51915244	36758556	23669424	38626016	38103272	26000298	26767922	29874516	38971584	39165848	31867192	29260762	25806762	23711070	27110374	83162256
496	10.796	135.117	Carveol	[M+H-H2O]-	ion correlated with 1829; ion correlated with 1584; ion correlated with 1277; similar chromatogram in higher mz_3178; similar chromatogram in higher mz_5205; found in higher mz's MsMs_3079; found in higher mz's MsMs_2752; found in higher mz's MsMs_1277	0.146	TRUE	null	135.117	C10H16O		BAVONGHXFVOKBV-UHFFFAOYSA-N	OC1C(=CCC(C(=C)C)C1)C	430	TRUE	TRUE	TRUE		FALSE	FALSE	null	null	84.1	null	85	77.7	46.7	535917	3	135.11676:46872616 136.12011:7612139 137.12347:11846510	53.62321:3175 55.05495:14980 56.05401:3266 57.93545:4026 58.94343:6341 65.48182:3578 69.07054:3277 74.443:3354 79.05489:23584 84.96043:7946 88.99117:3608 91.05441:137963 93.07005:69509 95.0494:7297 105.04519:5330 105.07056:33819 107.08611:127444 108.08946:4278 109.08755:3460 117.07043:5315 119.08561:111122 120.09402:24088 135.04364:4353 135.11655:130900	27233446	25061228	24248014	21926980	21383536	22798546	23267630	25599714	25528294	23338008	41007264	40392644	19638302	29875530	42242004	22525096	42648204	49817584
497	7.813	136.075	3`-Aminoacetophenone	[M+H]+	ion correlated with 866; ion correlated with 1110; found in higher mz's MsMs_7978; found in higher mz's MsMs_7714; found in higher mz's MsMs_7439; found in higher mz's MsMs_7603; found in higher mz's MsMs_3484	0.833	TRUE	null	136.076	C8H9NO	NA	CKQHAYFOPRIUOM-UHFFFAOYSA-N	CC(C=1C=CC=C(C1)N)=O	430	TRUE	TRUE	TRUE		FALSE	FALSE	null	null	77.9	null	51.2	74.2	100	415170	3	136.07523:36850604 137.07858:1924854 138.08194:0	53.50052:1747 56.95515:1871 66.01578:1900 67.05502:2154 70.23828:2013 81.07068:20610 91.05438:300582 92.05806:9882 95.08658:16352 119.04987:1884 124.45983:1875 136.02235:3287 136.06149:8770 136.07512:29063	520662976	562672448	581457152	722444672	781848512	784473792	935968128	978264704	1077905792	11791036	3138048	5755015	645712640	713489216	580777280	510166528	819913280	497618656
498	1.09	136.075	2-Phenylacetamide	[M+H]+	found in higher mz's MsMs_1173; found in higher mz's MsMs_3511; found in higher mz's MsMs_4200; found in higher mz's MsMs_3498	0.938	TRUE	null	136.076	C8H9NO	Phenylacetamides	LSBDFXRDZJMBSC-UHFFFAOYSA-N	N=C(O)CC=1C=CC=CC1	430	TRUE	TRUE	TRUE		FALSE	FALSE	null	null	75.8	null	45.9	72.4	100	6902664	7	136.07565:336932896 137.079:74114280 138.08236:919184	51.11036:18239 53.61243:14600 68.43203:17091 78.9244:17336 81.64976:17361 91.05441:458974 91.96516:20212 118.06429:24580 119.04989:91603 136.07507:117128	4129300992	3839529728	3555740416	4245850880	4674034688	4700759040	4086779136	4092198400	4149952256	4346621	1935964	4342436	4341109760	4420193792	4149346560	3330604800	5121995264	2931897600
499	1.507	136.076	2-Phenylacetamide	[M+H]+	found in higher mz's MsMs_1174	0.208	TRUE	null	136.076	C8H9NO	Phenylacetamides	LSBDFXRDZJMBSC-UHFFFAOYSA-N	N=C(O)CC=1C=CC=CC1	430	TRUE	TRUE	TRUE		FALSE	FALSE	null	null	73.1	null	36.5	74.4	100	2.94351e+06	1693-QC4	136.07584:142700544 137.07919:28372940 138.08255:1704110	81.07058:18888 91.05511:1162648 92.05798:17003 107.04922:83245 118.06539:35797 119.04979:303199 136.0659:17962 136.07642:304567	2436853248	2337351936	2297211648	2377079040	2538163456	2767194880	2692291584	2544322048	1110372352	5003796	2840243	3494745	2582233856	2484248320	2405720320	2384055808	3044831488	1411596672
500	1.539	136.076	2-Phenylacetamide	[M+H]+	found in higher mz's MsMs_1175	0.625	TRUE	null	136.076	C8H9NO	Phenylacetamides	LSBDFXRDZJMBSC-UHFFFAOYSA-N	N=C(O)CC=1C=CC=CC1	430	TRUE	TRUE	TRUE		FALSE	FALSE	null	null	74.6	null	41	74.4	100	2.83668e+06	1693-QC8	136.07567:145383248 137.07902:31196702 138.08238:2316391	54.80169:6023 68.01516:5921 81.07068:11641 88.21521:6717 91.05443:566676 92.0581:12506 107.04935:16720 118.06554:15442 119.04865:123166 136.07497:134862	2585791232	2318021120	2297211648	2356192512	2508637184	2767194880	2568355840	2500687616	1110372352	5003796	1729691	8299077	2504134912	2484248320	2293744640	2384055808	3092496896	1411596672
501	0.575	136.076	w/o MS2:3`-Aminoacetophenone	[M+H]+		0.021	FALSE	null	136.076	C8H9NO	NA	CKQHAYFOPRIUOM-UHFFFAOYSA-N	CC(C=1C=CC=C(C1)N)=O	530	TRUE	TRUE	FALSE		FALSE	FALSE	null	null	100	null	null	null	null	141153	323	136.07556:8137198 137.07891:903727 138.08227:657720		1942232	9212121	13963131	22156342	54182432	58224684	57573168	59961872	91696696	4386543	5713444	6537502	17530082	21096550	31429812	51052128	31144266	11835885
502	1.611	136.076	3`-Aminoacetophenone	[M+H]+	found in higher mz's MsMs_1172; found in higher mz's MsMs_1576; adduct linked to 142_[M+H]+	0.104	TRUE	null	136.076	C8H9NO	NA	CKQHAYFOPRIUOM-UHFFFAOYSA-N	CC(C=1C=CC=C(C1)N)=O	430	TRUE	TRUE	TRUE		FALSE	FALSE	null	null	73.9	null	53	53	100	4281624	30	136.07574:191257136 137.07909:48668588 138.08245:3369886	59.09357:14763 68.4729:14398 81.07072:20615 83.65588:16379 84.21675:15760 91.05446:461064 119.04909:114522 136.07503:139209	2606535424	2057146752	701245440	743551232	2085498752	2331941888	2142350336	670586816	3447918592	1741812	1835854	8299077	522507712	2122103296	847680832	2055843584	790472000	331585760
503	4.739	136.076	w/o MS2:3`-Aminoacetophenone	[M+H]+		0.021	FALSE	null	136.076	C8H9NO	NA	CKQHAYFOPRIUOM-UHFFFAOYSA-N	CC(C=1C=CC=C(C1)N)=O	530	TRUE	TRUE	FALSE		FALSE	FALSE	null	null	100	null	null	null	null	49443.3	13	136.07576:10461432 137.07911:917761 138.08247:1023329		7146092	11186747	31184486	21655900	22472806	54032932	98882512	102035128	210670320	6848754	2850449	2334144	14019867	30000272	17133008	26968498	59145916	17011828
504	2.541	136.076	2-Aminoacetophenone	[M+H]+	found in higher mz's MsMs_1577	0.146	TRUE	null	136.076	C8H9NO	Alkyl-phenylketones	HEQOJEGTZCTHCF-UHFFFAOYSA-N	O=C(C=1C=CC=CC1)CN	430	TRUE	TRUE	TRUE		FALSE	FALSE	null	null	81.6	null	64.1	79.2	83.3	121380	23	136.07584:14207508 137.07919:2508246 138.08255:717241	55.93514:4045 56.94287:2062 57.07065:1539 67.05496:4556 69.07048:2248 72.93784:8418 79.05482:3952 81.07061:40179 81.36005:1068 82.11913:1012 84.96037:1375 86.99339:1323 90.94818:17174 91.05515:82026 91.9659:1247 92.05798:1365 93.06985:1558 94.06567:8610 95.0862:27506 104.96334:9837 105.00324:6141 108.95898:4684 109.06477:2130 117.05711:1744 118.06541:66024 119.01897:1674 119.03498:1149 119.06824:…	84550584	160253632	195319360	294768576	443481472	427953536	383848256	474912992	545231552	12551054	7897017	1640148	102715792	229389424	357091648	313418272	431856512	167743680
505	4.933	136.076	w/o MS2:2-Phenylacetamide	[M+H]+		0.333	TRUE	null	136.076	C8H9NO	Phenylacetamides	LSBDFXRDZJMBSC-UHFFFAOYSA-N	N=C(O)CC=1C=CC=CC1	530	TRUE	TRUE	FALSE		FALSE	FALSE	null	null	69.6	null	null	null	null	72515.5	22	136.07584:14032976 137.07919:1678527 138.08255:598218	56.94299:1930 57.07077:1577 65.03938:812 67.05511:3630 69.07063:3339 72.93791:6723 79.05499:1679 81.07075:27507 84.96054:1194 85.96389:1247 90.94823:11101 91.05447:173490 92.05817:4383 95.08636:16909 102.04668:1520 104.96347:8417 105.00347:1449 108.08853:1277 108.95921:4652 109.065:931 118.06441:1826 122.97321:9350 136.02106:8257 136.03908:1894 136.06166:13775 136.07521:22729	32831236	108970144	79149408	106170904	144942480	148032288	268617440	63688508	64860204	3314432	1541980	6190092	95764728	130513840	107945192	115882512	181453488	112786488
506	7.124	136.076	2-Phenylacetamide	[M+H]+		0.375	TRUE	null	136.076	C8H9NO	Phenylacetamides	LSBDFXRDZJMBSC-UHFFFAOYSA-N	N=C(O)CC=1C=CC=CC1	430	TRUE	TRUE	TRUE		FALSE	FALSE	null	null	79.7	null	56.7	73.8	100	243876	15	136.07602:15994793 137.07937:2573820 138.08273:822501	57.07072:1504 65.03932:1509 67.05505:6489 72.93778:2718 79.05492:5444 81.07066:31638 81.8854:1600 84.96046:1673 90.94817:3358 91.05447:185741 92.05809:2859 93.05811:47662 95.04948:39623 95.08635:22922 104.96358:7735 106.06551:10196 107.07351:2046 108.08115:25522 108.3233:1587 118.06431:1625 122.97464:2133 136.0211:10338 136.06154:10499 136.07512:180974	230909760	209910576	281899008	271944480	455144768	522754848	576289600	581127360	625000128	4972774	3374286	3904781	306188800	359420512	368676448	314085984	373214208	352716384
507	2.596	136.076	2-Aminoacetophenone	[M+H]+	found in higher mz's MsMs_1575	0.042	TRUE	null	136.076	C8H9NO	Alkyl-phenylketones	HEQOJEGTZCTHCF-UHFFFAOYSA-N	O=C(C=1C=CC=CC1)CN	430	TRUE	TRUE	TRUE		FALSE	FALSE	null	null	71.7	null	46.7	69.5	66.7	77968.2	38	136.0759:12802644 137.07925:1487364 138.08261:963454	52.49424:907 55.93516:1938 56.9433:1666 57.07067:1723 64.52741:993 65.03927:840 67.05499:5457 67.36698:828 69.07051:1490 72.93772:6071 79.05485:3136 81.07067:34718 84.9604:1122 85.96374:914 86.99342:986 88.15543:871 90.9482:13226 91.05434:123758 92.05801:4817 93.07074:1286 94.06566:3907 95.08629:27001 98.704:980 102.94801:1151 104.96365:8161 105.00354:7360 106.21067:814 108.95908:7243 109.06589:9…	113803824	103128096	120138360	99522656	245272032	427953536	383848256	285857344	545231552	4352320	3356861	4734628	50419328	111402168	357091648	313418272	287970336	61907644
508	7.157	136.076	2-Phenylacetamide	[M+H]+	found in higher mz's MsMs_3790	0.521	TRUE	null	136.076	C8H9NO	Phenylacetamides	LSBDFXRDZJMBSC-UHFFFAOYSA-N	N=C(O)CC=1C=CC=CC1	430	TRUE	TRUE	TRUE		FALSE	FALSE	null	null	79	null	54	74.7	100	233910	7	136.07597:14755746 137.07932:2048877 138.08268:804477	57.07071:1741 67.05503:6465 69.07055:2948 72.93777:5300 79.0549:7048 81.07076:42153 84.96045:1766 90.94815:7608 91.05445:169738 92.05807:2303 93.05809:54954 93.06995:2302 95.04946:46684 95.0864:31979 104.96364:10013 106.06561:11285 107.07349:1846 108.08102:29543 108.95801:1904 115.24199:1507 118.0655:5184 122.97332:7115 136.02083:12978 136.06151:11834 136.07509:184694	230909760	252581424	281899040	356307936	455144736	522754848	576289600	581127360	625000128	12187151	3374286	2753912	306188800	359420512	368676448	314085984	373214176	352716384
509	5.185	136.076	w/o MS2:3`-Aminoacetophenone	[M+H]+		0.042	FALSE	null	136.076	C8H9NO	NA	CKQHAYFOPRIUOM-UHFFFAOYSA-N	CC(C=1C=CC=C(C1)N)=O	530	TRUE	TRUE	FALSE		FALSE	FALSE	null	null	99.9	null	null	null	null	37835.1	322	136.07593:8516228 137.07928:909333 138.08264:752551		9129551	17655756	22716476	78709416	60605196	66106036	91327376	54773104	114106312	6178072	9508331	6272824	39521196	40779828	39002040	23151030	27214424	80767472
510	4.861	136.076	w/o MS2:3`-Aminoacetophenone	[M+H]+		0.083	FALSE	null	136.076	C8H9NO	NA	CKQHAYFOPRIUOM-UHFFFAOYSA-N	CC(C=1C=CC=C(C1)N)=O	530	TRUE	TRUE	FALSE		FALSE	FALSE	null	null	99.9	null	null	null	null	55895.5	45	136.07593:9088627 137.07928:1134658 138.08264:560148		27964494	43960932	42493424	106170904	144942480	189006848	111566608	275563840	200006416	4605019	2236328	6859443	46020180	69048224	57268568	44665648	125298072	59878752
511	5.636	136.076	2-Phenylacetamide	[M+H]+	adduct linked to 816_[M+Na]+; similar chromatogram in higher mz_1758; similar chromatogram in higher mz_7034; similar chromatogram in higher mz_2488; similar chromatogram in higher mz_4315; similar chromatogram in higher mz_6135	0.833	TRUE	null	136.076	C8H9NO	Phenylacetamides	LSBDFXRDZJMBSC-UHFFFAOYSA-N	N=C(O)CC=1C=CC=CC1	430	TRUE	TRUE	TRUE		FALSE	FALSE	null	null	84.7	null	71.1	74.7	100	1.33958e+06	20	136.076:69360568 137.07935:17868150 138.08271:1735444	59.52372:3320 62.64594:3223 65.03934:13601 68.45354:3637 71.44282:3648 77.29553:3423 79.05495:4089 81.07075:32829 91.05444:1866184 92.0582:57830 93.07085:5153 95.08552:18681 111.30484:3593 118.06557:18009 122.97469:4045 123.35194:3718 136.0752:185182	1085672064	1230450816	1217110016	1306185088	1386550144	1499775744	1481733888	1580513920	1803178240	2100546	1548221	1752095	1387684864	1936130432	1251337600	1015035328	1750268928	863281792
512	5.131	136.076	w/o MS2:3`-Aminoacetophenone	[M+H]+		0.042	FALSE	null	136.076	C8H9NO	NA	CKQHAYFOPRIUOM-UHFFFAOYSA-N	CC(C=1C=CC=C(C1)N)=O	530	TRUE	TRUE	FALSE		FALSE	FALSE	null	null	99.8	null	null	null	null	35708.5	324	136.07596:9063562 137.07931:889441 138.08267:664344		4589994	21011596	16513281	33397448	47744464	119850408	64939104	125953456	89579328	15181924	9508331	2085773	19856312	30273324	42550056	25065400	57767420	80767472
513	4.605	137.015	Unknown	[M+H]+	adduct linked to 780_[M+NH4]+	0.083	FALSE	null	null	null	null	null	null	999	FALSE	FALSE	FALSE		FALSE	FALSE	null	null	null	null	null	null	null	282107	325	137.01511:16803506 138.01846:4536208 139.02182:8044979		72538952	64929420	67476024	66316164	82873544	58121708	72330144	77071856	66813512	0	0	0	65984708	58471972	72661376	98262600	47753332	107618256
514	4.431	137.015	Unknown	[M+H]+	ion correlated with 146	0.146	FALSE	null	null	null	null	null	null	999	FALSE	FALSE	FALSE		FALSE	FALSE	null	null	null	null	null	null	null	239340	30	137.01521:14129655 138.01856:3368399 139.02192:5907572		553538240	120010328	120013736	495188832	520765312	99217360	503529728	111200264	469299808	204	0	0	426261376	131488712	439908928	109597520	645352384	90916328
515	4.502	137.015	Unknown	[M+H]+	ion correlated with 147; adduct linked to 782_[M+NH4]+	0.188	FALSE	null	null	null	null	null	null	999	FALSE	FALSE	FALSE		FALSE	FALSE	null	null	null	null	null	null	null	290318	22	137.01526:21240292 138.01861:4365261 139.02197:10273837		106580056	110120128	96763880	103978528	103662512	92582952	103950520	107443712	103863344	1829	0	0	113322864	100695328	99039632	445341088	90514296	431850592
516	5.029	137.015	Unknown	[M+H]+	adduct linked to 572_[M+Li]+; adduct linked to 778_[M+NH4]+	0.938	FALSE	null	null	null	null	null	null	999	FALSE	FALSE	FALSE		FALSE	FALSE	null	null	null	null	null	null	null	1.74466e+06	27	137.01543:103332904 138.01878:22001654 139.02214:44048740		733482944	791243136	770115008	794340992	791372800	778291712	813139456	773400896	803481984	2453	0	0	752934784	828584832	679180864	807393984	813944576	888683456
517	4.209	137.015	Unknown	[M+H]+	ion correlated with 145	0.021	FALSE	null	null	null	null	null	null	999	FALSE	FALSE	FALSE		FALSE	FALSE	null	null	null	null	null	null	null	242398	39	137.01543:12794671 138.01878:2779777 139.02214:5940604		66570448	65996192	91659656	86296544	95355024	69503304	87485216	97087392	88854432	7761	0	0	61162556	88197904	55070948	59596328	108752224	50226188
518	4.286	137.016	Unknown	[M+H]+	ion correlated with 149; adduct linked to 781_[M+NH4]+	0.062	FALSE	null	null	null	null	null	null	999	FALSE	FALSE	FALSE		FALSE	FALSE	null	null	null	null	null	null	null	186135	20	137.01555:15184043 138.0189:3496728 139.02226:7619524		90451944	564204224	95574672	107921608	96803296	509515872	108027528	491435040	112298576	773	15182	10249	90798944	552280192	85356928	72940024	107117344	64836112
519	1.845	137.046	Hypoxanthine	[M+H]+	found in higher mz's MsMs_2717	0.042	TRUE	null	137.046	C5H4N4O	Hypoxanthines	FDGQSTZJBFJUBT-UHFFFAOYSA-N	OC1=NC=NC=2NC=NC12	430	TRUE	TRUE	TRUE		FALSE	FALSE	null	null	86.7	null	78.2	85.5	75	482463	324	137.04578:28239232 138.04913:6025552 139.05249:1608124	56.94293:4053 57.0703:3620 67.05503:15297 69.07055:4651 72.93777:6512 79.0549:5266 81.07072:95168 82.04021:2755 86.99348:3070 90.94815:15841 91.05518:4661 92.05807:6171 94.03976:4967 95.08546:78000 104.96356:14783 105.00335:6208 108.95801:3598 109.06487:3208 110.03496:33207 111.88844:2742 118.1288:2636 119.0351:18398 122.97462:4398 123.01343:2835 137.04526:281708 137.13202:17031	44800184	168121392	175648928	167623632	148417664	151971200	157679584	170291248	51349496	201950	228482	82751	374958656	11108169	25494436	8397086	12524233	1443413
520	1.878	137.046	Hypoxanthine	[M+H]+	found in higher mz's MsMs_2717	0.083	TRUE	null	137.046	C5H4N4O	Hypoxanthines	FDGQSTZJBFJUBT-UHFFFAOYSA-N	OC1=NC=NC=2NC=NC12	430	TRUE	TRUE	TRUE		FALSE	FALSE	null	null	89.2	null	86.9	83.5	75	853457	325	137.04578:68339216 138.04913:10979584 139.05249:2024418	64.46703:5147 67.05504:12631 72.93777:9934 75.41992:6366 79.05491:5894 81.07077:94224 82.04093:6727 90.94816:7997 92.05808:8927 94.04063:26671 95.08556:69446 104.96358:6310 105.00336:5956 110.03523:50784 111.13235:5998 119.03526:42379 122.97334:7029 137.04529:704400	168123232	168121392	175648928	167623632	148417664	151971200	157679584	170291248	146073120	288449	217625	94342	386016064	11108169	25494436	12659010	12524233	3381199
521	1.084	137.046	Hypoxanthine	[M+H]+	adduct linked to 1069_[M+K]+; similar chromatogram in higher mz_4802; found in higher mz's MsMs_3654; found in higher mz's MsMs_2707; adduct linked to 829_[M+Na]+; found in higher mz's MsMs_3337	0.354	TRUE	null	137.046	C5H4N4O	Hypoxanthines	FDGQSTZJBFJUBT-UHFFFAOYSA-N	OC1=NC=NC=2NC=NC12	430	TRUE	TRUE	TRUE		FALSE	FALSE	null	null	89.8	null	88	84.5	75	9592816	323	137.04576:999235904 138.04911:161270544 139.05247:14495075	55.02977:152789 70.13065:141519 85.47525:131493 94.04075:1651038 110.03496:2934105 113.87899:117405 115.28539:137285 119.03516:2309260 137.04523:34027752	2720741632	2652393984	2451089920	2848904448	3075427840	3164089344	2798593792	2725976576	2345515520	407430	81968	233968	4463612416	41262756	120719312	33712944	73673944	42742616
522	5.609	137.079	Unknown	[M+H]+	ion correlated with 816	0.042	FALSE	null	null	null	null	null	null	999	FALSE	FALSE	FALSE		FALSE	FALSE	null	null	null	null	null	null	null	166844	15	137.07933:8482842 138.08268:1128505 139.08604:1642569		91444264	105345504	106827832	117049968	114923792	107247880	125604448	138282512	136212352	57663	38986	122860	123416888	166621184	105897360	87867144	139970064	78727136
523	9.7	137.096	w/o MS2:Unknown (carbon number 9); PlaSMA ID-126	[M+H]+	found in higher mz's MsMs_3129	0.021	TRUE	5.75	137.097	C9H12O	Unknown			530	TRUE	TRUE	FALSE		FALSE	FALSE	null	null	65.7	98.1	null	null	null	156350	325	137.09613:10158807 138.09948:1475879 139.10284:3532683	53.00297:4868 53.03959:6430 55.01859:8173 55.05505:28876 57.03442:28608 57.07078:12443 59.05002:1865 65.03931:7147 67.05508:145458 68.05825:1794 69.03411:40006 69.07059:40195 71.04979:10173 79.05493:79972 81.03394:25427 81.07065:184597 82.07405:2244 86.42449:1362 91.0247:2559 91.05439:48332 92.05795:10226 93.07078:36277 95.04935:31335 95.08633:133444 96.08881:1922 105.0452:2887 105.06971:1998 107…	105247152	112543456	116902616	110159280	113724768	116702088	121413848	90233816	110307792	9758512	10337646	12357739	68794680	119651976	125834448	88723880	147796576	57722188
524	11.675	137.132	Sabinene; LC-ESI-QTOF; MS2; CE	[M+H]+	adduct linked to 837_[M+Na]+	0.458	TRUE	null	137.132	C10H16	Bicyclic monoterpenoids	NDVASEGYNIMXJL-UHFFFAOYNA-N	CC(C)C12CC1C(=C)CC2	430	TRUE	TRUE	TRUE		FALSE	FALSE	null	null	74.3	null	65.9	60.3	50	129616	46	137.13231:15900310 138.13566:2303874 139.13902:0	50.89474:1670 55.05492:8535 57.07066:3599 67.05505:55843 69.0705:8378 79.05483:11948 79.31682:1837 81.07059:132600 82.07399:2357 91.05511:2434 92.05799:4577 93.07072:2171 95.08622:95051 109.10152:2366 129.33406:2002 130.13855:1755 137.13177:16252	630621248	709632000	546127040	498520576	577107584	599323456	594347072	163610224	480892416	124110224	121762168	485643072	560662656	661559744	484505280	683704640	454472864	188795392
525	11.608	137.132	Sabinene; LC-ESI-QTOF; MS2; CE	[M+H]+	adduct linked to 838_[M+Na]+	0.062	TRUE	null	137.132	C10H16	Bicyclic monoterpenoids	NDVASEGYNIMXJL-UHFFFAOYNA-N	CC(C)C12CC1C(=C)CC2	430	TRUE	TRUE	TRUE		FALSE	FALSE	null	null	71.9	null	58.8	60.3	50	121353	36	137.13243:12868182 138.13578:1426560 139.13914:0	52.28922:709 53.55732:775 55.05492:2109 57.07066:4874 62.0533:784 65.1274:782 67.05502:13913 69.0705:5301 79.05495:6201 81.07063:68243 88.65842:876 91.05511:1063 91.96674:1217 92.05799:4735 93.07072:3836 95.04934:834 95.08625:53758 96.04498:889 109.06478:1542 109.10152:1824 110.06002:1003 137.09688:1568 137.13171:10168	349895872	709632000	546127040	338753248	577107584	313880128	318529120	562982272	480892416	124361544	121470632	365380608	315302592	325775040	314893440	683704640	287930688	323636960
526	1.215	137.987	Unknown	[M+NH4]+	adduct linked to 824_[M+K]+	0.875	FALSE	null	null	null	null	null	null	999	FALSE	FALSE	FALSE		FALSE	FALSE	null	null	null	null	null	null	null	12486.2	30	137.98683:1230130 138.99018:1568438 139.99354:18557764		4917229	8206018	8142944	8024688	9266117	9230358	8443088	8608269	16199031	221191	557606	215416	7855687	9469799	7578986	12579699	8256468	14015014
527	5.03	138.023	Unknown	[M+Na]+	ion correlated with 1179; ion correlated with 902; adduct linked to 773_[M+K]+	0.938	FALSE	null	null	null	null	null	null	999	FALSE	FALSE	FALSE		FALSE	FALSE	null	null	null	null	null	null	null	355218	22	138.0229:20812872 139.02625:4411772 140.02961:4606772		152874576	161148848	154510432	162288976	154780592	144457376	148022736	162343920	163003648	16125	8210	6934	157216848	171563424	140847264	150998064	167008128	175724256
528	0.862	138.053	Trigonelline	[M+H]+	found in higher mz's MsMs_1346	0.646	TRUE	null	138.055	C7H7NO2	Alkaloids and derivatives	WWNNZCOKKKDOPX-UHFFFAOYSA-N	O=C([O-])C1=CC=C[N+](=C1)C	430	TRUE	TRUE	TRUE		FALSE	FALSE	null	null	89.1	null	87.1	88	100	233116	347	138.05251:21054782 139.05586:2998462 140.05922:2207106	55.05494:1453 67.05501:4300 80.94823:14529 81.07063:4635 82.06557:2180 82.07403:6384 83.0495:1962 92.04967:1460 93.05715:1126 94.06572:17571 95.08631:1761 96.04503:6265 96.08968:5482 98.65198:1262 110.0601:21758 120.04409:2109 138.05504:161818	194152624	164215328	137509664	136385136	82758840	129497880	81129808	101494944	123914744	9710947	25710182	21591946	40600580	104133328	106807024	82270560	224695072	66638652
529	6.217	138.055	2-Aminobenzoic acid; CE0; RWZYAGGXGHYGMB-UHFFFAOYSA-N	[M+H]+		0.312	TRUE	1.239	138.055	C7H7NO2	Aminobenzoic acids	RWZYAGGXGHYGMB-UHFFFAOYSA-N	c1ccc(c(c1)C(=O)O)N	430	TRUE	TRUE	TRUE		FALSE	FALSE	null	null	91.1	96.9	80.8	89.2	100	84105.1	22	138.05537:5086134 139.05872:1851917 140.06208:3080083	55.05502:1114 57.07077:910 63.89894:979 65.03938:5504 66.16007:894 67.05511:3010 69.07063:1470 79.05499:1560 81.07088:7430 82.06569:3292 82.07363:6338 83.04962:1877 84.6273:902 91.05447:1133 92.04989:25363 93.07091:970 95.04952:1803 95.08557:4317 96.04517:1845 96.08894:8560 98.13558:843 110.06044:11531 111.02365:1755 111.04362:1030 120.0443:145032 121.04723:2114 124.01344:932 124.03834:1166 135.5…	15797198	34543792	28417512	51591056	68817160	72315888	16468697	88360536	60987540	4651081	7523468	12175856	10485907	2317248	77270984	73680808	43837892	85562784
530	0.791	138.906	Unknown	[M+Na]+	ion correlated with 2443; adduct linked to 789_[M+K]+	0.938	FALSE	null	null	null	null	null	null	999	FALSE	FALSE	FALSE		FALSE	FALSE	null	null	null	null	null	null	null	317010	324	138.90642:48260608 139.90977:0 140.91313:40559512		99133752	91674056	97224240	60313480	113161176	100681480	94738744	92375720	103091168	0	0	0	75054752	59015716	100591928	92570600	56635600	127579968
531	5.029	139.012	Unknown	[M+H]+	adduct linked to 804_[M+NH4]+; similar chromatogram in higher mz_1384; similar chromatogram in higher mz_6307; similar chromatogram in higher mz_6537	0.938	FALSE	null	null	null	null	null	null	999	FALSE	FALSE	FALSE		FALSE	FALSE	null	null	null	null	null	null	null	546427	27	139.01225:34042584 140.0156:7429324 141.01896:154582032		240887424	256082032	256197984	249250544	253399280	257192016	269991072	256185264	285348512	3243612	4621429	4781116	245516928	267971424	224988176	251804176	263197520	293725760
532	4.342	139.012	Unknown	[M+H]+	adduct linked to 805_[M+NH4]+	0.354	FALSE	null	null	null	null	null	null	999	FALSE	FALSE	FALSE		FALSE	FALSE	null	null	null	null	null	null	null	75693.5	20	139.01237:5120586 140.01572:2171269 141.01908:31815054		187178016	182357056	13236199	178294896	186223184	180272000	43304368	183232672	170968928	1292577	1659660	2653700	149634464	185480512	36589956	31433844	219158336	28887778
533	1.078	139.05	Urocanic acid; LC-ESI-QTOF; MS2; CE	[M+H]+		0.042	TRUE	null	139.05	C6H6N2O2	Imidazolyl carboxylic acids and derivatives	LOIYMIARKYCTBW-OWOJBTEDSA-N	OC(=O)\C=C\C1=CN=CN1	430	TRUE	TRUE	TRUE		FALSE	FALSE	null	null	76.5	null	45.8	75.6	100	269889	1693-QC9	139.05009:11620005 140.05344:2118830 141.0568:0	55.05542:1109 61.16595:1249 63.7611:1052 66.4268:1323 67.05511:1646 69.0456:1464 75.41814:1119 79.04233:5741 81.04445:1413 93.04537:2616 94.06583:2926 96.04428:5059 97.04022:5648 102.18468:1272 103.05429:1405 106.02946:8554 112.03914:1684 121.03934:14973 122.02319:5732 122.04749:1464 122.06027:1956 122.0833:4559 139.04985:73405 139.08699:34195	68197216	76016912	81184160	58777228	46081396	48541296	61132516	45554112	162317328	3163583	2262598	1910381	458288128	106789384	26948268	125052536	35309476	99501040
534	0.99	139.05	Urocanic acid; LC-ESI-QTOF; MS2; CE	[M+H]+		0.292	TRUE	null	139.05	C6H6N2O2	Imidazolyl carboxylic acids and derivatives	LOIYMIARKYCTBW-OWOJBTEDSA-N	OC(=O)\C=C\C1=CN=CN1	430	TRUE	TRUE	TRUE		FALSE	FALSE	null	null	93	null	87.2	87.9	100	236833	25	139.04999:25990902 140.05334:5442392 141.0567:3357213	66.03455:7637 67.82289:3451 68.0502:7663 75.43537:4234 82.15796:3624 83.63467:4013 91.97175:5948 93.04528:194775 94.06562:5619 95.06075:118757 97.04001:19904 99.03591:3917 117.18214:4111 121.03944:520257 122.04337:7875 139.04956:395582	220981568	225492192	232106368	173996848	148347072	158536624	173291808	182653888	63800076	5384902	13342806	4378004	458288128	98535456	128955160	340799584	147019472	99501040
535	1.027	139.05	Urocanic acid; LC-ESI-QTOF; MS2; CE	[M+H]+		0.646	TRUE	null	139.05	C6H6N2O2	Imidazolyl carboxylic acids and derivatives	LOIYMIARKYCTBW-OWOJBTEDSA-N	OC(=O)\C=C\C1=CN=CN1	430	TRUE	TRUE	TRUE		FALSE	FALSE	null	null	93	null	87.1	87.7	100	261679	20	139.05008:15905262 140.05343:1501438 141.05679:2876746	66.03452:9833 68.0503:11709 81.04509:2294 93.04528:138329 94.06577:2114 95.06086:82656 96.06386:1448 97.04015:14133 103.05422:1478 111.05577:1887 121.0396:370426 122.04356:4588 122.06019:2263 122.0717:1673 139.04977:256846	214859808	225592848	222433504	174482144	148728224	158984400	172036304	178896544	131830352	5478752	4760611	3024132	458288128	106789392	128955168	340995360	140053664	92972368
536	1.215	139.982	Unknown	[M+H]+		0.938	TRUE	null	null	null	null	null	null	999	FALSE	FALSE	FALSE		FALSE	FALSE	null	null	null	null	null	null	null	106744	1693-QC1	139.98196:3299732 140.98531:671354 141.98867:711970	53.03952:1196 55.93513:4482 56.96569:1784 57.93581:3380 67.05495:2058 68.05019:889 70.06545:1133 74.68781:792 76.40151:811 79.05414:911 80.05011:1673 81.03457:3513 81.04564:1067 81.07056:6052 82.0655:5510 84.08113:942 85.06518:1008 87.38331:879 91.96588:1130 94.06564:13418 95.04931:1526 95.06073:1070 95.08623:2161 96.04494:1198 98.06071:4003 98.09664:1635 98.98453:134805 99.08078:3427 108.04456:9…	59469348	89199632	95124456	94451168	125159768	120835032	105610304	105838760	159254640	1897382	3183650	1578833	108408544	118656312	99879784	125940288	105638720	169060880
537	5.028	140.02	Unknown	[M+K]+	adduct linked to 14_[M+H]+	0.771	FALSE	null	null	null	null	null	null	999	FALSE	FALSE	FALSE		FALSE	FALSE	null	null	null	null	null	null	null	98015.3	27	140.0199:6662834 141.02325:2691406 142.02661:12458487		37651076	37204620	38000752	40914952	40947580	39513784	41716748	42142480	44930872	0	3874	0	38272452	45759052	36349620	52278128	45018328	54052936
538	1.006	140.068	betaine	[M+Na]+	adduct linked to 138_[M+H]+; adduct linked to 870_[M+Na]+	0.771	TRUE	2.07	140.07	C5H11NO2	Alpha amino acids	KWIUHFFTVRNATP-UHFFFAOYSA-N	O=C([O-])C[N+](C)(C)C	430	TRUE	TRUE	TRUE		FALSE	FALSE	null	null	90.9	99.9	87.5	87.5	100	625556	44	140.06821:42148488 141.07156:5298677 142.07492:666071	61.28398:2022 74.09703:175150 76.34332:2098 80.9482:3320 82.9455:4807 85.7924:1809 114.08913:30838 140.06758:179415	756682240	431185184	338493120	438267968	521287872	449508896	539494848	491718528	288459936	17444214	18707510	18471380	461242112	295949312	557548096	307102112	458003776	447043168
539	0.814	140.068	betaine	[M+Na]+		0.438	TRUE	2.07	140.07	C5H11NO2	Alpha amino acids	KWIUHFFTVRNATP-UHFFFAOYSA-N	O=C([O-])C[N+](C)(C)C	430	TRUE	TRUE	TRUE		FALSE	FALSE	null	null	91.4	99.8	87.7	87.7	100	706496	1693-QC3	140.06837:47449524 141.07172:3747648 142.07508:294612	61.3149:4592 69.75334:3826 74.09699:321874 80.94817:4683 82.94545:9102 89.28882:4404 114.08912:54512 140.0675:361412	175198240	335776992	342736544	284547008	197034272	161366816	205034528	170242016	263819616	7578008	6271116	6365602	255057472	231658224	113849088	207591504	584315392	50531804
540	6.966	140.107	w/o MS2:Tropinone	[M+H]+		0.583	TRUE	null	140.107	C8H13NO	Tropane alkaloids	QQXLDOJGLXJCSE-UHFFFAOYNA-N	CN1C2CCC1CC(=O)C2	530	TRUE	TRUE	FALSE		FALSE	FALSE	null	null	100	null	null	null	null	79411	4	140.1071:7737700 141.11045:1087186 142.11381:862876	50.60298:667 52.57517:772 53.02493:758 53.03958:895 56.05043:822 64.80661:693 67.05502:1838 68.05026:1112 70.02939:1026 70.06609:1223 79.05423:870 79.27134:754 80.05019:4423 81.03397:1505 81.07065:1600 82.06559:976 84.04468:1498 84.08122:4409 94.06594:10131 95.04941:997 95.08633:2067 98.0599:1234 98.98461:3661 106.10802:871 108.04472:3382 112.04012:1175 112.07612:1274 113.03541:861 122.06029:8268…	141321488	105462088	123081328	97003112	110076984	118626480	102755048	103123376	102454280	3534694	638315	864288	96891896	176250496	116185256	71432064	168680688	65886756
541	6.913	140.107	w/o MS2:Tropinone	[M+H]+	found in higher mz's MsMs_1206	0.292	TRUE	null	140.107	C8H13NO	Tropane alkaloids	QQXLDOJGLXJCSE-UHFFFAOYNA-N	CN1C2CCC1CC(=O)C2	530	TRUE	TRUE	FALSE		FALSE	FALSE	null	null	99.7	null	null	null	null	99969.5	5	140.10739:8916772 141.11074:985874 142.1141:170212	51.89624:674 53.03953:1501 57.03427:1881 63.23832:742 67.05496:1976 67.91463:810 68.0502:987 69.07048:1346 69.72296:830 70.02933:5442 72.04499:1633 73.83205:743 78.10545:777 80.05013:1343 81.03389:4791 81.07057:1970 82.06551:1212 84.04459:1860 84.08138:6752 94.06557:7575 95.04932:1233 95.06075:1037 95.08624:1908 97.0654:1501 98.05981:1184 98.98452:1054 100.99288:750 108.04462:5558 109.02805:3774 …	141349120	115655360	123081328	108462448	93441944	117824440	87994104	103124232	85169528	1308678	637297	591765	96891896	192564592	116185256	59025368	188057376	65886756
542	5.233	140.143	Unknown	[M+H]+	found in higher mz's MsMs_1207	0.438	FALSE	null	null	null	null	null	null	999	FALSE	FALSE	FALSE		FALSE	FALSE	null	null	null	null	null	null	null	8774.21	7	140.1434:949737 141.14675:115458 142.15011:0		2471597	3246896	3765847	4411352	5558470	5683759	5246816	5780250	7586822	61053	1618	0	4974564	9059687	3917446	3322402	3494583	5152385
543	0.792	140.904	Unknown	[M+Na]+	ion correlated with 3776; ion correlated with 2524; ion correlated with 1329; ion correlated with 1352; adduct linked to 809_[M+K]+	0.917	FALSE	null	null	null	null	null	null	999	FALSE	FALSE	FALSE		FALSE	FALSE	null	null	null	null	null	null	null	215094	324	140.90356:32739616 141.90691:0 142.91027:6430077		66820292	77731144	79651936	52275892	87151864	73597520	73635368	71078608	75184088	0	0	0	58698312	53108272	69186016	59059780	37096152	84592840
544	5.03	141.01	w/o MS2:CYCLOSERINE	[M+K]+	ion correlated with 143; adduct linked to 34_[M+H]+	0.938	FALSE	null	141.006	C3H6N2O2	Isoxazolines	DYDCUQKUCUHJBH-UWTATZPHSA-N	OC1=NOCC1N	530	TRUE	TRUE	FALSE		FALSE	FALSE	null	null	72.8	null	null	null	null	2300864	27	141.01007:139963184 142.01342:12458487 143.01678:50376396		985614144	1045478592	1005615424	1030324480	1054261888	1019457280	1036687360	1007951168	1100635520	131113	15526	7867	992380864	1100677504	900565376	1056625024	1052846656	1148024192
545	4.609	141.01	w/o MS2:CYCLOSERINE	[M+H]+		0.062	FALSE	null	141.006	C3H6N2O2	Isoxazolines	DYDCUQKUCUHJBH-UWTATZPHSA-N	OC1=NOCC1N	530	TRUE	TRUE	FALSE		FALSE	FALSE	null	null	72.3	null	null	null	null	387226	325	141.01012:22037006 142.01347:1705183 143.01683:9037934		93100784	85972144	85594456	87765416	89513544	78183368	97509696	106989336	88479240	1610	11441	9042	106630800	67148664	93512192	133740480	60909960	143043696
546	4.258	141.01	w/o MS2:CYCLOSERINE	[M+H]+		0.188	FALSE	null	141.006	C3H6N2O2	Isoxazolines	DYDCUQKUCUHJBH-UWTATZPHSA-N	OC1=NOCC1N	530	TRUE	TRUE	FALSE		FALSE	FALSE	null	null	71.4	null	null	null	null	326811	20	141.01019:19779444 142.01354:1638805 143.0169:8454601		91774664	730376000	430283648	144760608	120613744	112034104	124020704	137686912	134223056	0	2047	75580	106436840	712314112	93362544	80814736	140664032	79250800
547	4.507	141.01	w/o MS2:CYCLOSERINE	[M+H]+		0.229	FALSE	null	141.006	C3H6N2O2	Isoxazolines	DYDCUQKUCUHJBH-UWTATZPHSA-N	OC1=NOCC1N	530	TRUE	TRUE	FALSE		FALSE	FALSE	null	null	70.7	null	null	null	null	363185	22	141.01025:27476354 142.0136:2312587 143.01696:11327094		141962640	141428992	127328576	145765296	149912144	121302128	130249528	135378672	137285888	5949	647	224	141558240	133806104	130892448	583663552	116430784	574322496
548	4.434	141.01	w/o MS2:CYCLOSERINE	[M+H]+		0.354	FALSE	null	141.006	C3H6N2O2	Isoxazolines	DYDCUQKUCUHJBH-UWTATZPHSA-N	OC1=NOCC1N	530	TRUE	TRUE	FALSE		FALSE	FALSE	null	null	70.3	null	null	null	null	345770	1693-QC9	141.01028:20603688 142.01363:2900711 143.01699:9033029		739676096	151324784	155535872	158248944	146241520	132433424	671802432	154309776	625180928	5179	0	9761	592978816	174829568	558749952	142232528	164263952	138938240
549	4.342	141.01	Unknown	[M+H]+		0.125	FALSE	null	null	null	null	null	null	999	FALSE	FALSE	FALSE		FALSE	FALSE	null	null	null	null	null	null	null	333975	1693-QC5	141.01038:17527864 142.01373:1554367 143.01709:7774814		163500592	170411936	725623488	685670400	702979904	678538816	171282928	662983744	172418080	8025	30342	92720	130740528	282996960	136297104	115737640	823741504	110323936
550	0.919	141.066	Unknown	[M+H]+		0.771	TRUE	null	null	null	null	null	null	999	FALSE	FALSE	FALSE		FALSE	FALSE	null	null	null	null	null	null	null	33991.3	15	141.0657:4763723 142.06905:370729 143.07241:1392608	53.0396:3153 55.05498:791 57.03434:1071 58.06619:720 60.57673:682 63.45551:731 65.51051:679 66.01072:655 67.05505:4341 71.0498:1620 80.94827:5886 81.03394:7307 81.07067:1740 82.94577:6183 84.49594:852 85.02885:792 85.08539:811 90.90376:1081 95.04944:1281 95.06077:10514 95.08625:6417 97.04013:1622 97.07641:967 109.02819:6933 113.0343:946 115.18338:880 121.23049:833 123.04453:979 123.05488:4365 141…	19255456	19853634	25912138	19151938	17502728	16882524	15461633	31031044	21835958	1697230	5742800	5491802	10724046	23777906	15800136	12298156	35268624	29464846
551	0.895	141.102	Unknown	[M+H]+		0.208	FALSE	null	null	null	null	null	null	999	FALSE	FALSE	FALSE		FALSE	FALSE	null	null	null	null	null	null	null	29645.5	27	141.10202:4057760 142.10537:1032292 143.10873:3331164		1882888	3139970	6234440	4003963	7919344	5023916	4800694	5685955	8470272	170501	204041	89371	757619	4837720	23332096	15787664	11414382	6072962
552	1.32	141.542	Unknown	[M+H]+		0.208	FALSE	null	null	null	null	null	null	999	FALSE	FALSE	FALSE		FALSE	FALSE	null	null	null	null	null	null	null	2167.98	1693-QC7	141.5415:137453 142.54485:0 143.54821:0		1499153	1026425	814817	1471244	1942206	1895780	2153671	1569691	304870	0	0	0	1178745	2110068	656329	1094879	992398	2132728
553	1.268	142.026	w/o MS2:O-Phosphocolamine	[M+H]+		0.333	FALSE	null	142.026	C2H8NO4P	Phosphoethanolamines	SUHOOTKUPISOBE-UHFFFAOYSA-N	O=P(O)(O)OCCN	530	TRUE	TRUE	FALSE		FALSE	FALSE	null	null	100	null	null	null	null	38067.8	36	142.02628:6105174 143.02963:10924609 144.03299:561779		111685928	135616032	85559592	116406728	85275520	93258496	96755552	136247776	90498544	60366	676395	207876	62061692	74499192	42749856	38348188	229907312	67492136
554	8.653	142.032	Unknown	[M+H]+	ion correlated with 557; ion correlated with 4036; ion correlated with 4362	0.479	TRUE	null	null	null	null	null	null	999	FALSE	FALSE	FALSE		FALSE	FALSE	null	null	null	null	null	null	null	652456	1693-QC5	142.03197:29651102 143.03532:3934703 144.03868:3599751	59.83673:3918 70.06607:161883 74.38754:3599 80.2032:4173 86.84277:3880 87.02658:53029 110.67366:4329 114.03702:165743 133.46346:4260 140.48827:4161 142.03139:105990 142.12128:4486	660022656	581574016	615917952	546526912	562575360	592158208	530958720	513468192	562627456	114803480	15371604	8884373	612006976	653425792	448348992	413417664	668980544	373774624
555	7.8	142.032	Unknown	[M+H]+		0.833	TRUE	null	null	null	null	null	null	999	FALSE	FALSE	FALSE		FALSE	FALSE	null	null	null	null	null	null	null	250852	1693-QC1	142.03185:13210411 143.0352:0 144.03856:0	53.03953:1453 55.0549:1749 56.05037:1251 69.03401:1641 70.06603:51164 71.04981:6296 74.00684:2125 82.0655:850 85.06518:3539 87.02726:19525 91.97257:1902 97.10168:1168 100.02476:902 100.07601:922 107.08598:1744 108.21737:822 114.03697:56725 142.03284:40758 142.08588:4483 142.12283:1553	203824544	209138912	211073440	208435184	220391280	217611520	217153120	213041008	198417024	69809288	41339476	27110264	221552528	226495248	213780592	161893040	244600096	128284112
556	7.368	142.032	Unknown	[M+H]+	ion correlated with 5736; ion correlated with 4917	0.833	TRUE	null	null	null	null	null	null	999	FALSE	FALSE	FALSE		FALSE	FALSE	null	null	null	null	null	null	null	269811	1693-QC1	142.03194:14864950 143.03529:2171044 144.03865:2412463	55.0549:12563 60.04541:17998 66.94157:1810 69.03455:2844 70.06606:96535 71.04971:8757 82.0655:2163 83.08605:8751 84.71429:2379 85.06592:3430 87.02732:33527 91.97174:4897 100.07601:2173 107.08598:2050 114.03693:106015 122.25848:2027 142.03291:68330 142.08588:2893 142.12283:11684	282851040	249603264	236764864	245879952	234347968	251528448	206822384	261854672	239203552	117926448	16710396	34992612	272037920	279859360	240494032	201740944	335672320	147667792
557	8.624	142.032	Unknown	[M+H]+	ion correlated with 4361; ion correlated with 4036; ion correlated with 4362; ion correlated with 554; similar chromatogram in higher mz_4641	0.354	TRUE	null	null	null	null	null	null	999	FALSE	FALSE	FALSE		FALSE	FALSE	null	null	null	null	null	null	null	687704	1693-QC1	142.03195:38762332 143.0353:7081770 144.03866:3147472	53.03953:6591 70.06606:269101 71.04971:8054 87.02647:94586 114.03699:278079 116.75739:5900 126.23122:7141 142.03282:173217	660348800	581738368	616026368	546595264	561694528	591709504	530846208	513120000	562704128	114908488	20875398	23671898	611689536	654937664	422594304	412924736	668980544	373626752
558	0.823	142.047	Unknown	[M+Na]+	adduct linked to 152_[M+H]+; found in higher mz's MsMs_1019; adduct linked to 895_[M+Na]+	0.938	TRUE	null	null	null	null	null	null	999	FALSE	FALSE	FALSE		FALSE	FALSE	null	null	null	null	null	null	null	307694	37	142.04761:21767154 143.05096:2153646 144.05432:3452848	55.01889:1213 55.05491:1246 68.0502:1280 69.03402:3324 70.06602:1321 71.04972:1650 72.045:839 72.39075:746 82.06551:1319 83.05016:1719 85.06519:1694 96.04496:1979 96.06461:1795 96.08157:1314 97.02822:1115 97.10169:1020 100.07603:1727 114.09129:1219 124.93783:5679 125.02264:1313 142.04897:1203 142.08682:6570 142.10556:11234	134039392	149460016	102913936	155807040	119446392	121482952	131631072	124471808	129577424	3574428	2388093	6878687	113321920	134335664	148342240	124740552	126528360	71699440
559	4.699	142.065	w/o MS2:5-Hydroxymethylcytosine	[M+H]+	adduct linked to 834_[M+NH4]+; found in higher mz's MsMs_834; found in higher mz's MsMs_1023; similar chromatogram in higher mz_573; similar chromatogram in higher mz_5393; similar chromatogram in higher mz_6337; similar chromatogram in higher mz_7214; similar chromatogram in higher mz_4784; similar chromatogram in higher mz_4677	0.833	FALSE	null	142.061	C5H7N3O2	Hydroxypyrimidines	RYVNIFSIEDRLSJ-UHFFFAOYSA-N	N=C1NC(O)=NC=C1CO	530	TRUE	TRUE	FALSE		FALSE	FALSE	null	null	71.9	null	null	null	null	128946	20	142.06516:11141390 143.06851:35199544 144.07187:200379952		71004688	79142872	69394952	75562768	80974536	74087632	68281056	80609640	76059616	85941	173103	232475	70360424	72127904	78791008	47904492	93954392	33045970
560	1.203	142.123	w/o MS2:Unknown (carbon number 8); PlaSMA ID-162	[M+H]+		0.646	FALSE	1.83	142.122	C8H15NO	Unknown			530	TRUE	TRUE	FALSE		FALSE	FALSE	null	null	97.7	99.9	null	null	null	43541.8	7	142.12286:3775706 143.12621:0 144.12957:0		7263618	32765556	50441272	56954036	134680720	127607840	52565016	81827952	97103824	693270	2316142	1278113	49741120	59116324	34380988	10283790	67404944	20520592
561	8.29	142.123	w/o MS2:Unknown (carbon number 8); PlaSMA ID-162	[M+H]+	similar chromatogram in higher mz_3789; similar chromatogram in higher mz_5703; similar chromatogram in higher mz_5882	0.354	TRUE	1.83	142.122	C8H15NO	Unknown			530	TRUE	TRUE	FALSE		FALSE	FALSE	null	null	97.3	94.9	null	null	null	61559	31_32	142.12297:5800774 143.12632:1779408 144.12968:246950	50.71099:909 51.71517:806 55.01851:4401 55.055:35123 57.07079:11900 58.0657:1091 58.33141:899 67.05496:1821 69.03399:8697 69.07049:2398 71.04972:7447 75.76955:1071 79.05482:1775 81.07057:4852 82.06551:1215 83.04945:5123 83.0861:36483 85.06519:4211 86.06046:9693 92.71068:1155 96.04497:1165 97.0654:1212 97.10171:34541 100.07603:4441 100.11212:7136 101.57974:995 105.00427:1618 107.086:6782 114.09129…	28557962	27109540	24723832	31128958	43095044	39705940	44722976	34634740	49559012	7464458	1175238	3045756	72520064	71136160	50361572	41400140	52236008	105065856
562	10.841	142.159	Unknown	[M+H]+	similar chromatogram in higher mz_2199; similar chromatogram in higher mz_5016; similar chromatogram in higher mz_6121	0.708	TRUE	null	null	null	null	null	null	999	FALSE	FALSE	FALSE		FALSE	FALSE	null	null	null	null	null	null	null	35820.3	324	142.15897:2564070 143.16232:740948 144.16568:0	50.99307:705 53.28628:752 55.05509:6007 57.03433:815 57.07071:1378 67.05503:904 69.03409:1697 69.07056:3371 70.06609:896 71.04996:8056 72.04507:879 73.06555:925 83.05025:1700 83.08615:3551 83.61228:765 84.08124:1320 85.06528:2082 96.08167:1510 97.0655:1006 97.10179:1330 100.02487:1014 100.07613:1130 100.2406:909 105.00336:1932 107.08611:3342 108.98606:796 114.0914:3401 115.69035:873 118.96738:195…	28354220	29244096	31747258	21779578	20676334	22230924	20717722	28022008	20032290	0	0	111108	17836474	32503364	32429670	34688508	32579872	38043244
563	1.193	142.938	Unknown	[M+H]+		0.062	FALSE	null	null	null	null	null	null	999	FALSE	FALSE	FALSE		FALSE	FALSE	null	null	null	null	null	null	null	192444	26	142.93829:13343914 143.94164:139499 144.945:878853		366540224	412107488	360204288	320224544	288374048	321511520	338127616	269249248	115100672	93783	0	41658	274319552	252730224	354325152	429365984	165811584	111479752
564	1.24	142.938	Unknown	[M+H]+		0.062	FALSE	null	null	null	null	null	null	999	FALSE	FALSE	FALSE		FALSE	FALSE	null	null	null	null	null	null	null	152510	23	142.93839:9843634 143.94174:0 144.9451:583940		366540224	412107488	360204288	320224544	288374048	321511520	338103040	269208256	153628448	58234	0	167623	185857072	252730224	239246080	251978944	278089504	170584368
565	0.991	142.948	Unknown	[M+H]+		0.375	FALSE	null	null	null	null	null	null	999	FALSE	FALSE	FALSE		FALSE	FALSE	null	null	null	null	null	null	null	329570	322	142.94785:61292168 143.9512:64987 144.95456:581009		420043104	323701216	713990912	325050656	303906816	307504864	646843072	382765792	333413984	229553	444810	820556	240442176	89052176	546524352	406661728	60690152	360197952
566	0.944	142.948	Unknown	[M+H]+	ion correlated with 901	0.062	FALSE	null	null	null	null	null	null	999	FALSE	FALSE	FALSE		FALSE	FALSE	null	null	null	null	null	null	null	612028	29	142.94788:48367992 143.95123:116862 144.95459:481712		420043104	728849024	678279680	325050656	292569344	307504896	620136256	602621504	333413984	125671	444810	820556	275703104	78695872	592092288	650849088	74137160	278674880
567	10.201	142.948	Unknown	[M+H]+	similar chromatogram in higher mz_5055; similar chromatogram in higher mz_2590; similar chromatogram in higher mz_2815; similar chromatogram in higher mz_2684; similar chromatogram in higher mz_2644; similar chromatogram in higher mz_3376; similar chromatogram in higher mz_1225	0.667	FALSE	null	null	null	null	null	null	999	FALSE	FALSE	FALSE		FALSE	FALSE	null	null	null	null	null	null	null	16693.2	15	142.94791:1370677 143.95126:4164499 144.95462:159302		12407537	11834700	15522685	18483332	20538304	19292666	19037058	15371216	17373318	481547	154650	1091613	22788870	15677250	13685730	17881046	17220722	16834040
568	7.053	142.948	Unknown	[M+H]+		0.812	FALSE	null	null	null	null	null	null	999	FALSE	FALSE	FALSE		FALSE	FALSE	null	null	null	null	null	null	null	18359.5	31_32	142.94797:1287195 143.95132:813034 144.95468:33991		41601612	37255136	37446480	30381000	31989258	27672690	27577536	27748114	27688320	264196	1030111	114028	32709668	27583348	31394074	34982560	22553730	41360184
569	8.428	142.948	Unknown	[M+K]+	adduct linked to 236_[M+NH4]+	0.396	FALSE	null	null	null	null	null	null	999	FALSE	FALSE	FALSE		FALSE	FALSE	null	null	null	null	null	null	null	13225.7	31_32	142.94803:1044374 143.95138:1292963 144.95474:40214		20813746	21093916	21867042	19049462	19217476	17646100	17394792	16357295	19005192	108180	528231	378204	18801506	15930960	20979706	22428746	12395639	35210152
570	5.519	142.948	Unknown	[M+H]+		0.229	FALSE	null	null	null	null	null	null	999	FALSE	FALSE	FALSE		FALSE	FALSE	null	null	null	null	null	null	null	17736.5	1693-QC2	142.9485:1296600 143.95185:601083 144.95521:0		26701736	57753468	21494830	17917734	46971732	16679932	13888398	15486188	13945323	49270	713534	132386	18390300	28790046	18400836	11501092	36395216	17528980
571	0.745	142.949	Unknown	[M+H]+	adduct linked to 900_[M+Na]+; adduct linked to 1159_[M+K]+	0.562	FALSE	null	null	null	null	null	null	999	FALSE	FALSE	FALSE		FALSE	FALSE	null	null	null	null	null	null	null	153559	29	142.94852:24124918 143.95187:0 144.95523:751897		95266856	92163672	83763008	97484944	63191184	77860592	57264824	75808048	83044488	917972	2473362	3668837	15984454	14753253	83641704	89367616	6786362	38273324
572	5.029	143.007	Unknown	[M+Li]+	adduct linked to 516_[M+H]+	0.938	FALSE	null	null	null	null	null	null	999	FALSE	FALSE	FALSE		FALSE	FALSE	null	null	null	null	null	null	null	744065	27	143.00717:46731108 144.01052:1858256 145.01388:1795341		318755040	351667392	339040928	348049504	343584832	348550240	346734240	346593408	367017696	14925044	11735583	3445296	347931456	354256608	313269760	356686016	366519104	399228544
573	4.699	143.073	Unknown	[M+H]+	found in higher mz's MsMs_1242; similar chromatogram in higher mz_4214	0.417	FALSE	null	null	null	null	null	null	999	FALSE	FALSE	FALSE		FALSE	FALSE	null	null	null	null	null	null	null	219910	20	143.07312:18235572 144.07647:200390592 145.07983:20385470		132029352	155821664	140180992	154501792	167558960	140570624	141258112	159464144	127435680	14073602	8238852	21993496	149026192	149569792	166363520	119453736	191420112	92695984
574	11.104	143.959	Unknown	[M+H]+		0.021	FALSE	null	null	null	null	null	null	999	FALSE	FALSE	FALSE		FALSE	FALSE	null	null	null	null	null	null	null	88525.4	39	143.95874:8001095 144.96209:127416 145.96545:2802564		38740860	26052472	27113346	32294058	33051128	31302726	30799860	30276532	33548580	12756398	7363694	21752602	118612616	59973016	112950536	116820856	110786816	130209792
575	10.158	143.959	Unknown	[M+H]+		0.312	TRUE	null	null	null	null	null	null	999	FALSE	FALSE	FALSE		FALSE	FALSE	null	null	null	null	null	null	null	89565.1	323	143.95869:7864548 144.96204:384967 145.9654:3134465	55.05495:4083 56.05042:5015 57.07069:1582 57.93544:1810 58.06574:1825 58.94342:1477 69.07053:8511 70.06615:6788 71.04985:10819 75.94632:996 81.03395:1014 84.04472:59060 84.08121:3659 84.96043:952 85.0288:1187 85.06525:4880 86.09697:1219 87.02656:952 88.04017:10021 88.07623:1790 92.52307:776 93.95589:1022 95.71557:828 98.06091:11113 98.09679:16905 98.9846:859 99.0444:4630 110.82737:891 116.07129:3…	97924120	90017392	90555560	103491424	105273928	266620624	116586648	189050432	103617872	34897996	19138828	6826149	114305336	443515808	118495208	115545128	234041872	513154304
576	10.541	143.959	Unknown	[M+H]+		0.042	FALSE	null	null	null	null	null	null	999	FALSE	FALSE	FALSE		FALSE	FALSE	null	null	null	null	null	null	null	81626.5	325	143.9588:7559238 144.96215:283651 145.96551:2940951		105474928	108652480	111862912	45132688	45317116	46817708	72667176	120942576	114010440	12377186	7309936	6787720	71398816	60361184	72047200	124480320	61036012	80956520
577	10.993	143.959	Unknown	[M+H]+		0.042	TRUE	null	null	null	null	null	null	999	FALSE	FALSE	FALSE		FALSE	FALSE	null	null	null	null	null	null	null	73151.5	41	143.95888:7701135 144.96223:209935 145.96559:3089163	52.38078:648 55.05529:3470 56.05038:763 57.07106:1060 57.9354:3272 58.06611:874 58.94337:1588 63.73875:729 69.07048:5679 70.06602:4820 71.0499:8748 82.91966:744 83.08606:914 83.43626:759 84.04536:26533 84.08115:1312 85.02873:1371 85.06519:1550 86.0969:1284 87.02725:984 88.04014:9046 88.07616:825 93.95669:1133 98.06072:4754 98.09673:7069 99.04424:8966 101.83949:823 107.08599:1124 116.10679:2151 11…	24680710	43695328	42831556	50251612	49863244	51721816	49114644	49707608	50972400	51960848	11239868	18283124	487746912	100657848	116889424	123107512	354376352	133398704
578	10.838	143.959	Unknown	[M+H]+		0.062	TRUE	null	null	null	null	null	null	999	FALSE	FALSE	FALSE		FALSE	FALSE	null	null	null	null	null	null	null	74349.6	37	143.95895:7071125 144.9623:214289 145.96566:2286943	51.32654:867 53.03954:835 54.58907:721 55.05529:1870 56.05038:1235 57.07106:1202 57.93582:1715 58.94338:1671 59.28176:718 69.03402:745 69.07049:5809 70.06602:5785 71.04972:5761 81.03389:1485 82.81092:947 84.04536:20349 84.08115:1878 85.06593:3127 86.09691:1617 88.04024:9398 88.07617:1232 91.97175:2064 91.97845:857 93.95669:1306 97.01463:828 98.06073:1829 98.0967:9389 99.04435:6622 100.07603:862 1…	68391888	87648280	85648944	188940960	102156648	104078912	100033288	109411688	107592320	22126660	30446200	25172820	131123368	107995984	600294656	132139168	71803504	142627184
579	10.359	143.959	Unknown	[M+H]+		0.104	FALSE	null	null	null	null	null	null	999	FALSE	FALSE	FALSE		FALSE	FALSE	null	null	null	null	null	null	null	79998.2	322	143.95898:8258951 144.96233:310651 145.96569:3338820		110300736	106869232	109642736	271278592	240991248	102807392	124150392	73921640	112709816	8557091	7418728	24182496	491089600	44326328	476054208	123227064	44127564	85261368
580	10.769	143.959	Unknown	[M+H]+		0.042	FALSE	null	null	null	null	null	null	999	FALSE	FALSE	FALSE		FALSE	FALSE	null	null	null	null	null	null	null	63193.9	1693-QC4	143.95898:7669869 144.96233:130841 145.96569:2783584		89398592	99341928	182560496	251186544	195839952	261943808	251120160	195668784	191241200	21624314	37756136	14118335	130726232	182474128	128514888	225227056	46847908	717263488
581	10.652	143.959	Unknown	[M+H]+		0.083	FALSE	null	null	null	null	null	null	999	FALSE	FALSE	FALSE		FALSE	FALSE	null	null	null	null	null	null	null	37555.4	11	143.95901:8615815 144.96236:225063 145.96572:3687108		437377184	441675136	446560064	99508056	249579712	103008576	202005520	203171136	197603680	16737973	14995790	6889698	123019360	180728992	149923936	220642272	131570008	235230864
582	10.701	143.959	Unknown	[M+H]+		0.292	TRUE	null	null	null	null	null	null	999	FALSE	FALSE	FALSE		FALSE	FALSE	null	null	null	null	null	null	null	88273.8	1693-QC3	143.95894:7013736 144.96229:267894 145.96565:2569568	51.80098:730 53.03953:732 53.3623:678 55.0549:1174 56.05038:1397 56.47787:899 57.07065:814 57.93582:3778 58.94337:1237 60.03255:795 62.51999:843 65.86438:727 69.07048:3316 70.06602:1563 71.04971:5639 73.05244:856 83.08606:838 84.04533:21379 84.08115:3846 85.06519:1210 88.04012:5060 98.06072:1776 98.0966:7501 99.04424:6180 111.06558:841 116.10679:1232 116.97195:13569 117.98025:3398 120.7897:937 13…	426073440	441821728	433626144	200934928	249579712	210221984	251120160	349308192	490470784	21236194	30394854	10496210	123019360	302804736	149923936	808388032	131570008	884121408
583	0.846	143.988	Unknown	[M+H]+	adduct linked to 728_[M+Li]+	0.646	FALSE	null	null	null	null	null	null	999	FALSE	FALSE	FALSE		FALSE	FALSE	null	null	null	null	null	null	null	70950	347	143.98811:11487146 144.99146:1875367 145.99482:5433312		25590452	19899120	16665049	27686510	24790354	22366630	23151906	28630158	23803282	0	0	0	33746144	15384211	24265282	22924302	17822630	15482920
584	1.037	144.048	w/o MS2:4-Methyl-5-thiazoleethanol	[M+H]+		0.083	FALSE	null	144.048	C6H9NOS	4,5-disubstituted thiazoles	BKAWJIRCKVUVED-UHFFFAOYSA-N	OCCC=1SC=NC1C	530	TRUE	TRUE	FALSE		FALSE	FALSE	null	null	100	null	null	null	null	133893	45	144.04779:8541077 145.05114:32569668 146.0545:5074538		283746912	254444064	279745856	271018592	55933172	275904256	280931456	295335264	51759924	10513963	10621567	24959040	306200384	315222336	238319120	223654288	60376956	39574752
585	1.108	144.048	w/o MS2:4-Methyl-5-thiazoleethanol	[M+H]+		0.042	FALSE	null	144.048	C6H9NOS	4,5-disubstituted thiazoles	BKAWJIRCKVUVED-UHFFFAOYSA-N	OCCC=1SC=NC1C	530	TRUE	TRUE	FALSE		FALSE	FALSE	null	null	100	null	null	null	null	147904	43	144.04779:8966390 145.05114:19768822 146.0545:4708360		74201808	254444064	279745856	70303592	300332736	68874552	67381528	295335264	254907296	12594291	5981018	5169036	83310720	315222336	70143616	52337548	379604736	175932816
586	4.037	144.081	w/o MS2:1-Naphthylamine	[M+H]+		0.167	FALSE	null	144.081	C10H9N	Naphthalenes	RUFPHBVGCFYCNW-UHFFFAOYSA-N	C1=CC=C2C(=C1)C=CC=C2N	530	TRUE	TRUE	FALSE		FALSE	FALSE	null	null	100	null	null	null	null	204778	23	144.08078:13140693 145.08413:1060726 146.08749:7286562		140313808	362638560	120055440	478285568	116551256	174576864	498248192	488014400	470117344	790418	23105	80356	123554568	220898960	151127888	75573664	660786816	32972832
587	4.099	144.081	w/o MS2:1-Naphthylamine	[M+H]+	found in higher mz's MsMs_1482	0.042	FALSE	null	144.081	C10H9N	Naphthalenes	RUFPHBVGCFYCNW-UHFFFAOYSA-N	C1=CC=C2C(=C1)C=CC=C2N	530	TRUE	TRUE	FALSE		FALSE	FALSE	null	null	100	null	null	null	null	190985	46	144.08083:10859141 145.08418:990113 146.08754:6999380		133305944	161522400	490814272	88716792	518325792	76239904	83370192	488055904	108523144	795325	2026	39063	449534752	220901456	498517984	86104056	92856576	36527472
588	3.89	144.081	w/o MS2:1-Naphthylamine	[M+H]+		0.042	FALSE	null	144.081	C10H9N	Naphthalenes	RUFPHBVGCFYCNW-UHFFFAOYSA-N	C1=CC=C2C(=C1)C=CC=C2N	530	TRUE	TRUE	FALSE		FALSE	FALSE	null	null	100	null	null	null	null	162817	39	144.08087:10835414 145.08422:1122236 146.08758:4990579		97081040	98319520	107895616	98412680	93394968	100725512	99952824	86365616	124373032	180158	322209	27153	82158080	302446176	100004288	48853216	115417584	25931828
589	4.7	144.081	w/o MS2:1-Naphthylamine	[M+Na]+	found in higher mz's MsMs_1480; found in higher mz's MsMs_1483; found in higher mz's MsMs_1242; found in higher mz's MsMs_5367; found in higher mz's MsMs_3564; adduct linked to 850_[M+K]+; similar chromatogram in higher mz_5844	0.917	FALSE	null	144.081	C10H9N	Naphthalenes	RUFPHBVGCFYCNW-UHFFFAOYSA-N	C1=CC=C2C(=C1)C=CC=C2N	530	TRUE	TRUE	FALSE		FALSE	FALSE	null	null	99.9	null	null	null	null	1.11736e+06	20	144.08104:100874776 145.08439:18983774 146.08775:8734329		630735424	750546496	646047616	707902016	796631616	689318592	656792640	764632448	737836224	409523	139313	213521	646847616	665458624	773362880	486202752	897116992	341814304
590	4.158	144.081	w/o MS2:1-Naphthylamine	[M+H]+	found in higher mz's MsMs_1484; found in higher mz's MsMs_1485; found in higher mz's MsMs_1236	0.271	FALSE	null	144.081	C10H9N	Naphthalenes	RUFPHBVGCFYCNW-UHFFFAOYSA-N	C1=CC=C2C(=C1)C=CC=C2N	530	TRUE	TRUE	FALSE		FALSE	FALSE	null	null	99.8	null	null	null	null	243963	22	144.08105:20840482 145.0844:2424393 146.08776:7422094		493333888	161469536	508120672	80402088	162803360	65313104	78621904	487827328	96661032	795325	0	71403	448317920	61305744	494901216	279586624	77676848	144721536
591	0.862	144.102	Proline betaine; CE30; CMUNUTVVOOHQPW-LURJTMIESA-N	[M+H]+		0.354	TRUE	7.22	144.102	C7H13NO2	Proline and derivatives	CMUNUTVVOOHQPW-LURJTMIESA-N	C[N+]1(C)CCC[C@H]1C(=O)[O-]	430	TRUE	TRUE	TRUE		FALSE	FALSE	null	null	84.2	95.1	85.7	75.4	50	366675	323	144.10168:34315544 145.10503:4822999 146.10839:14253429	53.0392:4147 57.03431:3664 58.06585:60561 70.06607:6047 70.88985:3803 71.04977:24374 72.68906:3889 75.92749:4103 81.03395:4090 84.04476:65688 84.08133:58273 85.0288:4518 91.97182:5558 93.87475:3572 98.05988:16985 98.09673:23155 99.04455:57764 102.05533:9248 108.01168:3936 127.03823:7741 143.98766:26914 144.10228:1015031	86282624	170901072	70380168	85138600	22916586	82003736	66982136	80706264	90947888	4278199	14818040	5158290	72677536	14744790	11722537	16701649	235126016	12756625
592	0.938	144.102	w/o MS2:Proline betaine; CE0; CMUNUTVVOOHQPW-LURJTMIESA-N	[M+H]+		0.25	FALSE	7.22	144.102	C7H13NO2	Proline and derivatives	CMUNUTVVOOHQPW-LURJTMIESA-N	C[N+]1(C)CCC[C@H]1C(=O)[O-]	530	TRUE	TRUE	FALSE		FALSE	FALSE	null	null	100	95.1	null	null	null	101851	1693-QC4	144.10196:7898680 145.10531:3090632 146.10867:22829592		46621292	83756384	43032688	85138600	161191760	45167988	66982132	43416244	90947888	6194162	14818040	6752561	72677536	46189508	159139296	91228440	65559592	83462888
593	9.133	144.138	Unknown	[M+H]+	ion correlated with 594	0.396	TRUE	null	null	null	null	null	null	999	FALSE	FALSE	FALSE		FALSE	FALSE	null	null	null	null	null	null	null	331210	1693-QC2	144.13843:5473825 145.14178:1837434 146.14514:0	53.03953:4084 55.01889:1558 55.05529:1137 56.05038:1738 57.03427:2176 57.07064:5231 57.93581:1027 58.94337:1127 65.77271:722 67.05495:1082 67.8987:902 69.03455:1397 69.07047:1016 70.06602:4138 71.04983:13410 74.06062:2145 81.03388:2030 84.04535:28424 84.08114:3340 85.02873:3972 85.06518:1344 87.02648:975 88.03932:1613 88.07597:12590 91.05508:1902 98.06071:5812 98.09664:5166 99.04432:35226 102.091…	195629600	100504872	109864024	107859720	134700320	118190632	102548600	186221584	211725328	2596457	1727937	1312995	883169856	399328544	339598144	306775296	455018272	1079008640
594	9.103	144.138	Unknown	[M+H]+	ion correlated with 593; similar chromatogram in higher mz_1543; similar chromatogram in higher mz_7731; similar chromatogram in higher mz_3905	0.5	TRUE	null	null	null	null	null	null	999	FALSE	FALSE	FALSE		FALSE	FALSE	null	null	null	null	null	null	null	425386	1693-QC1	144.13806:11935254 145.14141:3848744 146.14477:163825	53.00291:2188 55.0549:9887 56.05037:3361 57.03426:13410 57.07079:110916 58.9438:2258 67.05495:6008 69.03401:2957 69.07047:4888 70.06545:3441 71.04985:31537 71.08607:5390 74.06072:67892 81.03457:3661 84.04462:38439 84.08113:3436 84.96035:3635 85.02872:3170 85.06517:3511 86.06053:3496 88.0401:2971 88.07626:197119 98.06071:3186 98.09664:5685 99.04426:31698 100.076:3201 102.0915:61226 116.97186:2995 …	195629600	100504872	109864024	107859720	134700320	118190632	103186456	186221600	211725328	2596457	1708613	1312995	883169920	402756960	339598144	306775296	455018272	1079008640
595	0.137	145.049	w/o MS2:Unknown (carbon number 6); PlaSMA ID-173	[M+H]+		0.125	FALSE	2.23	145.05	C6H10O5	Unknown			530	TRUE	TRUE	FALSE		FALSE	FALSE	null	null	96.7	99.5	null	null	null	167308	30	145.0491:98242352 146.05245:8035843 147.05581:3097836		74489360	281678400	352371520	120002704	537976960	198468912	445717440	1438881152	470050304	11126750	33889904	39260208	80913880	428189760	1000880576	720520512	380174272	393538560
596	0.234	145.049	w/o MS2:Unknown (carbon number 6); PlaSMA ID-173	[M+H]+		0.146	TRUE	2.23	145.05	C6H10O5	Unknown			530	TRUE	TRUE	FALSE		FALSE	FALSE	null	null	96.8	99.5	null	null	null	396094	1693-QC9	145.04912:88116544 146.05247:6889318 147.05583:2440643	53.03968:37877 55.01863:30762 55.05503:4672 57.0344:27136 58.06582:12490 69.03417:7128 71.04992:183786 72.08171:47600 80.94558:9093 81.03413:62475 83.01303:11789 84.08133:8131 85.02892:26436 85.04752:4581 88.07636:11081 99.04458:450711 100.04776:4831 112.11228:6631 113.9645:5579 116.9659:52633 127.03971:91313 130.98207:225353 144.99753:64117 145.05061:48327 145.1333:133963	36559364	760766272	784163520	307271360	455990720	445739264	653794688	603092608	3193735424	38105720	103738728	86744232	900079296	1068815616	405530176	165950304	974161408	1364779392
597	0.496	145.049	w/o MS2:Unknown (carbon number 6); PlaSMA ID-173	[M+H]+		0.042	TRUE	2.23	145.05	C6H10O5	Unknown			530	TRUE	TRUE	FALSE		FALSE	FALSE	null	null	97.1	99.6	null	null	null	1.11996e+06	25	145.04919:59648996 146.05254:4170872 147.0559:2082210	53.0396:36703 55.01851:20254 57.03427:18248 69.03402:9730 71.04978:160338 72.08155:25835 72.9377:6458 76.53471:4435 81.03399:46160 85.02874:25220 87.70573:4903 88.07617:6416 99.04433:355138 100.04849:5928 103.9509:4012 112.11204:7801 113.96425:7551 116.96587:39902 127.03941:82248 130.98183:130357 144.99724:31041 145.05025:27966 145.13307:57068	192176768	709586560	957832896	347995296	641626496	402000320	434646848	938688000	694912000	30825172	296722528	33850980	459219872	1587963776	616418048	1624707840	402176352	1297816576
598	0.31	145.049	w/o MS2:Unknown (carbon number 6); PlaSMA ID-173	[M+H]+		0.062	TRUE	2.23	145.05	C6H10O5	Unknown			530	TRUE	TRUE	FALSE		FALSE	FALSE	null	null	97.2	99.5	null	null	null	1.37505e+06	1693-QC5	145.04921:77162168 146.05256:5878200 147.05592:2594148	53.03962:35128 55.01855:29033 57.03443:38788 58.06613:14511 69.03403:8710 70.06603:8279 71.01339:6083 71.04979:200408 72.08163:93100 72.93771:9018 80.94611:6205 81.03392:49426 83.01215:5709 83.05018:4682 84.08116:4916 84.99232:4453 85.02869:30917 88.07619:19129 90.94807:5559 99.04435:466780 100.04756:5918 112.11206:24836 113.96426:8306 116.96609:37139 125.91977:3737 127.03957:99513 129.13898:3980…	152280640	174679616	784163520	678090880	2290036992	1948653312	2368117248	526508576	817428032	48887688	22921304	62099328	900079232	1068815616	242215424	485480608	246910784	406989120
599	2.027	145.049	w/o MS2:Unknown (carbon number 6); PlaSMA ID-173	[M+H]+		0.062	TRUE	2.23	145.05	C6H10O5	Unknown			530	TRUE	TRUE	FALSE		FALSE	FALSE	null	null	97.2	100	null	null	null	697007	1693-QC7	145.04921:86139672 146.05256:7634364 147.05592:3062126	50.29338:3366 53.03933:46322 55.01855:31927 55.05496:3907 55.47541:3386 57.03443:32522 58.06575:5866 58.38982:3413 69.03409:9883 69.07817:3572 71.01344:7594 71.04984:192109 72.33477:3866 74.15327:5343 81.03399:57192 83.01364:17190 84.08122:4680 84.99239:6361 85.02882:25970 85.29268:3660 90.87333:4128 97.02922:4521 99.04442:454738 100.04764:6685 100.07612:4686 115.18217:4652 116.96606:29918 117.10…	625440384	780741824	997641664	1158885760	1243050112	1164504064	2363879936	1201462144	1173625984	42572296	39988916	111857040	1358953088	4968478208	1320247040	4025545984	1550644480	2019674368
600	0.352	145.049	w/o MS2:Unknown (carbon number 6); PlaSMA ID-173	[M+H]+		0.042	TRUE	2.23	145.05	C6H10O5	Unknown			530	TRUE	TRUE	FALSE		FALSE	FALSE	null	null	97.3	99.6	null	null	null	1.2364e+06	46	145.04922:73548536 146.05257:5787658 147.05593:2356032	53.03957:35061 55.0187:28992 57.03436:34192 71.01339:8195 71.04978:157417 72.08156:23617 81.03403:49270 83.01357:5294 85.02875:28355 88.07618:16809 99.04435:387153 112.11205:6039 113.96426:4666 116.96614:35490 127.03946:76156 130.98186:117533 131.98279:4182 143.11797:4696 144.99716:36142 145.0504:47779 145.13327:60271	152280640	162988784	157417232	678090880	2290036992	1948653312	2368117248	394304960	837534784	49636412	35435752	62099328	1260237952	402255904	353116960	521830560	273975200	264355616
601	6.435	145.049	w/o MS2:Unknown (carbon number 6); PlaSMA ID-173	[M+K]+	adduct linked to 94_[M+Li]+	0.25	TRUE	2.23	145.05	C6H10O5	Unknown			530	TRUE	TRUE	FALSE		FALSE	FALSE	null	null	97.9	97.8	null	null	null	423380	36	145.04936:44713928 146.05271:3269889 147.05607:1747507	53.0396:30085 55.01855:27891 55.0553:4955 57.0344:21220 58.06612:3484 69.03403:11581 70.06603:5192 71.01339:2661 71.04978:143648 72.05312:2306 72.08214:2299 81.03396:48064 83.01357:10055 83.05017:2313 84.99232:3857 85.02869:28726 85.04883:2468 86.06055:3219 88.07618:14714 97.02823:2488 99.04436:358158 100.04755:4763 100.07603:4199 101.0237:5316 110.06001:2982 117.70242:2171 127.03948:70972 133.20…	207080352	240880272	439381920	378286848	544051264	449575360	313433536	430485792	423889728	50348644	133561472	24596378	218650576	482468064	373611360	264611696	696040000	48071476
602	6.473	145.049	w/o MS2:Unknown (carbon number 6); PlaSMA ID-173	[M+H]+	found in higher mz's MsMs_663	0.417	TRUE	2.23	145.05	C6H10O5	Unknown			530	TRUE	TRUE	FALSE		FALSE	FALSE	null	null	97.9	97.8	null	null	null	426376	43	145.04938:43014584 146.05273:1211794 147.05609:0	53.03963:39665 55.01857:25472 55.0553:3824 57.03445:21260 58.06612:3865 68.02413:1966 69.03403:4883 70.06603:3159 71.01339:3771 71.04978:143297 72.08156:2415 78.65304:2016 80.05013:2219 81.03391:46392 82.06553:2953 82.28455:2059 83.01357:7300 83.04945:3238 84.04461:2365 85.02879:20163 88.07618:11077 99.04433:347651 100.04756:3638 100.07604:2879 101.02371:3684 109.02806:2595 127.03935:60029 145.05…	207080352	240880272	439381920	378286880	544051264	449575360	313433536	430485760	423889728	47579420	59283952	15668190	218650576	482468032	373611360	264611696	696040000	207202912
603	0.046	145.049	w/o MS2:Unknown (carbon number 6); PlaSMA ID-173	[M+H]+		0.125	FALSE	2.23	145.05	C6H10O5	Unknown			530	TRUE	TRUE	FALSE		FALSE	FALSE	null	null	98.1	99.4	null	null	null	725173	20	145.04941:95643680 146.05276:6803086 147.05612:2629610		32453092	101001128	91833032	445158784	156435936	397776960	155835840	102847680	172831952	41315544	14312768	18441946	395810688	135558832	144967216	100128280	87993264	203550288
604	0.939	145.049	w/o MS2:Unknown (carbon number 6); PlaSMA ID-173	[M+H]+	found in higher mz's MsMs_888	0.938	TRUE	2.23	145.05	C6H10O5	Unknown			530	TRUE	TRUE	FALSE		FALSE	FALSE	null	null	98.2	99.8	null	null	null	997923	30	145.04944:69757304 146.05279:6165406 147.05615:2551008	53.03943:38581 55.01873:37617 55.05501:4771 57.03438:31921 58.06622:5943 69.03415:20641 70.0656:8085 71.0135:10656 71.04988:187384 71.93158:4386 74.34752:4692 79.84077:4308 81.03422:54109 83.01371:31878 85.02895:42480 88.07633:23199 99.04451:427034 100.04772:4735 101.02388:6760 106.25548:5122 116.14735:4653 124.52451:5173 127.03966:91249 130.98206:9157 145.04883:67154 145.13324:86172	434124000	633770304	823866688	662041920	922126016	853635072	823674176	745612224	1024708416	42453056	55695148	53375072	912378752	870787968	864975360	935102592	658421504	1129857152
605	2.176	145.049	w/o MS2:Unknown (carbon number 6); PlaSMA ID-173	[M+H]+		0.021	TRUE	2.23	145.05	C6H10O5	Unknown			530	TRUE	TRUE	FALSE		FALSE	FALSE	null	null	98.3	100	null	null	null	217260	1693-QC2	145.04948:67026044 146.05283:5158822 147.05619:2515186	53.0396:52102 55.01854:25937 55.05529:3766 57.03439:28515 57.24031:3511 69.03401:24877 71.01337:5967 71.04977:199071 72.08154:6636 73.78753:3444 75.64458:3379 77.54673:3382 81.03385:64144 83.01355:15930 85.0288:30646 90.81985:3486 99.04434:506482 100.04753:8042 101.02368:5278 109.02911:4330 115.03914:4612 116.96553:27346 127.03943:88437 130.98166:108271 144.99712:40160 145.04993:61359 145.13312:1…	249649232	1829043712	1326247936	1298567680	1591602944	568664064	552202560	1354487936	1240437632	18682870	97172768	21986160	1505428096	677109824	1979578112	613124864	1802289664	749818752
606	8.102	145.05	w/o MS2:Unknown (carbon number 6); PlaSMA ID-173	[M+H]+		0.021	TRUE	2.23	145.05	C6H10O5	Unknown			530	TRUE	TRUE	FALSE		FALSE	FALSE	null	null	98.4	95.8	null	null	null	299601	1693-QC5	145.04951:21683612 146.05286:2094901 147.05622:1197189	53.03963:14128 55.01868:10226 55.05531:1906 56.05039:1622 57.03439:11088 58.06616:7729 69.03403:6710 70.06598:8831 71.01339:2004 71.04982:62916 72.08156:1606 81.03395:22729 82.06553:1209 83.01358:5671 83.05018:3483 84.04461:2077 84.08116:3884 85.02874:13551 85.04809:1636 86.06056:1817 88.07623:17096 98.08469:1676 99.04439:152827 100.04756:1723 100.07604:5961 101.02371:4347 110.06002:3996 127.0394…	217601648	214815920	414646176	488077280	1933238400	302258144	492502688	1907414656	462489664	22134940	64128144	23236638	499073600	945324736	400754464	387576480	1212101632	239315040
607	0.428	145.05	w/o MS2:Unknown (carbon number 6); PlaSMA ID-173	[M+H]+		0.104	FALSE	2.23	145.05	C6H10O5	Unknown			530	TRUE	TRUE	FALSE		FALSE	FALSE	null	null	98.5	99.6	null	null	null	1.23698e+06	37	145.04953:72617464 146.05288:5203989 147.05624:2200160		192176768	709586560	264217824	830745728	668974976	503018240	592912064	938602432	874611648	141519296	296722528	25911168	1260237952	1587963776	1691672576	552538752	1010124352	1297816576
608	1.529	145.05	w/o MS2:Unknown (carbon number 6); PlaSMA ID-173	[M+H]+		0.021	TRUE	2.23	145.05	C6H10O5	Unknown			530	TRUE	TRUE	FALSE		FALSE	FALSE	null	null	98.7	99.9	null	null	null	979435	41	145.04959:79516952 146.05294:6230414 147.0563:77648048	53.0396:48512 55.01889:34455 55.05529:5347 57.03431:32315 58.06611:3943 64.09789:3901 69.03401:20787 70.06602:5301 71.01337:9372 71.04977:196955 72.08154:6520 77.20589:4006 81.03388:79183 83.01356:10599 85.02873:41933 87.04497:4856 88.07616:4233 97.02912:6864 99.04433:508644 101.02369:4809 109.02804:6808 116.96587:20876 120.49184:5324 127.03942:113236 130.98152:74757 142.2885:4564 144.99724:23494…	803732096	895454144	1159901696	1470781440	1167954304	1088356224	1102918272	973145728	2341387776	96328376	53792068	42028936	2186904064	1235865600	1627668864	883764032	1088477952	1084833920
609	2.691	145.05	w/o MS2:Unknown (carbon number 6); PlaSMA ID-173	[M+H]+		0.021	FALSE	2.23	145.05	C6H10O5	Unknown			530	TRUE	TRUE	FALSE		FALSE	FALSE	null	null	98.7	100	null	null	null	93093.2	1693-QC5	145.04959:105579720 146.05294:8961503 147.0563:3152158		627926976	2149296896	516097632	2674304000	2831135232	1058392064	1279849344	1162875648	609700416	125274792	50678128	56633812	999101952	1327590400	550356480	384472064	2122931968	352823648
610	3.309	145.05	w/o MS2:Unknown (carbon number 6); PlaSMA ID-173	[M+H]+		0.25	TRUE	2.23	145.05	C6H10O5	Unknown			530	TRUE	TRUE	FALSE		FALSE	FALSE	null	null	98.7	99.9	null	null	null	182881	43	145.04959:121254088 146.05294:8900757 147.0563:2840483	53.03959:72978 55.01868:59092 55.05531:9399 57.03428:43605 69.03403:10125 71.04979:331228 80.94542:10104 81.0341:99070 83.01358:17581 83.04946:8488 83.59191:6735 85.02885:58739 99.04437:810447 116.9659:29696 127.03959:168398 130.98184:108976 144.99727:16571 145.04868:88189 145.13315:83111	312879488	3099507200	1554586880	633952896	4567687680	2161125376	797422016	665606400	2131839232	133142384	85175312	144175120	776427008	1230382976	1056982784	823158656	4121386752	845681216
611	2.771	145.05	w/o MS2:Unknown (carbon number 6); PlaSMA ID-173	[M+H]+		0.021	FALSE	2.23	145.05	C6H10O5	Unknown			530	TRUE	TRUE	FALSE		FALSE	FALSE	null	null	98.7	100	null	null	null	95342.4	1693-QC2	145.04961:70906848 146.05296:6760678 147.05632:2678319		1075183872	2300603648	653839232	560946496	560557248	1593415552	2358973184	612252480	1883640064	125274792	42271104	37942292	719044416	1388502784	526151808	506028832	5689617920	492689632
612	4.65	145.05	w/o MS2:Unknown (carbon number 6); PlaSMA ID-173	[M+H]+		0.042	TRUE	2.23	145.05	C6H10O5	Unknown			530	TRUE	TRUE	FALSE		FALSE	FALSE	null	null	98.7	99.3	null	null	null	218394	13	145.04961:62004248 146.05296:138258016 147.05632:14548626	53.03963:38816 55.01859:25233 55.05499:4620 57.03436:19814 58.0662:7747 69.03413:7489 70.06613:5015 71.01349:6126 71.04988:157603 72.08166:3763 81.03407:68677 83.01369:4974 85.02866:29119 85.0482:4749 88.0763:8477 91.05441:4440 99.04447:423774 100.04769:6142 107.10087:3512 109.98245:3377 118.06556:15416 127.03956:66465 130.98201:24206 143.11816:4209 143.67352:3579 144.99747:4185 145.0488:58103 14…	542132288	239033312	260614464	299699872	794803840	739585088	1875700352	636360768	210581152	21021144	19762002	100202160	425858656	726529664	560947264	582601024	425664192	169161376
613	1.589	145.05	w/o MS2:Unknown (carbon number 6); PlaSMA ID-173	[M+H]+		0.146	TRUE	2.23	145.05	C6H10O5	Unknown			530	TRUE	TRUE	FALSE		FALSE	FALSE	null	null	98.7	100	null	null	null	934303	43	145.04961:92762032 146.05296:8859527 147.05632:10909306	51.86506:5372 53.0396:59971 55.01867:43627 55.05492:6032 57.03428:39590 58.06571:6610 69.03403:11201 71.01339:8057 71.04978:241239 72.08156:14746 77.20655:6189 80.02637:5389 81.03406:73255 83.01286:9896 85.02876:41464 88.07619:12466 93.39261:8196 93.81176:5951 99.04437:579004 100.04756:8329 100.75843:5690 116.9659:13484 118.80745:6326 121.63268:5960 125.0452:6202 127.03952:106552 130.98198:67369 …	310006240	920590656	1219702656	1829710976	1191517440	1145808896	2149288192	1014052096	2341387776	49512712	150187712	57621476	1555763968	1186575488	2266774016	981905216	1164880000	1055742464
614	2.512	145.05	w/o MS2:Unknown (carbon number 6); PlaSMA ID-173	[M+H]+		0.146	TRUE	2.23	145.05	C6H10O5	Unknown			530	TRUE	TRUE	FALSE		FALSE	FALSE	null	null	98.7	100	null	null	null	244729	41	145.04958:94982016 146.05293:7399209 147.05629:2872008	53.0396:69672 55.01866:44628 55.05529:5548 57.03438:42413 60.64736:4524 64.49298:4483 69.03401:10790 71.01337:7100 71.04978:248940 72.98793:4280 81.03399:69719 83.01356:11096 85.02868:33470 88.07616:8657 99.04432:601218 100.04754:8155 100.07602:4449 101.02369:8333 116.96707:18853 127.03944:129388 130.98183:124609 143.11794:5426 144.9971:43110 145.04831:68839 145.13301:33280	254831216	1003298112	3973537792	1182674176	1256829184	2095284224	758066432	1501245952	987239168	71128992	22286210	157929104	6005630976	456624704	1962090496	820674304	1674828416	1781550720
615	1.726	145.05	w/o MS2:Unknown (carbon number 6); PlaSMA ID-173	[M+H]+		0.021	TRUE	2.23	145.05	C6H10O5	Unknown			530	TRUE	TRUE	FALSE		FALSE	FALSE	null	null	98.8	100	null	null	null	1.04073e+06	1693-QC3	145.04962:79123352 146.05297:7093584 147.05633:2783844	53.0396:51843 55.0186:32664 55.0549:4906 57.03436:34380 61.79216:3664 69.03401:20325 71.01394:5081 71.04977:232036 72.08154:15474 78.89505:3647 81.03392:62816 83.01356:24410 84.04459:3742 85.0288:28318 97.02912:4539 99.04433:511811 100.04753:5170 116.96706:18287 127.03941:110265 130.98178:97362 144.99751:27145 145.05002:66942 145.13312:22324	385280160	2110428928	2869680896	344829984	3026687232	1022237312	345459328	1009515712	478282208	20862314	41157336	114064864	324316096	1009851392	370936064	944599872	391504224	1443128192
616	3.141	145.05	w/o MS2:Unknown (carbon number 6); PlaSMA ID-173	[M+H]+		0.042	TRUE	2.23	145.05	C6H10O5	Unknown			530	TRUE	TRUE	FALSE		FALSE	FALSE	null	null	98.8	99.9	null	null	null	402428	25	145.04962:80791160 146.05297:6144015 147.05633:2352659	52.44051:4242 53.03967:56283 55.01851:25588 55.05529:5284 57.03434:33598 58.06612:3760 69.03402:16788 70.06547:6801 71.01337:7011 71.04979:206855 81.03389:71487 83.01357:8722 84.99231:7349 85.02873:41405 88.07616:4845 98.9565:5796 99.04433:545784 100.04754:5517 109.60802:4629 111.01343:4222 116.96588:29724 127.03939:96177 128.95125:4741 129.29778:4751 130.98181:129426 131.14119:4493 134.8844:4621…	539784320	252149968	1164201472	1278622336	495038784	325569376	475248352	2289352704	1133954304	18432362	50608992	59522968	1787812480	1597679104	212969776	3999051264	316217792	431510272
617	2.39	145.05	w/o MS2:Unknown (carbon number 6); PlaSMA ID-173	[M+H]+		0.021	TRUE	2.23	145.05	C6H10O5	Unknown			530	TRUE	TRUE	FALSE		FALSE	FALSE	null	null	98.8	100	null	null	null	1.65178e+06	43	145.04964:115934808 146.05299:10443480 147.05635:3036191	53.03967:61265 55.01851:39141 57.03428:37293 66.49449:6154 69.03403:10487 71.04982:258495 72.08156:9638 79.58145:6860 80.94542:8875 81.03379:74675 83.01358:26884 84.99232:7109 85.02888:52359 92.02031:6456 99.04434:655064 101.02371:6493 116.14479:6659 116.9659:32120 124.73412:6681 127.03959:111172 130.98178:132943 131.31659:6763 144.99727:34832 145.04866:71329 145.13261:57207	716015104	396562880	1330962176	1183228032	1543887872	1273652480	528398944	1275436032	482800416	21109906	83825696	24704652	1491917696	1702750464	477749728	496703552	1536689792	683201856
618	3.218	145.05	w/o MS2:Unknown (carbon number 6); PlaSMA ID-173	[M+H]+		0.125	TRUE	2.23	145.05	C6H10O5	Unknown			530	TRUE	TRUE	FALSE		FALSE	FALSE	null	null	98.9	99.9	null	null	null	252174	42	145.04965:120483056 146.053:10712812 147.05636:2208146	53.03959:74922 55.01851:43657 57.03428:33003 69.03403:24727 71.04977:306946 80.94611:8062 81.03392:94940 83.01357:11661 84.99232:6760 85.02875:32339 88.07618:9256 99.04436:838129 100.04755:12179 103.37233:7438 125.3255:6768 127.03952:159277 130.98152:63676 144.99725:13731 145.04994:90925 145.13309:68336	92454768	250773456	1486616192	307646144	4567687680	491031872	361733568	602446528	361802464	23087966	85175312	24292262	265264016	2627995904	3854312960	3313500672	728066752	3894412800
619	1.644	145.05	w/o MS2:Unknown (carbon number 6); PlaSMA ID-173	[M+H]+		0.104	TRUE	2.23	145.05	C6H10O5	Unknown			530	TRUE	TRUE	FALSE		FALSE	FALSE	null	null	98.9	100	null	null	null	1075580	28	145.04967:86382728 146.05302:7300264 147.05638:8968181	53.03962:49151 55.01865:29126 55.05492:5146 57.03429:33015 58.06614:5783 63.58316:4219 65.5371:3588 66.54185:3983 69.03404:21843 69.74232:3981 70.05437:4438 71.0134:5388 71.0498:200668 71.68791:3852 72.08166:34434 72.93772:5729 81.03391:76174 81.92259:4326 83.01363:28614 85.02876:28100 88.07619:8199 99.04434:534613 100.07606:5824 103.21503:4714 116.96712:15853 127.0395:106492 130.98203:78757 132.…	385280160	1388493312	1212897792	1109582592	1191103616	1114360448	2149288192	1034068800	1636191872	42844528	150187712	62174460	566626048	1141926784	1197812480	956661504	2342069504	2670917632
620	2.855	145.05	w/o MS2:Unknown (carbon number 6); PlaSMA ID-173	[M+H]+		0.042	TRUE	2.23	145.05	C6H10O5	Unknown			530	TRUE	TRUE	FALSE		FALSE	FALSE	null	null	98.9	100	null	null	null	436825	42	145.04967:114510168 146.05302:8983543 147.05638:3048188	53.03965:71699 53.59153:5439 55.01862:51418 57.0344:52105 59.72844:5500 69.03403:12400 71.01338:6981 71.04979:281410 80.94541:9352 81.034:88220 83.01357:24645 85.02867:45520 88.07618:8622 91.99854:5380 99.04437:748046 100.04755:9328 116.96589:26998 119.07195:6230 127.03941:149982 130.98206:151464 140.26424:5658 143.11797:7131 144.9971:43587 145.04887:86560 145.13287:47561	585054144	303727136	907827136	476544000	529836896	386635328	376244832	357779392	1883640064	40036352	23774508	22238514	715192768	2832514560	1056618752	1299278080	7667889152	1814146688
621	5.157	145.05	w/o MS2:Unknown (carbon number 6); PlaSMA ID-173	[M+H]+		0.208	TRUE	2.23	145.05	C6H10O5	Unknown			530	TRUE	TRUE	FALSE		FALSE	FALSE	null	null	98.9	98.9	null	null	null	586105	42	145.04967:73834256 146.05302:19460982 147.05638:2726333	53.03959:46324 55.01857:33074 55.0553:9125 57.03438:38008 69.03403:9781 70.06548:5080 71.01339:5114 71.04977:230691 77.2748:4582 81.0339:70970 85.02882:35172 87.04575:4055 88.07618:7737 90.11719:5085 93.57092:5814 99.04433:591367 101.0237:5907 127.03934:114673 145.05:70898 145.13298:52807	1546324992	2344730112	490554496	524234816	3905977088	670566400	3331164416	3230395392	448312864	31996328	40894672	73605984	3654359296	3606420992	776704064	2903826688	495893184	690814464
622	2.907	145.05	w/o MS2:Unknown (carbon number 6); PlaSMA ID-173	[M+H]+		0.062	TRUE	2.23	145.05	C6H10O5	Unknown			530	TRUE	TRUE	FALSE		FALSE	FALSE	null	null	99	99.9	null	null	null	159316	46	145.04968:110330736 146.05303:9673041 147.05639:3010713	51.606:5585 53.03967:66169 55.01864:48086 57.03443:43070 69.03403:11952 71.04981:311340 81.03385:77670 83.01357:28539 83.04945:5349 85.02875:26779 88.07618:6473 98.09943:6220 99.04439:707433 101.0237:7107 116.9659:37313 118.31157:5751 127.03948:155998 130.98181:149821 144.99751:48591 145.04874:91364 145.13298:52476	434004192	435943968	1209427584	646941312	1832341888	539344896	419098304	345469280	662207232	39556584	36488868	79744288	688036224	3000452096	983864128	1299278080	4949817344	1814146688
623	1.781	145.05	w/o MS2:Unknown (carbon number 6); PlaSMA ID-173	[M+H]+		0.021	TRUE	2.23	145.05	C6H10O5	Unknown			530	TRUE	TRUE	FALSE		FALSE	FALSE	null	null	99	100	null	null	null	1.00208e+06	27	145.04968:76963896 146.05303:7638685 147.05639:2160901	53.03965:55538 55.0186:27739 57.03426:34867 58.06613:5605 69.03403:15832 70.06604:9352 71.0134:4929 71.04979:217212 72.08157:6623 80.94611:4799 81.0341:58107 83.01358:19009 84.08117:4187 85.02874:28085 88.07619:7087 95.63918:3914 99.04438:485162 100.04757:5290 101.02372:6066 116.96591:22507 117.65159:4548 127.03943:96263 130.9818:78941 143.11798:7573 144.99728:23515 145.05011:59853 145.13301:62418	241663808	314062624	1382188672	410695488	3026687232	1031991360	618874944	989265984	451780224	73815816	24536958	56685996	549200448	1102572032	589628736	1014943552	415380416	653266880
624	4.763	145.05	w/o MS2:Unknown (carbon number 6); PlaSMA ID-173	[M+H]+		0.021	TRUE	2.23	145.05	C6H10O5	Unknown			530	TRUE	TRUE	FALSE		FALSE	FALSE	null	null	99	99.2	null	null	null	256426	1693-QC2	145.04968:47373156 146.05303:38083556 147.05639:4535422	53.03961:33830 55.01856:24595 55.0549:4600 57.03431:26002 69.03401:12708 71.01394:3451 71.04976:178889 72.08154:2873 81.03395:53945 83.01355:3279 83.04943:2813 85.02885:21850 85.04881:2869 97.02911:3844 99.0443:425918 100.04753:4891 101.02368:2887 127.03947:79165 128.06969:2537 130.9818:15584 144.99722:4079 145.05011:52444 145.13312:14205	186684592	959016640	1333907456	1345598720	290126688	862141952	719443264	757174528	1329632640	146096704	32239470	37106660	1717677568	319738816	228608944	866868480	1385996288	1056278016
625	3.38	145.05	w/o MS2:Unknown (carbon number 6); PlaSMA ID-173	[M+H]+		0.104	TRUE	2.23	145.05	C6H10O5	Unknown			530	TRUE	TRUE	FALSE		FALSE	FALSE	null	null	99	99.8	null	null	null	139146	3	145.0497:92543320 146.05305:9173303 147.05641:2389199	53.03934:68946 55.01855:36777 55.05495:7493 57.03432:30983 58.06616:7620 69.03462:10311 71.01344:11681 71.04985:260164 81.03385:77178 83.01363:11258 84.04539:6629 85.02881:33297 88.07624:12223 99.04441:717971 100.04763:7957 114.70178:5404 116.96598:11434 127.03961:119067 130.98175:131228 143.11807:6588 144.99734:46782 145.04865:85903 145.13322:66066	996994560	738826432	823487360	888867264	1621803008	2161125376	3996023808	1171656448	1965961472	49243108	23335398	144175120	3696367616	1102354816	1045206720	775628288	4121386496	783493184
626	5.255	145.05	w/o MS2:Unknown (carbon number 6); PlaSMA ID-173	[M+H]+		0.062	TRUE	2.23	145.05	C6H10O5	Unknown			530	TRUE	TRUE	FALSE		FALSE	FALSE	null	null	99	98.9	null	null	null	730483	36	145.0497:71894360 146.05305:7633138 147.05641:1484128	53.0396:63538 55.01864:41022 57.03428:30103 61.45129:5126 68.16856:4780 69.03403:16849 71.01339:6693 71.0498:218730 81.03407:72871 81.90077:4329 83.01357:11531 84.99232:5196 85.02875:30097 88.07618:8769 91.97092:9159 99.0444:558801 100.04851:6715 104.59218:4485 127.03944:96781 130.98183:7995 143.11797:4918 145.04878:58904 145.13326:39703	375920896	652922944	224060480	3406845184	965245632	898593536	799572160	868974592	315980032	134723904	70708280	37762580	867633344	958796864	784661184	590895872	1214889856	616444160
627	6.858	145.05	w/o MS2:Unknown (carbon number 6); PlaSMA ID-173	[M+H]+		0.125	TRUE	2.23	145.05	C6H10O5	Unknown			530	TRUE	TRUE	FALSE		FALSE	FALSE	null	null	99	97.3	null	null	null	397569	47	145.0497:35536536 146.05305:3237886 147.05641:1383745	50.61797:1874 53.03959:19902 55.01852:15140 57.03439:18063 58.06613:5415 62.03106:2057 65.39894:2089 70.06605:3661 70.39988:2468 71.01283:2086 71.04979:112837 78.48791:2223 81.03388:30728 83.01359:5266 84.04536:2759 84.99308:3069 85.02877:17198 86.06057:2933 88.07619:11790 90.31144:2089 91.73799:2672 99.04435:290739 100.04758:3392 100.07606:3680 101.02373:3823 109.51125:2028 127.03949:51577 128.0…	260483216	1160338560	1500308224	1801496320	853408384	1822026368	749496512	514165184	541704640	41210452	29052090	18763412	555640064	1899949312	1589839616	563074688	757928448	429151648
628	5.423	145.05	w/o MS2:Unknown (carbon number 6); PlaSMA ID-173	[M+H]+		0.021	TRUE	2.23	145.05	C6H10O5	Unknown			530	TRUE	TRUE	FALSE		FALSE	FALSE	null	null	99.1	98.7	null	null	null	571626	7	145.04973:49614896 146.05308:4759798 147.05644:1552354	53.03933:37845 55.01863:25754 57.03441:24163 58.06576:4318 63.24889:2632 69.03409:5795 71.01345:3381 71.04984:185689 72.93777:3215 81.03396:45268 83.01293:7378 83.04953:3287 84.9924:3302 85.0289:26371 86.06064:3492 86.92657:2666 88.07626:13985 93.56327:2783 99.04441:384959 100.07613:4679 101.0238:4092 127.03976:69724 130.98195:5849 145.04861:43724 145.13321:62336	446003648	689585152	1026235776	973269312	1121150464	1154968832	931824960	910245376	2547077888	46033112	17642298	25096698	1038978624	1018746752	874255232	724742784	1715599616	664198528
629	4.721	145.05	w/o MS2:Unknown (carbon number 6); PlaSMA ID-173	[M+H]+		0.042	TRUE	2.23	145.05	C6H10O5	Unknown			530	TRUE	TRUE	FALSE		FALSE	FALSE	null	null	99.1	99.2	null	null	null	281745	41	145.04974:67350264 146.05309:118644584 147.05645:13018443	53.03964:39275 53.05382:2901 55.01856:34855 55.0549:4955 57.03437:26994 60.15804:2783 69.03401:13040 71.01394:5196 71.04977:199825 72.52295:3005 73.57159:3338 81.03399:60367 83.01356:7954 84.99305:4100 85.02865:31599 88.07616:5694 93.0375:3268 96.45963:3629 99.04433:514808 100.04754:5042 101.02369:3680 109.02804:4191 115.67371:3315 118.06538:19246 127.03954:87347 130.9818:14091 140.03918:3551 144…	259214816	959016576	1012172864	1345598720	511136448	815781632	724700800	695843584	1329632640	77757056	64247828	46437984	1717677568	510611712	244813280	203901952	348536032	1056278016
630	1.473	145.05	w/o MS2:Unknown (carbon number 6); PlaSMA ID-173	[M+H]+		0.042	TRUE	2.23	145.05	C6H10O5	Unknown			530	TRUE	TRUE	FALSE		FALSE	FALSE	null	null	99.1	99.9	null	null	null	559793	7	145.04974:55561900 146.05309:5264548 147.05645:53809940	53.03965:37882 55.01856:22818 55.05496:4527 57.03433:21816 58.06575:4521 69.03409:7285 70.06554:5897 71.01345:14497 71.04984:144482 72.08175:29146 81.03397:59343 83.01365:21506 83.04953:3977 85.02879:34078 88.07626:16371 99.04443:376129 99.09212:5224 100.07613:5245 100.11222:6781 109.83377:3661 116.966:16444 127.03951:74110 129.13908:3645 130.98195:64703 143.1181:5537 144.99739:21024 145.04861:55…	988780800	825352448	1015789824	926615104	1126471040	1002344704	990225792	902336128	980216512	96328376	27550660	19343464	1778457984	1124130048	1119766656	890338624	995118208	983655680
631	6.796	145.05	w/o MS2:Unknown (carbon number 6); PlaSMA ID-173	[M+H]+		0.354	TRUE	2.23	145.05	C6H10O5	Unknown			530	TRUE	TRUE	FALSE		FALSE	FALSE	null	null	99.1	97.4	null	null	null	450277	43	145.04974:44451204 146.05309:3191734 147.05645:906560	53.03965:27772 55.01854:26154 55.05492:2368 57.03433:22631 58.06612:3541 59.04998:2002 69.03403:8859 70.06548:3618 71.01339:3376 71.04977:131861 74.55089:1999 81.03396:34984 82.60619:2134 83.01286:9516 83.04945:4278 84.99306:3031 85.02866:21449 88.07619:12735 91.96424:2189 99.04433:320451 100.04756:4649 100.07604:3727 101.02371:2813 127.03942:60544 128.07111:3522 143.11798:5167 145.05003:36706 14…	531401760	1160338560	1500308352	1801496320	2079077760	684442432	1785648896	1623937024	640467456	52021492	48680740	17737378	585820288	1899949312	1589839616	1419613184	2429570560	425343744
632	2.982	145.05	w/o MS2:Unknown (carbon number 6); PlaSMA ID-173	[M+H]+		0.104	TRUE	2.23	145.05	C6H10O5	Unknown			530	TRUE	TRUE	FALSE		FALSE	FALSE	null	null	99.1	99.9	null	null	null	255771	36	145.04974:131780496 146.05309:10804688 147.05645:3327476	53.03961:85703 55.01862:49017 57.03435:52907 69.03403:14354 71.01339:9964 71.0498:358249 81.03397:96522 83.01357:16870 85.02888:49281 88.07618:14744 99.04434:878262 100.04755:12591 116.9659:28280 127.0395:147717 130.9817:102165 144.99727:34451 145.04999:107387 145.13306:70750	434004192	1307147776	1655990912	340757760	825861888	1871004160	781654656	894155328	278517408	16726766	149776112	79744288	645945920	379659232	2341199360	299277824	384128224	1814146688
633	6.738	145.05	w/o MS2:Unknown (carbon number 6); PlaSMA ID-173	[M+H]+		0.333	TRUE	2.23	145.05	C6H10O5	Unknown			530	TRUE	TRUE	FALSE		FALSE	FALSE	null	null	99.2	97.5	null	null	null	353445	42	145.04976:41083688 146.05311:2649711 147.05647:883162	53.03963:22009 55.01893:23842 55.0553:4189 57.03428:13553 58.06612:3838 60.86431:1996 69.03403:7750 70.06603:3300 71.01339:2565 71.0498:127731 81.03394:33404 83.01357:8156 83.04945:4266 84.04533:2201 85.02862:19094 88.07618:5371 95.36741:2060 99.04436:304532 100.04755:4018 101.0237:2595 127.03947:58970 128.07111:2551 131.97559:2771 143.11797:5338 145.0502:33474 145.07678:3331 145.13306:54371	531401760	109264984	181644816	237669600	200922368	241553824	1785648896	1623936896	1696599808	52957788	48133876	36272324	1785089536	199418432	174192592	1419613184	2429570560	1379947776
634	5.096	145.05	w/o MS2:Unknown (carbon number 6); PlaSMA ID-173	[M+H]+		0.583	TRUE	2.23	145.05	C6H10O5	Unknown			530	TRUE	TRUE	FALSE		FALSE	FALSE	null	null	99.2	99	null	null	null	522025	43	145.04977:77723416 146.05312:10243448 147.05648:0	53.03963:55040 55.01852:27904 57.03428:29524 58.06613:5789 69.03403:9185 71.04979:216522 81.03381:67764 83.01358:17231 85.02876:37074 88.07619:8713 89.51332:4416 99.04433:558201 100.04756:5724 101.02371:4689 127.03934:102642 130.98184:5067 143.11798:5670 145.05014:62354 145.13307:67598	112380864	2344730112	693854912	524234816	291860960	748376896	3331164416	815141568	734537472	45571996	40894672	43274940	3654359296	3606420992	3183987456	2903826944	749295360	2855385088
635	2.331	145.05	w/o MS2:Unknown (carbon number 6); PlaSMA ID-173	[M+H]+		0.042	FALSE	2.23	145.05	C6H10O5	Unknown			530	TRUE	TRUE	FALSE		FALSE	FALSE	null	null	99.2	100	null	null	null	48262.8	29	145.04977:67648064 146.05312:5820204 147.05648:2043541		604504064	384054688	1350700288	1224193408	3426679808	1025598336	1189684096	3046542336	300242080	89943712	28808818	51228256	1488101504	926069376	552457024	464195072	1626073600	336382496
636	2.586	145.05	w/o MS2:Unknown (carbon number 6); PlaSMA ID-173	[M+H]+		0.042	FALSE	2.23	145.05	C6H10O5	Unknown			530	TRUE	TRUE	FALSE		FALSE	FALSE	null	null	99.2	100	null	null	null	68626.4	1693-QC8	145.04977:85659416 146.05312:11735302 147.05648:2449208		490129792	999463424	3214589184	1248787456	1604956544	554857792	1036291200	2113498496	584262976	21312198	125673096	157929104	4098083072	773644416	774824192	1726479360	1710718976	648929536
637	4.829	145.05	w/o MS2:Unknown (carbon number 6); PlaSMA ID-173	[M+H]+		0.021	TRUE	2.23	145.05	C6H10O5	Unknown			530	TRUE	TRUE	FALSE		FALSE	FALSE	null	null	99.2	99.2	null	null	null	150251	322	145.04977:31264870 146.05312:4703871 147.05648:884540	53.03963:15969 55.01854:10931 55.05494:2667 57.03431:9221 58.06615:3960 64.01479:1781 69.03407:7476 70.06607:4343 71.01342:2762 71.0498:74034 81.03407:22182 83.01362:4568 84.0812:2193 85.02875:15728 88.07623:8496 99.04442:186297 100.04761:2673 100.07609:4701 101.02376:2033 116.96596:1856 124.19946:1747 125.99491:1787 127.03944:40609 130.9819:9665 143.11804:4345 145.05011:21680 145.13318:55868	159203392	890823360	1333907456	640161280	775226944	804702976	665932032	743311168	640254592	146096704	20650198	16955262	685633728	1061337216	899240512	866868480	1687113984	522451072
638	5.299	145.05	w/o MS2:Unknown (carbon number 6); PlaSMA ID-173	[M+H]+		0.021	TRUE	2.23	145.05	C6H10O5	Unknown			530	TRUE	TRUE	FALSE		FALSE	FALSE	null	null	99.2	98.8	null	null	null	334101	39	145.04977:33970292 146.05312:3505162 147.05648:1226300	53.03968:25532 55.01867:17261 55.05495:3576 57.03429:13417 58.06574:6731 69.03407:3485 70.06552:6644 71.01344:3381 71.04984:113728 81.034:32023 83.01363:7612 83.04951:3488 84.04539:3422 84.99238:3016 85.02872:16897 85.04814:4385 86.06062:1721 88.07623:9412 97.02921:2325 98.9846:2102 99.04443:283354 99.10052:2605 100.04762:3309 100.0761:4093 101.02377:3745 123.59909:1731 127.03961:53251 127.35253:…	428547616	697575808	814921344	1131891968	1084030976	1813192576	866346368	911113024	315980032	134723904	33786588	23015762	958114688	992843008	872583104	677498368	3458008064	671288256
639	4.615	145.05	w/o MS2:Unknown (carbon number 6); PlaSMA ID-173	[M+H]+		0.062	TRUE	2.23	145.05	C6H10O5	Unknown			530	TRUE	TRUE	FALSE		FALSE	FALSE	null	null	99.3	99.3	null	null	null	165903	47	145.0498:74472320 146.05315:34068180 147.05651:4790036	53.03963:51463 55.01867:35054 55.05492:4904 57.03442:30683 57.78848:4226 69.03404:10599 70.06605:4335 71.0134:3787 71.04977:230508 72.32481:4533 81.03408:58229 83.01359:9214 85.02876:27004 88.07619:5919 99.04435:534254 100.04757:8187 101.02372:4202 103.97909:4398 108.62:4156 118.06541:9825 127.03947:117392 130.66112:4074 130.98186:27350 145.05019:68991 145.13322:59943	588899456	264750896	238968928	433748448	794803840	679505664	1875700352	636360768	224989472	19789152	30762932	100202160	293233056	901550208	577360192	582601024	641923072	166778768
640	12.734	145.101	Unknown	[M+H]+	ion correlated with 1261; found in higher mz's MsMs_3877; found in higher mz's MsMs_2292; found in higher mz's MsMs_2041; found in higher mz's MsMs_1670	0.062	FALSE	null	null	null	null	null	null	999	FALSE	FALSE	FALSE		FALSE	FALSE	null	null	null	null	null	null	null	106633	36	145.10065:7737309 146.104:1985947 147.10736:10431692		99681704	53090984	22531380	44873104	78275408	69683688	38425960	53680588	67105284	4554458	6259027	7267931	33073244	23308486	37795388	46033656	78205360	17226672
641	11.673	145.101	Unknown	[M+H]+	ion correlated with 1415; found in higher mz's MsMs_1745; found in higher mz's MsMs_2328; found in higher mz's MsMs_3326; found in higher mz's MsMs_3360; found in higher mz's MsMs_3361; found in higher mz's MsMs_3843; found in higher mz's MsMs_3031; found in higher mz's MsMs_7366; found in higher mz's MsMs_3837; found in higher mz's MsMs_1413; found in higher mz's MsMs_4973; found in higher mz's …	0.458	TRUE	null	null	null	null	null	null	999	FALSE	FALSE	FALSE		FALSE	FALSE	null	null	null	null	null	null	null	140520	1693-QC1	145.10101:10545692 146.10436:1605949 147.10772:6570462	57.03427:1286 67.05495:1247 71.04971:5097 81.03388:1055 83.01283:1046 85.02872:1483 85.06518:1530 87.71196:943 91.05502:9185 94.27363:871 98.9845:1120 99.04442:7463 105.0706:23294 115.05435:2109 116.0617:986 117.07036:17376 128.06145:1037 129.07076:1624 130.07797:13270 136.79285:967 143.08546:3500 145.06514:1268 145.10158:70981 145.13312:3864	440328352	212790528	164822160	193056928	177657184	200404144	183332272	274852960	208524816	6210640	6430160	7337914	163043568	208438720	144564832	173611248	187530848	77646392
642	11.546	145.133	Unknown	[M+H]+		0.021	TRUE	null	null	null	null	null	null	999	FALSE	FALSE	FALSE		FALSE	FALSE	null	null	null	null	null	null	null	124247	1693-QC6	145.13309:14556271 146.13644:605427 147.1398:0	53.03956:1283 58.06584:15827 67.05448:1032 69.03461:1028 70.06564:16083 71.04993:8228 72.08159:899 74.06066:1117 81.03394:3229 82.06556:1661 83.04949:1336 84.08122:6669 85.02879:3319 86.06059:1671 86.09695:1367 88.07633:27882 90.26671:888 91.97097:1143 98.08381:3599 98.98457:3217 99.04448:16466 99.09208:1446 100.07609:6467 100.11217:1579 101.10759:2002 105.06967:1178 111.04456:1079 116.33026:958 …	1884951	12809216	70255592	134921424	218155648	691726144	172993456	396041248	1005912384	0	426251	0	53984584	73958784	90357680	99724968	124119920	123216368
643	11.325	145.133	Unknown	[M+H]+		0.125	TRUE	null	null	null	null	null	null	999	FALSE	FALSE	FALSE		FALSE	FALSE	null	null	null	null	null	null	null	123179	28	145.13336:14344105 146.13671:1186893 147.14007:0	53.03955:1292 55.01852:1438 55.05493:1410 56.0504:971 58.06579:14550 67.05499:968 69.03404:891 70.06568:12652 71.04987:8289 72.08157:1115 74.06065:1043 81.03392:5518 82.06554:1728 83.04947:940 84.08134:6746 85.02877:1376 85.0481:985 86.09694:1556 88.07626:25423 91.05431:1319 98.08471:2106 99.04445:17351 100.07606:4940 101.10757:3719 105.07067:1720 110.06004:918 117.07037:5262 118.06421:1131 118.9…	2222046	21088210	11844736	59323200	236687184	380977920	372942016	136255872	224394544	0	65305	4938	93723480	546708992	101527304	107871720	138593392	599254912
644	0.165	145.133	Unknown	[M+H]+		0.104	FALSE	null	null	null	null	null	null	999	FALSE	FALSE	FALSE		FALSE	FALSE	null	null	null	null	null	null	null	34282.1	1693-QC8	145.13319:8892651 146.13654:663879 147.1399:0		0	8172636	20023480	23536094	75221008	36152340	71130296	309376224	79945784	121350	61793	0	18403178	77262536	55846312	79878760	119632736	37240628
645	11.467	145.133	Unknown	[M+H]+		0.021	TRUE	null	null	null	null	null	null	999	FALSE	FALSE	FALSE		FALSE	FALSE	null	null	null	null	null	null	null	117468	1693-QC8	145.13319:15130906 146.13654:1247912 147.1399:0	53.03923:1298 55.01858:1020 56.05045:1585 57.03435:895 58.06588:18840 59.93129:1013 67.05453:1584 69.03411:1627 70.06567:14458 71.0129:954 71.04998:8120 74.06071:1129 74.48813:849 81.034:1757 81.07068:972 83.01295:1279 84.07687:911 84.08109:7852 85.02885:1810 85.04819:996 86.06066:880 88.07635:26683 91.05439:1971 91.97187:1878 98.08389:2036 98.98465:1178 99.04459:12256 100.07616:5530 100.11224:93…	5855733	12809216	48769556	397177280	222207536	241956720	219518928	768676096	392026240	0	364340	0	35655152	84310584	98413432	146586416	138219632	129440728
646	0.121	145.133	Unknown	[M+H]+		0.042	FALSE	null	null	null	null	null	null	999	FALSE	FALSE	FALSE		FALSE	FALSE	null	null	null	null	null	null	null	255688	30	145.13326:23385276 146.13661:2183580 147.13997:0		4135	5712601	20023480	58245440	42769768	43289728	43630284	316325888	155334240	30431	61793	0	14319547	20805532	55846312	79878760	40424908	36803220
647	11.407	145.133	Unknown	[M+H]+		0.042	TRUE	null	null	null	null	null	null	999	FALSE	FALSE	FALSE		FALSE	FALSE	null	null	null	null	null	null	null	117528	27	145.1333:14851798 146.13665:1292180 147.14001:0	53.03955:1447 55.05492:1140 58.06584:17338 70.06619:16268 71.0134:1007 71.04974:5786 74.83069:973 80.05014:1141 81.03391:4172 82.06624:2742 83.04946:1478 84.08128:8257 85.02876:1838 85.06521:1224 88.07634:28441 91.97261:1464 98.0847:2119 98.98454:1870 99.04443:17782 100.07629:7016 101.1077:6327 110.06003:1046 113.74995:982 117.07036:1353 118.96729:2100 127.03953:1610 128.07112:1586 143.11798:1555…	5855733	21088210	19694002	397177280	232173424	102888208	232860384	397633888	236752704	0	123531	0	82069056	104961744	99970016	280984480	140088064	214828848
648	0.322	145.133	Unknown	[M+H]+		0.188	FALSE	null	null	null	null	null	null	999	FALSE	FALSE	FALSE		FALSE	FALSE	null	null	null	null	null	null	null	96128.4	1693-QC5	145.13333:9310561 146.13668:654372 147.14004:0		14469	3808176	12999893	23883748	196781600	271269376	294182080	75321352	571231936	6103	0	1464	14049408	16952318	19361108	54301368	20213332	133304208
649	1.09	145.133	Unknown	[M+H]+		0.125	FALSE	null	null	null	null	null	null	999	FALSE	FALSE	FALSE		FALSE	FALSE	null	null	null	null	null	null	null	151280	1693-QC5	145.13336:9216628 146.13671:0 147.14007:0		403338	4948126	32203380	26974606	229735888	80969008	170171168	34743796	356508480	0	0	0	39707204	63436952	147173200	31142702	191697088	133013488
650	1.781	145.133	Unknown	[M+H]+		0.021	FALSE	null	null	null	null	null	null	999	FALSE	FALSE	FALSE		FALSE	FALSE	null	null	null	null	null	null	null	28438.2	27	145.13339:9074666 146.13674:665056 147.1401:0		1278463	32304090	12962749	51825524	130368768	42707004	80617272	67571672	224267504	155217	70403	0	33066964	277839168	82110112	57950432	44121720	36558468
651	11.13	145.133	Unknown	[M+H]+		0.021	TRUE	null	null	null	null	null	null	999	FALSE	FALSE	FALSE		FALSE	FALSE	null	null	null	null	null	null	null	138128	43	145.13339:16220159 146.13674:1115056 147.1401:0	53.03954:2070 55.01851:1789 55.05492:1012 57.03428:1246 58.06582:15704 67.05497:1478 69.03403:1180 70.06559:16949 71.01339:1253 71.04984:12578 72.08156:1017 77.07931:951 80.05013:1355 81.03386:8104 82.06553:3679 83.01357:991 83.04945:3875 84.04461:1416 84.08128:6644 85.02876:5441 85.04809:1089 86.09692:1863 88.07625:31674 91.05511:1334 91.96507:1917 97.02914:1169 98.08377:3575 98.98454:1742 99.04…	876382	5190863	25883482	229449136	234860480	184374912	136118848	90225744	135513472	14031	0	150189	22551432	158760432	142309472	149333664	114086056	76764056
652	10.962	145.133	Unknown	[M+H]+		0.042	TRUE	null	null	null	null	null	null	999	FALSE	FALSE	FALSE		FALSE	FALSE	null	null	null	null	null	null	null	132223	47	145.13342:15582572 146.13677:1270237 147.14013:0	53.03918:4107 55.01852:1688 55.05492:1477 56.0504:1149 57.03429:1803 58.06585:15378 58.12577:983 67.05498:1265 69.03404:2070 70.06614:15780 71.04984:14399 72.08157:1324 74.06125:869 81.03392:6917 82.06554:2176 83.01359:4518 83.04947:1901 84.08131:6300 85.02876:5862 85.06522:960 86.06057:3541 86.09693:1241 88.07629:27691 98.08471:4445 98.98455:3421 99.04443:32589 100.07605:5669 101.10756:3833 110.…	1544676	7494052	94463000	53269744	1793506944	1237706112	84285760	993564992	82282496	110638	0	150091	32806462	66475492	379729664	103366304	54970792	157812896
653	0.429	145.133	Unknown	[M+H]+		0.125	FALSE	null	null	null	null	null	null	999	FALSE	FALSE	FALSE		FALSE	FALSE	null	null	null	null	null	null	null	101099	27	145.13344:9600429 146.13679:614502 147.14015:0		32993	16673291	7825731	144906752	145116272	72336928	73526192	77944432	181856864	14716	0	44381	61263744	84310448	77267552	19400680	119563056	108472456
654	0.05	145.133	Unknown	[M+H]+		0.083	FALSE	null	null	null	null	null	null	999	FALSE	FALSE	FALSE		FALSE	FALSE	null	null	null	null	null	null	null	66375	47	145.13345:8446221 146.1368:652160 147.14016:0		16978	1819552	2745560	80626224	18508856	66685352	16404827	12533213	162490400	34103	2041	0	20785198	9071105	41398596	9747226	10566434	45536592
655	1.592	145.133	Unknown	[M+H]+		0.021	FALSE	null	null	null	null	null	null	999	FALSE	FALSE	FALSE		FALSE	FALSE	null	null	null	null	null	null	null	39384.5	1693-QC7	145.13345:8702028 146.1368:612222 147.14016:0		1561903	8613016	90896336	234489072	126801792	187507456	213631024	195415344	105021552	0	0	0	29299294	53049240	30627804	51945796	99318192	236912768
656	1.046	145.133	Unknown	[M+H]+		0.208	FALSE	null	null	null	null	null	null	999	FALSE	FALSE	FALSE		FALSE	FALSE	null	null	null	null	null	null	null	142026	44	145.13345:9059267 146.1368:0 147.14016:0		228597	15999362	32203380	43027188	229735888	87912584	170171168	52013476	356508480	0	0	0	85669784	123223000	147139776	43443928	86343792	133013488
657	0.982	145.133	Unknown	[M+H]+		0.312	FALSE	null	null	null	null	null	null	999	FALSE	FALSE	FALSE		FALSE	FALSE	null	null	null	null	null	null	null	122625	30	145.13347:13411254 146.13682:1065390 147.14018:46381		612088	15939902	49477912	111187944	81608760	192213600	68596184	131955568	227363664	4545	0	0	85521248	107616960	49950272	122317976	86343784	65332636
[truncated: 8,259 more rows]
[truncated: 52 more columns]

## Sheet: NormalizedRawdata
																															Class	QC	QC	QC	QC	QC	QC	QC	QC	QC	BLANK	BLANK	BLANK	Class1	Class5	Class9	Class6	Class3	Class8
																															File type	QC	QC	QC	QC	QC	QC	QC	QC	QC	Blank	Blank	Blank	Sample	Sample	Sample	Sample	Sample	Sample
[truncated: 8,920 more rows]
[truncated: 52 more columns]

## Sheet: MS1
Alignment ID	Average Rt(min)	Average Mz	Metabolite name	Adduct type	Post curation result	Fill %	MS/MS assigned	Reference RT	Reference m/z	Formula	Ontology	INCHIKEY	SMILES	Annotation tag (VS1.0)	RT matched	m/z matched	MS/MS matched	Comment	Manually modified for quantification	Manually modified for annotation	Isotope tracking parent ID	Isotope tracking weight number	Total score	RT similarity	Dot product	Reverse dot product	Fragment presence %	S/N average	Spectrum reference file name	MS1 isotopic spectrum	MS/MS spectrum	1693-QC1	1693-QC2	1693-QC3	1693-QC4	1693-QC5	1693-QC6	1693-QC7	1693-QC8	1693-QC9	MeOH1-1	MeOH1-2	MeOH1-3	41	5	37	25	23	31_32
[truncated: 3,568 more rows]
[truncated: 52 more columns]

[truncated: 2 more sheets: MS2, Stats-Ready-MS2]
